# Supplementary material for: The role of multiple metabolic genes in predicting the overall survival of colorectal cancer: A study based on TCGA and GEO databases
Source: PLoS One. 2021 Aug 16;16(8):e0251323. doi: 10.1371/journal.pone.0251323 (PMC8367004; doi:10.1371/journal.pone.0251323)
Supplement: S1 Database — (TXT) [file pone.0251323.s002.txt]

ID	GSM1681353	GSM1681354	GSM1681355	GSM1681356	GSM1681357	GSM1681358	GSM1681359	GSM1681360	GSM1681361	GSM1681362	GSM1681363	GSM1681364	GSM1681365	GSM1681366	GSM1681367	GSM1681368	GSM1681369	GSM1681370	GSM1681371	GSM971957	GSM971958	GSM971959	GSM971960	GSM971961	GSM971962	GSM971963	GSM971964	GSM971965	GSM971966	GSM971967	GSM971968	GSM971969	GSM971970	GSM971971	GSM971972	GSM971973	GSM971974	GSM971975	GSM971976	GSM971977	GSM971978	GSM971979	GSM971980	GSM971981	GSM971982	GSM971983	GSM971984	GSM971985	GSM971986
PI4KB	8.164546399028	7.54901133009387	8.02186143016382	7.78638619113053	7.70814389195786	6.95121421958967	7.72645276598373	9.21854894658652	8.82229840682639	6.34783477489395	9.29185169810181	8.12165245672533	8.32165883977354	8.70535845846225	8.83664563536184	7.47963725735228	6.7408089652479	9.44459582997877	8.06029475366836	6.86403228856715	8.77121947345972	7.6684775650152	7.97791598036973	10.5446733144945	9.85209827776996	9.8890907836625	8.43096341591937	8.63807834310848	8.19000133092492	9.63351344142897	8.24618596812898	10.4093100077151	9.44614131345577	8.81708808286946	9.25067255320477	7.763384208998	7.6602647600553	8.86908153252719	3.97438251897381	7.76536429092947	6.23212702878048	4.69032343181742	5.84809316134041	7.09984607026036	7.38726551079028	9.08581051545175	6.26694618549849	7.09140218687633	9.63261619176519
CKB	147.570972419647	151.065831973153	151.160457738352	143.797397393207	146.384867104493	148.316515530386	142.892323495367	148.900526010993	150.121735904629	148.125351343146	141.399495019756	148.496421728792	147.49565824886	147.149027239614	147.928607154555	144.123168120621	149.410342825156	144.70327408713	138.461891014427	134.642774723514	137.174906689993	97.2792352992299	143.213176921654	134.007087038609	127.124144919805	112.912265757772	123.706497537247	144.063311342506	114.126779432762	115.534418092866	118.485637690388	126.266380681221	140.984966007272	134.671192223453	148.227636451331	129.527456899332	138.754278792256	131.234162170042	142.64556881371	132.716543792214	120.993701373373	125.777838909124	134.919490166752	124.370091982094	120.686893527903	121.249255067124	104.450483548317	132.790524789611	105.581102717225
HAGHL	0.815501111296572	1.64558631326386	-0.0963747916479152	0.547139219835504	-0.11005099568154	0.693155633875711	0.465670841461781	0.33781694263354	2.4695774638806	0.803299974415732	-0.0235843287382358	0.577359743285181	1.80224093781815	2.08967317982678	0.833376702111339	-0.101065716110241	2.78025296214662	2.48201538495079	1.07471864064682	3.54234587572432	2.15797653739196	2.35947879803696	-0.734568304530544	2.81282083611622	0.0505409386087088	5.35688108767492	1.81071767646474	2.81722188784841	1.61844644857972	3.16377444030919	1.24761440569166	3.07534549231274	3.49167418599361	0.476304055072569	1.7386966259982	4.86733698621869	5.7999832520387	4.29689087225313	3.15293306740659	2.103516448351	3.31309815720657	4.97818023526386	0.75961928113724	4.29775380650043	1.97877355504157	4.07650337343154	2.33005186920224	2.73966538823754	4.69601276202658
FTCD	1.19414823463487	1.30859195872616	1.21062499523204	1.09682313050944	1.17275430501609	1.25407551827187	1.16936488720941	1.40992289161983	1.22506851875525	1.08656084350616	1.07790911277065	1.18732334276892	1.38255267370406	1.28790396860917	1.23675504915451	1.19016330877976	1.25485119458098	1.21288129255688	1.39002160166521	1.26131407128625	1.11226707896448	1.41834426959047	1.22650427736363	1.17262470465311	1.17312347801392	1.25953472045853	1.22303786748154	1.48355868463864	1.24799038202301	0.958388550735988	1.18230183549524	1.45202087273806	1.34512397402409	1.24510832202346	1.32068726850626	1.22669331924687	1.33865678341493	1.44816443004248	1.25593980263211	1.16219163493949	1.4064734093276	1.26562494842162	1.26049742233875	1.23585033203337	1.24719772079478	1.14373205499333	1.22396843372497	1.23725956772081	2.47805657451805
SAT2	12.598435631277	12.8063043862431	12.0136380648308	13.3792181531681	11.1355098636906	12.1322673092586	11.920266689565	12.9051936940187	13.1566752234698	10.2057322244564	13.1956134296733	12.7038845453371	13.7610531941735	11.0259961825837	11.8741607181217	10.8037227215408	11.7773240095977	12.2189626800309	11.9418981663243	7.99241148672566	11.4127908637369	13.5519097915558	23.2570091527618	12.5154309643509	13.1968564650388	11.7567698058714	7.04513444084956	12.4853317680549	10.4588302048439	12.7869908255267	11.0173910898795	10.9397878890026	9.88162093121233	11.1152569424924	14.9352649656534	13.2305915541885	10.6631273395569	7.37924168454245	7.03825875956881	12.11500888544	12.6400882402836	11.965354395986	13.4004876482597	9.78024234821004	6.3563919374921	9.11751213384082	14.8247191704452	12.5855389321895	12.4093340901181
POLR3K	4.76262495096044	5.21229369875051	4.8647081095697	1.41321404136363	2.6904772601966	4.15288040929587	0.667855177279003	1.86967320305093	4.06706887307686	6.03203715815965	8.32494901460121	4.60598530771798	4.00441337240247	5.39708067580169	1.95187195507692	6.0368742519404	7.73715480319593	4.42380051487641	6.08805607408311	4.66168361862242	8.38883027574833	12.8225111186226	7.61082109138759	3.63825794633217	5.13711283638373	4.0703749026129	10.1301345439394	5.47189511580219	10.9406343047674	8.27644767555898	7.28321626588873	9.56917181409111	11.4900584355325	10.5342082773845	8.89458121281747	11.507153497428	8.84831042845719	8.24703533784694	13.4476108403189	5.80207960737286	13.3604484141821	11.7136706645107	7.41407420072389	9.38893505354101	5.11050769784583	9.72738947460264	10.2465833785599	6.34190876930062	5.50202913393638
SUCLG2	31.1746399343665	28.0865017186228	32.6635970871428	29.9278504223376	34.6819597864391	32.5338261255096	30.2850724704491	29.8083928782451	31.1565151799027	31.4419139584217	30.9773769405305	33.7717534300652	33.4357958802621	30.8059449592306	34.1388185822991	31.6802350403682	29.7779397441098	32.4190536798196	31.7998043012116	22.5798736126681	22.3658127831866	17.3849713637108	27.9354763457725	19.407268068406	21.4017338161832	22.6160589291344	25.0962375090612	23.4832978234094	18.1955783951662	26.9968452064076	17.9241551133415	25.9283095323875	22.4311709913543	22.3921210202316	25.9059972082638	8.34366025255674	27.3668944082999	23.1449939507421	26.0425444112485	24.7766451585583	22.6510235784597	22.3408873359785	27.5381659553701	25.060711569215	20.5670208734615	22.6587547192569	23.9994871937804	28.4061398131461	13.5347284982457
ALDH1A3	0.470591719667179	1.6390946966717	0.0103863557028423	2.09734474235659	0.353019504991764	1.35212017023227	1.28315629978329	2.29053047512773	-0.503575471964534	0.425989809979064	1.08052949468525	0.843227398692971	-0.945691716632084	0.702440385668551	0.287586368451415	0.515178190359418	0.180076524755005	-1.64518327003828	0.686354285326928	2.35879475068108	4.49772771589269	1.62369610629901	1.2534068841793	5.11846801811527	5.22782110629625	4.1962077306356	2.22678987424018	2.90421347143761	3.73479525419621	1.61293498238299	5.00825342393552	1.45931230794815	0.16221072672153	3.68857664040138	2.08305433008074	2.54833210712363	3.00997232352746	0.643089930084094	2.6533788993616	4.31403744109279	1.71424018128352	-1.88529718737906	3.72519715974945	2.67531760580621	2.36227672978593	2.52473581683798	0.680306130329543	1.65194383463562	4.9915742690507
NUDT12	5.77125491322692	4.63903223604456	6.06954260731924	5.29288227111351	6.71477512062717	5.11917888037155	4.96617594754563	5.60430281210116	6.16440962071899	4.58837335529801	6.56075894093556	6.75659438181384	5.93696864039024	5.78716343373464	3.24004026661685	6.26016701483519	5.83268581986824	6.64654761225422	5.39814346496516	3.10646043278519	3.821339176009	-2.31614025289893	4.21513748940351	0.884215365345584	5.45448481670143	1.58971463972712	3.11247575742544	3.90636140076752	3.79266242561235	2.04250113381621	4.13875614280419	4.31911614333487	2.34436052706952	-2.73123262417815	2.00801872939041	5.5236481966055	3.27670428849821	-2.58952382653704	5.69969290098066	3.7087856347766	3.8682457326335	3.31263719412223	4.07712391086123	2.87141284415874	3.06690978665129	3.1595235731521	4.98703404146625	3.47967899287846	0.455138196954595
AMPD2	0.258578093724952	0.826135142035918	-2.52437714313592	0.891164200380619	0.223368489928823	1.55304832542023	1.8894223639634	1.08531091964068	0.142676519061666	0.659292773440787	1.94372857132561	0.117583012796131	-2.02554874508329	0.202395884713147	1.22907388785215	1.70423314249552	3.99323861645833	2.04736816361736	1.86501361281986	7.09586859072383	7.43851099012052	6.96344432793425	6.23170246464881	6.603702739825	6.59960136435502	5.54338483419651	9.2583916912743	1.66348540063103	7.45650458286841	7.74242259199649	6.36977227017924	6.77234367440373	8.46213877406311	5.13368614080897	4.07266656421582	8.78680060320493	7.1679177814072	7.47719734732984	8.96414867257351	7.14756238139019	6.80795050803593	6.57565103512826	5.22752854864576	6.45994024822531	6.00554948082344	7.27917982799263	7.43550751675332	4.6992094324334	4.66545408088208
GGCT	12.1421037668559	10.0778345112326	15.3343726518091	12.3919439258183	16.307553054004	15.0242224223045	11.3307805665205	14.4172034725147	14.9522707031413	17.2115950299901	18.1515424943937	14.8656982188828	14.9645146690339	16.8388530854566	13.679962173105	18.2869831072693	18.2599808929922	15.9203355719075	17.8968027659763	20.9689964012532	21.887911958972	25.1126871329764	23.9563797181874	19.3474651263074	18.7635503385366	15.6538551487919	23.3197081684661	20.9163266226438	24.0486231243197	20.3800302758571	24.2355948908313	20.0886755208785	20.6765334413438	21.2446724211383	23.0867548108841	21.9009531282071	20.0013201979276	25.3377911114784	29.549207458185	19.3553072186643	25.8152328954018	20.4258895144961	16.5818002492458	20.8255981165922	18.5512284874912	23.0162570080707	22.0076500549212	20.4849294285719	14.730105680098
PIK3C2G	1.07468900832788	1.02733609440883	1.06424149066486	0.950434189534477	0.82773414008249	1.10553597886976	1.04981755140517	0.960930704360204	1.05955429124047	1.07348394281671	1.07243891408623	0.853795742153167	0.87904573076368	1.28005099799125	1.02034693679177	0.903475057609268	1.06330288225651	0.957671556955623	0.945069165237838	0.935651607705013	0.932874155100335	1.07058199975039	1.02277552878101	1.02369744988221	0.909719818160086	0.909848066770142	0.949472067962769	0.917703741844782	0.921125885642777	0.943110656994396	0.741177896587271	0.787720091755169	1.05763666671832	0.932374136277428	1.04841658557666	1.14699553565593	0.891933314095018	1.10009718639689	1.12003808232112	0.956421447652397	0.94576928363948	0.993462201171474	0.92657806557709	0.809524411411609	0.966145348557682	0.770438911457693	0.878480684881175	0.955063319723234	0.915600971086408
AGPAT2	56.873795193135	54.3448398778547	62.6584890187331	50.3161860613553	58.3565707140587	59.9870967196987	54.5931999639761	61.7549092157387	56.685965438933	58.9895469205081	63.9656263560604	59.0431850896137	63.9758122136594	62.6544205311847	59.8927049969899	59.7422393493657	56.3378290830695	61.5440266161738	64.9395990847524	55.3845340886093	52.1795295099492	56.1596886729056	51.2115157487743	50.1655678465525	44.2937180025198	49.9586466562753	59.1648895760586	55.1041610220873	50.4880660863541	61.0192803880442	51.8553851178478	57.7719475337323	55.0395807312897	55.7801254520902	51.7627304855956	58.9804863598362	53.9193479772162	63.2029722977142	49.4023950104804	57.098307104905	55.2927384223958	63.9274028774169	51.6171567817199	50.3458429254513	53.4090504908025	55.626683827502	54.1078556475063	50.8242888108785	54.1603337193972
FTH1	137.589145393689	135.169383539317	136.999042369141	133.893828613827	137.881273647378	136.941480602906	134.64627446967	135.783717093809	135.271773212688	134.083782917906	135.179350415838	135.414172861535	138.416773653063	135.010174453455	135.475636284019	134.20668057286	134.806111635453	134.359291732935	134.780230160558	128.514623418258	128.44409412998	132.667878396145	126.347062921815	135.628965354561	130.041697805168	133.301715309028	126.959666364634	127.758576545825	132.460553716131	126.594099878472	130.14352427062	131.133137585	129.652056337163	129.455541891195	130.747459190928	124.287971262463	126.713851590056	129.494965456814	132.012858781967	129.732014343598	126.953684156633	132.096065153454	131.285979850277	128.67942399298	132.174454258379	129.767360809809	135.773151098046	125.829568939211	125.967699957891
SYNJ2	3.12888916587342	3.9769572511139	5.38085947889376	2.19049650353491	4.26462480826919	3.47374010256749	1.34783628647131	4.38516988871727	5.71774863030496	4.03840576811311	2.49155726931649	4.81916925093278	4.79866207914255	5.56663530165511	3.65019037922596	3.69494148756478	4.62083891494138	1.30184129566358	4.18599250941162	7.30912897641337	3.1599326094783	7.00148490039478	3.63098162500462	4.64372857056558	3.22668751518612	2.22238967488457	5.79500659204366	4.64041470142675	5.08604005760523	3.82332068234629	4.64756266076999	5.16241181836467	5.29909727585271	3.2845379316698	3.44184844840928	6.4593938462446	3.33841935611956	6.96469988143384	4.98934139993303	2.09173768425015	5.25715742028418	2.70942487030056	2.2882233124598	2.5396368107904	3.43109226354202	4.11800449798364	2.65537621696912	0.0737916131578222	3.27589661753201
DAO	1.87211870281974	1.73079420618	1.94837322222166	1.39771847558882	1.71625771458289	1.58320704531998	1.27542269796709	1.48858991704892	1.73643336516383	1.40978678041623	1.62717059084782	1.56919048339093	1.98507827117854	1.61886763738911	1.14218372749424	1.65914177596125	1.42246871568882	1.64248390189511	1.69797765992632	0.750868830349029	0.937895295791305	1.45700549653598	1.47291885866719	0.809620971496928	1.07710387987617	1.01905981074855	0.983457296607683	1.07854432181091	1.45646142636435	0.897300689337827	1.12042065009273	1.2932902269964	1.36762281697767	1.30905581469971	1.4220328896148	1.10633354663712	1.23474298283558	1.14901938698046	1.15331903616875	0.922005438720466	1.29333836876647	0.927174539148681	1.27688897403241	1.19161096834829	1.18090705381854	0.648251765486218	0.964393165423898	1.32895488615012	2.12892546521101
ACSL5	49.519579999197	49.184960867773	48.8048709525778	43.1895735800759	50.6534272175871	48.5156696408287	48.9324358280237	49.8598718963584	47.7363907752697	47.2991963429939	49.0491829542311	50.4909147248215	53.5999939507962	47.6611595572483	49.8702691269185	47.8053822016327	43.9402283159833	49.6184229743946	46.4758287252589	51.7677854634582	35.6803511984019	43.8162986651726	54.1324755358183	38.1449274093613	35.0553331387854	36.569031877664	48.3423888718123	44.962102836838	44.9402962915212	37.0552577267237	45.487091864792	48.3484080590466	41.5532824489207	46.6484704989298	50.9971214675352	49.610594627856	44.2598005729934	49.9454946598506	53.1297858680091	42.367613977601	49.2364385518585	28.0652155818321	46.3233978267919	38.0089295057894	42.1490391307157	44.8015506575023	45.4692688872944	48.7663031170437	46.2164432493347
CANT1	34.2788777226316	33.9494632757119	34.717120600967	29.3410540207643	33.4763458337677	33.4431520561755	32.3216277107323	31.7649915685053	35.8457058543036	36.3656516426891	34.1119439338491	36.0171318209099	33.1902977268478	35.7397463968538	32.3682420841222	34.9857632884398	34.479295840219	33.7129511840836	34.5486361948005	28.8103215888128	22.0206171032418	32.5804941352099	38.9050509242983	25.9820676752402	32.5157529545439	27.022870864608	29.0486205464517	36.2628734807276	32.9840017184157	37.0526992256151	27.0589559936742	35.1149008805536	37.6266037910025	33.2886519262299	30.425308764548	34.5919507435843	34.0879804575123	29.6186854821735	26.135119728477	33.4421147185207	29.9609450875079	33.9773983622078	28.841597278611	28.8327062786025	28.5744795155546	34.2047692655842	31.1255730396614	34.0514126657502	25.4107910178874
AMPD3	1.89997672664954	1.79745402917615	2.12679130039466	0.591978525672264	1.55282858415909	1.89972322086443	1.82895259238707	1.58113334888871	1.6990260141522	2.62467940617461	0.441183185193266	1.22935355668912	0.823933964450265	1.35571555540957	1.32023100552544	1.56396311167947	2.24460651248257	1.88136630302538	1.68502071121512	2.08715760161109	1.87415924524001	0.399771680194971	2.46991935985777	4.79616664489974	4.13464346768294	3.44291718158514	2.75687759616625	2.96477228184062	3.86152400419961	2.97478391971038	3.23204603221902	2.41786516260543	1.88610948873155	1.81023264993964	2.32364452492111	3.16328593293001	2.2171002090584	2.54820284691286	1.78569832078312	2.72311992080759	2.41507547937555	2.94209950577487	3.28481954917311	2.54188810665953	3.45282878159932	3.5789817619854	2.93388276018083	1.46751853119584	1.51006580235347
ACAT2	5.16791044666815	4.05994689112285	12.0064179069131	1.20606753212948	10.143139480637	5.14768896687026	4.85218234087326	10.836308576251	5.46401768416687	12.553093469642	12.0142849027794	8.29923570221731	6.96209794980003	10.1292425560477	7.6111566651277	12.5167547478001	10.9640710854741	10.7313218894375	11.1566013081632	10.1396521757414	6.94251494006313	7.9197108013316	6.2040849082897	9.94563901173581	6.28100740247857	1.5562904918877	9.46402564490054	6.16541867102842	8.11488761487935	7.71571537238976	4.2886407385218	9.4935897742794	10.5511410889283	14.2755361978436	8.80056977312783	10.1142171086078	3.75904786371546	7.28008420923399	10.7029452480387	9.277922872055	8.49294261749922	7.64941401528483	4.3815964293886	0.603556434294072	6.21974522837828	10.2883870286711	9.33307427517583	2.08003276924962	-0.247731786676661
PDHA1	17.2712294011291	16.6315320859379	18.7958834107112	17.2964285484164	20.9369224116261	18.6020148500167	17.2515115230478	22.0026121431008	20.33297329347	18.8278433399986	22.2397370547494	20.716550453622	19.9475573315993	20.3148784972786	20.5514085883331	20.7076800173606	19.1501285292556	20.3385338192093	22.15944848676	15.3145284126584	18.6425276696001	24.1179190098604	25.4225349362515	16.4186775406704	14.4700151739738	13.9889570497566	20.4742471078173	19.964378753959	13.7385914695203	17.8952162467717	13.6306392546758	19.42178950635	17.4545541415529	18.1501792414767	20.0388248148228	18.8760100225191	16.1492209035717	20.1110343792028	22.2389996449968	13.8351375102989	18.4333831420716	13.5152106906681	14.9202017504655	18.0876687581153	15.3066103108603	17.3607301218128	22.461084825333	15.3292811245299	13.7723043858291
CSAD	3.63754707529129	3.49713628076508	3.60072285260827	3.68422269544617	3.74122127470458	3.20865981622936	3.67551074777069	2.52076923856862	3.52180322929907	1.3168181520806	1.61873859663699	3.86651952824568	2.56162919712947	3.11304021139383	2.58944533192087	2.88056219662277	2.95991865142582	4.16418956723491	2.92838138288267	2.67797934179619	1.33364178277063	2.05078281286745	2.03335655085179	4.25010103389939	4.09089653986197	1.89371091400266	2.39162121905031	3.2171504557426	1.96128356098766	1.6730020418966	3.22586915024677	0.615853441309895	4.17311577906211	1.23856222106825	1.66110316675219	2.30816687263908	3.36032354720638	1.15230333444962	3.22826913105676	3.28540549024939	1.48512067310082	1.54270804126582	3.4459557779222	1.61187043003672	1.79666434049279	0.667680380897093	1.2456086541841	2.53587856421878	2.99923443330693
IMPDH1	9.77696298902453	9.9495762760434	3.79720481791527	8.07784839870854	9.982216891471	7.15664271050204	8.01824716890036	11.5338283493258	12.568422114479	12.6108681283939	12.4273384048264	10.5936584460131	13.3623814456843	10.4854171640205	13.4942490898166	11.4895098178401	13.4673410853846	13.0990543484834	11.1326228726945	19.7026702139668	18.2690005281833	12.1302073620944	15.8881780550272	16.4901806262265	9.26601653777952	14.8957445852796	18.5354879248751	15.1688714504864	14.981789576597	15.2204785650142	14.9742653682641	15.5401723964495	17.9921621505988	11.1413115837762	19.2498882281	18.5254751961804	15.5743982980817	23.7919773782116	17.678002853479	14.6568395642219	20.6454918246459	18.2059762187292	13.2562109762546	17.4366408098305	13.5119891507702	18.4348990486547	16.5702468269781	10.196461554285	11.3564609453046
SRM	14.4414853497091	13.7707965679738	8.2448861735571	13.418271696519	9.64579471969299	14.5412608723277	16.8140892252889	16.51915052155	10.2391667709561	17.2687126066398	17.2185549728414	12.7288419697456	8.57675202045451	13.0511088093144	9.46015278236571	16.6335040872717	17.5739085441175	15.5068562854483	17.7141283450493	26.5970732490723	31.8022016062141	31.1603311837678	27.2101543565396	28.963379518594	31.0129701496171	29.5528996695882	26.8393333566881	25.5390327791367	28.9888723547905	18.363790779804	23.002711361058	26.7481604028774	33.5167335501165	30.2281392454057	33.2684791100523	31.7375864633345	29.05454380479	33.9778536472888	30.5746821860998	28.1807080665575	32.4629903916335	30.1554857354677	20.3077472259094	27.7203312636634	24.8600008017824	25.6558319781722	32.69670999986	22.5228233943589	27.5243421836925
HMOX1	18.7835408191683	16.4861665801242	15.3060325556599	11.658545141683	16.4800621935056	16.2382475360451	14.9312099146367	15.1856324667737	16.6537538486331	13.6449281327581	16.2746747406527	17.5489808924793	22.5543348866228	14.475036116484	18.788072441054	14.0479357759944	12.3773262464847	16.9561097075691	18.2871864623611	10.763778097476	7.50263752049328	8.77548670395546	8.32045805013438	15.2176946014163	14.367473306856	13.3402099173633	6.82680891987116	5.11883313428142	7.65060849599331	8.75357447647726	10.3974483202324	12.566533062154	3.49103480875646	12.3613066741455	15.1691530261157	10.1194669482005	4.95100489525466	21.877797752671	5.44434254225364	11.2394711941885	9.72199097293763	12.3062845002765	13.4136252600961	8.29422584050837	17.1807911071606	11.8098685441102	9.77646571686992	5.68367500847757	7.4658805850079
PGS1	4.69114232263928	2.36323824432814	4.14551605259489	2.0112186163832	2.75285212994733	2.84396761176563	4.10962569519129	4.38005110269023	4.19744738975635	4.07846071861209	2.60518255308653	3.19414508834457	3.37445091889256	3.00558666835919	3.51623156304882	3.13876672282424	4.04944393662004	3.74938901289137	2.7425278632167	4.9003475447372	3.59575360490819	3.30055455569976	5.6650356709801	3.79954765053651	5.89805943212158	5.02573979746511	3.91394885255323	3.15555622028496	5.56567838773704	4.37744539166388	2.29878868159976	3.11703132579103	4.17914586656832	2.00144391310768	2.39225451708596	3.53221504004031	3.67152924121496	5.18229534723168	1.95708152783167	3.75353247939153	2.34003370137349	3.74931187984462	4.30755208407417	2.61508698121619	4.51818514802616	4.90249168599952	3.38329721088214	2.8491833795195	3.98325699158107
GSTP1	166.565059204511	165.549224710497	166.095146312769	167.044665172258	167.702756622417	167.609024523782	166.998198432012	169.027417897397	169.114854393459	172.002649201494	172.394063113869	166.585158195949	170.477677054165	170.410254877063	169.826508711539	172.269818219518	171.70271935045	170.652737247462	171.289347779941	176.715554297843	179.146178457678	178.117239455352	177.413561463733	174.950414846129	173.407789920267	177.316414625078	176.467528657092	177.835612626623	177.800560342587	147.930951968244	174.719839218729	173.734291251252	178.46721727784	177.304340605076	180.075172184164	181.948823720075	178.266772280246	176.357135447903	174.99112429343	172.273218533063	180.539063521428	178.196278131977	174.695085969097	178.41845904445	176.953885225291	173.455908528622	175.262734696378	174.475105360081	173.068680868196
RDH16	1.30439482618361	1.15693968184226	1.18975442877319	1.30777418855232	1.15158124660135	1.16531341127955	1.2172001851548	1.40987750961297	1.10960299462197	0.812281788281063	1.09129577408381	1.29801707541749	1.27910619436001	1.47040693388799	0.856374271850644	1.13079264437955	1.30391193898183	1.29543876569847	1.4907521735568	1.39560593627201	1.08365337746529	1.50681511105641	1.04522421364315	1.2688568160211	1.11191260063375	1.07682902112489	1.27585027210387	1.56904932159552	1.3124307008524	1.4430311748482	1.02019558703658	1.25202634289295	1.47326027800557	1.51811395432803	1.23629396054589	1.31843057303097	1.89423435081408	1.84607803352805	1.38985031774119	1.33180981036276	1.29787542776457	1.68000760277677	1.32032733836951	1.48172716992314	1.34617683226759	1.64177835448976	1.47356553493206	1.35984900887131	2.41202138334874
HEXA	4.17538889923629	2.79287524045442	3.23018292519584	3.57808771569209	3.35392822627395	3.41446816735262	2.997576250437	2.94073727418071	4.52162135125018	4.1270997858701	2.90956340534196	3.3475185846216	3.22541724032709	3.8255032189026	5.1289140539626	3.53955144791465	3.93033182980369	3.58583488408722	3.37392526704531	1.94360178589253	3.18108354454438	3.16095124649252	2.91287788298837	5.17618948655388	3.69461189959589	5.16404670181171	3.2780753174344	3.3578938015027	3.97326512274443	3.6496039972381	4.14800095473611	3.31112664165739	3.60126437352823	3.29823418316474	4.95393727158164	4.46573633038296	3.46788408742623	0.765143681307706	2.91307462206879	3.91776337244593	1.69868889101185	3.40473716346438	5.18573777661617	4.7877233065244	5.36712851290627	3.50156831105371	3.82230595048285	4.41664887061047	4.93203720701588
GDA	6.7408497602781	7.19595658789075	7.56944696553179	5.3395588021749	8.00685881661656	6.94249114294746	8.04760148022675	7.23843264666018	6.00472822207202	6.29275714309084	8.35969499244777	7.74062599923947	8.49408539704965	8.04883551626539	8.43219882954537	7.2959707679816	5.05822511622676	8.71547452021431	8.06044086519965	7.13355054043433	3.04683121576154	2.52845389899277	3.55930581357214	-0.778985540766722	0.633153707632955	4.45117061235708	2.56431598428898	1.89312267131332	4.53613702197591	4.00748109736426	3.23241340523677	7.89797174290771	-1.51366614877459	4.90971173096603	2.30089549566522	6.75449359960604	6.28200430714438	3.51280317759234	2.45971216718304	2.26341483405566	8.66364842012874	4.76189770028482	7.17519002945523	7.60423462130797	4.78979619698292	6.02427322286435	6.20247622897286	4.72773460293092	1.16589257327657
NEU2	1.13866815373655	1.16155695447324	1.20430345834566	1.08724455127095	1.15187484919213	1.07385322935886	1.17497789487581	1.19791733719059	1.15721434057601	1.13408097713587	1.18029865813147	1.11167761559841	1.09175218869331	1.22036572081547	1.17439465582757	1.09881699948859	1.1418926184316	1.15283764734001	1.18274549588957	1.05550723492441	0.988646741840382	1.1778205683646	1.15122005478375	1.01624005772561	1.16883697623585	1.10104370306045	1.20096367877079	1.1068773604039	1.14425728657075	1.18141351875773	1.26099063659584	1.17524254757059	1.10172207631819	1.20041834154878	1.18839813854237	1.07255489557881	1.17360563570417	1.11788481163094	1.14798616805075	1.16623741685528	1.21494032774525	1.09449877130838	1.01238050454941	1.19561446100714	1.16144705807526	1.16733914873962	1.1878152735641	1.09581593995965	1.10879206491714
ASL	17.7566289500735	16.5265486845612	19.1588296383808	11.9618251365461	18.6767780994309	17.6745631821966	17.5826674585217	20.5914543845646	18.9244010902219	20.0525697225298	21.7504634747504	20.0874313231462	20.5717549394267	21.7593721551535	19.1022901222606	20.9176467556764	20.4745903320715	20.6997889071115	21.3121675036817	10.0830051488543	12.8616317015637	14.6548168878493	22.5427463149083	10.6746518433112	9.17812110990739	8.81456169963521	19.7893162101439	15.9010692397429	10.2586855146943	20.6963351867656	21.9612029383591	18.8832565142924	20.3495421102808	19.7003220054122	11.6905631693355	10.1679388347002	15.6917624755266	14.6110052033262	17.5392165673727	11.6543255500463	11.6210028093452	10.7572366825657	13.2371407376545	9.01957384629539	11.3782285546466	14.2621677546662	7.29941559129479	16.8260091061881	13.0974209334555
CYP2C19	1.19190852173615	1.20243962862241	1.15623055014315	1.1388373127004	1.32993011648772	1.27917149954024	1.1788077669741	1.15488157169496	1.17537900248402	1.08394790385265	1.17334489685731	1.25656603746069	1.17474302412268	1.20234368005093	1.1355677043997	1.22007283763545	1.15869777568016	1.18975673950987	1.28288699127647	1.20375033853395	1.06930213809433	1.2382368186942	1.2555100226553	1.18769934327223	1.14439634562693	1.17012677468693	1.06205224350975	1.13482359548925	1.19093216570572	1.09396575108312	1.08504823863012	1.34718299761313	1.20224824344897	1.34477704629162	1.18127390911217	1.18072602717592	1.18933137009205	1.17886791819772	1.1423104918382	1.16982778296309	1.41024296089606	1.15903427274509	1.25775273871663	1.18288283440703	1.19630642002643	1.39114527221529	1.19370883628794	1.08669101705224	1.28073825494775
PHGDH	1.13013967647656	0.890061688523525	-3.61733967089204	4.33183301085957	-1.55197862320194	1.24463697902047	2.45093479767432	-3.01202332552138	-3.59654697554491	0.909078887840812	3.19166498213742	-5.34631792403969	-0.957757806887877	-3.03389073161217	-4.00243230852852	1.08604459986422	-1.37163632820875	0.538298601728894	4.66038645590114	17.9226816741271	8.17533858778992	11.4206795026598	7.68702401070906	7.49939115370396	4.66650384211831	-2.38802547496651	13.0056369044359	-3.34093054062592	14.9363693482316	6.35397974230612	14.8788932220422	0.882048902291192	8.30512285150524	7.49005619876977	13.765710460898	9.31461914684345	2.13605626113909	15.7828957799059	16.9610958689174	13.3415236024948	11.7793252153767	17.9125600636404	9.09031619069635	-1.41784231254204	-1.46912152333662	13.7531173367206	-2.70105509110215	0.305510486828936	1.98131994259342
ADA	0.0353482496114856	0.780697592658414	-0.131615523878016	0.7310595859003	-0.133117646089275	-0.42349290400733	2.32568417260512	0.759466931131665	0.129160464224806	2.28213199327343	2.86585914732329	-0.205075971800835	-0.220657519459661	-1.0126750437779	1.25482577827815	1.10568183249936	0.256744955975715	0.0948110999019303	0.825717953745198	4.34725395151636	7.16134347098422	8.46711547864318	3.27965629326019	5.78107367153879	4.20119651224479	7.8867450192783	3.36664461655714	2.01816368280177	6.12763164906872	-0.0442520399050097	3.36017292278163	11.0392629166812	3.82338125009461	6.22269373106282	3.80264415788647	7.17175389052269	1.15932329735935	9.74318010335156	6.51254165889574	3.35482362862181	5.97565717206423	4.16924843494502	3.58268861353009	2.45070293378796	3.88976975098744	4.16332961834576	8.37483113074215	2.36150780400949	1.79832607610314
PDE10A	0.56498540511006	0.633074806593612	0.704006095936415	1.04060925724442	0.608865954576795	0.715968147483813	0.539079027567339	0.965040865651651	0.90279883065975	0.995602087023737	0.893445704970023	0.801301462574126	0.777466460126403	0.736160917566137	0.845980404681309	0.452646566692126	0.650198888118362	0.831221369470311	0.673390162698951	1.16572536617748	1.34125513767827	1.52970896909969	0.675977509375059	1.71645504794521	2.2517896682438	2.12065803377455	0.720531477411119	0.942052390895462	1.16672466953502	2.20649077912941	1.82443299413997	0.936142875917969	0.794776215973464	1.34846422190905	0.977215334550783	0.874248696840566	0.902580037715252	0.799174001078926	0.901336389062171	1.5656291872096	1.84553468977728	3.30362539061816	2.69906281372679	1.68202545624948	1.13948635025333	1.15645327885161	1.32889076719659	1.07778629815585	1.33440509319414
PIK3CB	7.14485527312207	6.4926172901519	6.61226730155618	5.49710251917161	7.64943384792908	5.28500348991802	4.9211726013117	6.61743485677968	6.36088111223217	7.5932278592248	6.06324924269406	8.18671975508565	6.42625600641358	8.00310373385126	7.1161039496483	8.70073853076193	6.22162071136	6.8314149698571	7.00339938668965	8.49930144471517	4.30382314488836	5.8333581405329	6.3422321300926	6.36843660693268	2.94866529738934	4.10229734333923	3.63024781971024	3.91909640270072	4.34840190916425	5.21672817025661	5.55981331171988	6.72440299439951	5.30607970590514	5.58384881508902	5.39302522726235	3.11729098822491	4.69786408710496	3.50135042888381	7.15497771043362	3.35344545680941	3.16635576851984	2.97192839970462	6.25688284041746	4.01007495308316	6.02570628985863	5.09603051863376	2.23606365091229	6.1420067252887	-0.142709039624945
WARS	13.0138523600175	7.80324722906577	7.16666646389518	10.2516148634844	10.5251167014444	12.731912566777	15.3878207495809	16.0084478212945	9.50140445421022	15.4140597820692	15.2540290767431	10.2756129146489	8.16030066230951	13.2992549864255	10.4536187008187	12.2864057596677	13.5117544603151	14.6391333901904	14.3301149323204	21.313244315512	14.0146114728804	15.6735378709082	15.0706221522578	13.1363554808825	22.9239853256834	43.0684518859055	16.611425900019	15.5534105406527	10.6770687242899	25.3789923508082	23.3350129606057	21.8848276343383	17.9788348993788	25.3529335218376	21.010163160298	19.0707631247917	17.2685386270924	18.1427408704019	8.11040035896282	24.458661350251	23.0464468793363	21.5128613111828	31.3858686020621	24.7193513319325	28.016323206002	26.5143697112365	29.9416787381498	20.1757628300757	21.4088397633764
TRDMT1	1.68203122084439	1.34285525685347	1.52024192665183	1.57558536333301	1.41058713715629	1.43264030349563	1.41823356027521	1.22701387484336	1.49644767416046	1.27536896312624	1.41789599294652	1.54039215357398	1.79156057448628	1.55036952992093	1.26194933572591	1.45415177809137	1.40920961212681	1.63475203954833	1.60149021931686	1.22404861982443	1.31088884712415	0.631843713637844	1.48541751746542	1.36990804673132	1.3743640659709	1.32439948417087	1.52129266180094	1.14569742775266	1.78444221261394	1.00041236177983	1.55743846734832	1.448612431429	1.38862019677105	1.49815236673771	1.08001826398091	1.5231880985114	1.38193828087368	1.22140841435556	1.68534916292232	1.17528639533595	1.34272155509386	1.46109303244272	1.43119080512143	1.81834721921077	1.76852505945993	1.37491947198836	1.410949263768	1.4818789311301	1.88346186940921
HGD	6.22109735129309	5.06124016352204	7.9076187227928	3.09228317113556	5.94700672016195	5.73490747841486	6.90232438684029	7.72504960897449	6.26143385761511	6.42933478975046	7.04667800409599	5.75122135618869	5.87868477127426	10.4461339042616	4.81403352705177	6.74803650883353	7.2805215879325	8.44788988657183	7.01971528721504	-0.134804747091368	2.01795888789911	2.44954547826141	1.15947022378781	0.397006403236416	-1.20584360463009	-0.59486471158846	4.12952225149927	2.32642782206998	6.6150471531545	10.6421340617687	3.78901161603698	2.76739669592531	0.521417188799077	4.58284383311465	0.870714537660887	3.87673882652098	2.46180179501745	0.0573586087625841	2.50755145572608	3.65508221637537	4.69556145539125	2.50139041842452	5.00019944626001	-0.267656646213628	0.0679990812173905	2.94463164174473	1.18858370091675	4.416028592063	0.912940966609276
GPD2	10.8524306021458	9.40096444956978	12.4629841887617	5.7878852371248	12.6582408762675	12.4032024408491	9.76505449539697	11.8307584467574	9.87649011357221	12.480590282419	12.6440595721408	10.6390567880787	10.6899566967039	13.5696919014429	10.4323625528449	12.4449937689744	12.3295431627326	14.3233641075904	13.8351830400042	4.85711232765259	4.60343599259083	7.74550514883461	8.25418426581349	4.85973586885682	3.63295507760756	5.90680813164699	3.57519521621768	5.40197161415136	3.77996495016424	6.97201083384318	5.76361031577995	5.99648172005887	8.21651826014108	5.88791684452963	5.55087044113037	4.86606210356036	5.56390184719088	2.81405393210136	6.39470149730194	3.81916063194415	7.71568848528486	5.23051258165435	8.59328830497197	5.55575717774221	8.15535110694884	7.22549687091517	6.38040998199391	7.9868515680826	3.72592419794474
RDH12	1.28370320077923	1.37071821218227	1.49764324613172	1.30501505064003	1.25551909042199	1.31404452039501	1.43075496135334	1.25100938318691	1.06870971561464	1.20780923391031	1.20633128959581	1.5162377249299	1.45966620610798	1.21064857541638	1.24538935311266	1.33928489934856	1.60167973617695	1.14654465030803	1.40857714641446	1.41970451289209	1.25213126088764	1.30493345803513	1.43034475089058	1.16853995387972	0.986774747371957	1.04655547092757	1.19060853525845	1.21008879491237	1.34633339472933	1.17494180508628	1.39189114925167	1.28673081394515	1.18183801344537	1.23884495794843	1.51371226955195	1.31855020907143	1.24998689306756	1.65296379806738	1.46610981056321	1.01179609321004	1.09531284161261	1.18787403707459	1.13090410958528	1.16158312788814	1.13096813832994	1.30139750021593	1.27037170085106	1.18054385929637	1.1116930872641
PPAT	-0.713667095859186	-2.96955726430193	-0.320447327626373	-0.121408848079098	0.1566431835941	1.37331428167812	0.390947983462811	-0.958692278065364	0.124871722521514	0.102619220307221	0.973782446356513	0.880249869231096	-1.23721632226567	-0.299532258099858	-2.85325975707594	1.39296676514455	0.681314406861198	-0.227329679661037	0.875832469128206	5.38175302746044	4.84722402382312	6.34695818377483	5.04826876342477	2.57329085878064	2.95219245553417	4.68444289388465	5.94009326826659	2.26593994036404	4.48404178806219	5.34342134149938	2.23898893582693	3.96954502294303	6.04199843905297	4.14182170919586	4.37364404950346	6.85467669706845	3.30582295718581	5.46767347053339	8.37792036049304	4.52997493550981	5.0128906752065	4.91543703858901	3.81134482782416	4.9432802895663	5.74262173182518	4.90243249930683	6.77793914986636	4.17417146789917	2.05291344072589
SEPHS2	35.312879651316	32.6738171077061	32.67657744601	28.2080657164049	35.119393961811	32.2512324056029	34.6981462416402	34.5870068235671	36.4077040172402	32.9297706342277	34.7150694485965	37.2266074015894	38.3048121133518	33.1972362946469	36.5706357542511	35.747877425467	31.6045696252297	33.5577597362192	33.1453025886672	24.9554987688999	29.578822910646	29.8718572069454	34.5460387913498	23.922683964837	27.1363623796819	27.0895911755215	30.8918307689772	26.7752155823533	27.6924666685506	30.7716549958534	30.5864851978391	32.4461640663335	25.7139285657932	32.0209447257556	30.5943304294405	28.6808465158722	27.4267355050869	31.3719077299978	29.8762718209875	26.665237796602	28.6596742438168	26.8206352586408	30.5327850486989	26.1516359449675	27.2467560991545	30.3697378012588	28.4248252577455	31.0036721360083	28.4782123963892
GALT	4.5078540339625	5.09775441409824	3.25896463482611	4.37444147518668	4.20523085285008	3.69205749580803	4.18249027538455	2.80820282340121	4.75204770841451	3.85611062680775	5.09650929432664	5.15463662164198	5.51972284926649	3.14105240294126	5.46073098863166	2.86533931559715	4.18534063723791	3.88657676857584	3.73101803101458	8.228713335771	3.8715265306591	4.31025033510077	4.46090534944777	3.64955744602265	4.41076788738861	4.19272737732353	4.63368754812793	4.78648910862167	4.05121558259157	3.8545363139531	1.93005242818729	5.76407240405728	4.95429026910865	3.17854992262296	2.64828795466468	1.75531123323809	3.56272895287407	3.60247543321124	3.81960808914783	2.4103423322345	1.30944879830072	2.44483177122414	3.27236538404986	3.19088760481695	3.75631954958273	3.76261128818845	3.77888887918689	3.45054209833657	2.04350038101188
AGK	1.84287880596082	1.60970801350513	1.9160038647338	3.34417235024315	2.60961460850037	3.02009290119573	2.54325683998313	1.46103913931217	2.87155996549952	2.46359917372693	3.09594810462327	2.6739556507207	2.39265005939801	1.98297091642436	2.57900017810755	2.79201025564041	2.99254876885035	2.13102052845629	2.46901182622129	3.78122968671904	4.19993429361345	5.48228386444025	5.75115675298835	2.86985107826118	3.47571490024479	3.96856688504031	3.82468186570059	4.41368371106495	3.54210718137824	3.08531659658646	5.34884274374067	3.88854501646332	4.00440843445353	3.942787713818	4.98836894698138	3.73049344052547	3.80574088475398	4.30661809035333	3.970140649153	3.71203639868316	4.84584360071315	1.32721378808262	3.24538605854187	2.50784793784776	1.88534011287328	-1.11545597632863	5.04398120781143	3.87466669354645	2.71454090144033
NAT2	8.19379027115276	7.71795762520998	8.50454667811215	6.46040289084476	9.08571706174607	7.05050567835879	9.13779264268282	10.1093240398478	7.87542333619156	8.71994450382087	9.43062791807628	9.55696826805808	10.0620944034352	9.74661449999371	9.60244883555679	9.55140612787489	7.1892782950293	9.34355349678678	9.63859688734963	2.14945150775536	1.4982020197752	-1.19751493555571	5.46242979896652	-0.0968067072823984	4.11012508381327	0.894836746984727	6.26781783578596	6.69603061600527	1.2149911992523	0.705420425302278	-2.03706697894351	8.57386419577153	1.91188567410218	6.54848908774917	5.1024778033653	-0.215017637778605	-1.83402767960485	3.29201382565651	3.68066785481903	4.91367543957101	4.90960699207317	-1.36367016309324	6.60761003764941	2.80644744964809	-0.486308516229484	3.10951654592259	0.460215570672206	8.15008842824703	3.01546871024093
GPX7	1.61902352942136	2.37522109277727	-0.616930175999267	3.72408921448724	0.116179206823273	2.04307422816031	2.72051685943077	1.83398013082356	-0.759647802474537	2.73456787022245	0.554880339446984	-2.24729580300119	-1.81125945308876	-0.248583841386331	-2.25976084163821	-0.508719737169883	1.52223117149338	2.0050087270422	0.794066934643135	0.728153061689087	5.438672969553	-0.582617602090631	7.01083350378226	4.76346453995747	5.58656718405393	4.38304175795938	3.18647015290932	2.10136059997615	7.28134246327689	3.18262592956588	5.76368083386231	4.297138572324	3.97439744432775	1.00886955634302	7.59457589646234	0.874221586422756	3.08736975442348	1.37947884290658	2.52782781312271	5.44971863793513	2.73530899370279	4.35809845865489	3.80197960044199	2.70183105150064	2.81181851395345	3.90566162150885	4.82573626456344	0.516954257975996	1.41979110972389
MTMR6	4.66330678728183	2.96550092651863	4.95464548276703	4.60519798214677	4.0664113823544	6.97838744346519	4.40362428476102	6.74896290338167	3.17856464944337	4.94619793778034	7.23895293811907	3.71817936413486	3.00446425650684	5.54994045056507	3.073088953988	6.34608660701004	4.05998116142656	4.33981870560848	6.5125264608787	1.95612170715571	3.84950850651454	2.03686448833653	4.70578977090373	10.6926222803364	5.77125050101864	6.28107555971677	6.84660824913726	7.4637420055307	9.73383294266426	8.50420361316442	6.81699201208877	5.39878277671844	2.26119953307505	6.73130857350302	4.05696731760585	3.64004752532744	6.89039608655715	11.7875666101241	7.21171004396116	7.94926407019331	5.33282977927106	3.85813841017177	5.7228557280895	4.51460872571077	6.44714177781486	6.01144057342184	11.741045664451	4.06688968275844	3.290494788214
CHST11	2.20225347193387	0.86379912705889	-0.340403850646991	2.17037466690418	1.06061556223344	1.94226267113231	2.73333616056541	1.83379794595016	1.76465267702485	2.40731083892707	0.869755373185165	0.214360207950661	0.0669788273562295	1.14049624501173	1.07216735371507	0.857869115392157	0.865505199182684	2.10391821521446	1.03668527534113	3.38210212861426	4.72585651934908	1.21129044317661	1.53578853968671	6.1406450013115	4.40195286409822	6.94127147319256	1.85051103312599	2.68097676387636	3.62868150975599	1.10312296554794	5.02241910878697	3.56659996907288	0.128868654942713	3.52602670780394	1.85329975718503	0.0401085283052502	1.93029921574868	1.58555189974911	0.41663002457621	3.97268935520133	2.86600583263422	3.81012094689325	4.89614190894715	5.37101084771225	5.06276316845711	4.59114029747867	3.90110177075915	0.798470974855932	2.89213598251409
DHRS3	18.8574336847611	17.9070329437958	16.3139022553811	15.075742776573	18.3449311629507	16.8113860089066	18.8268094924236	18.7896027591523	20.2763914713405	19.0292135163305	17.3403132818964	20.5666522874188	21.0489450936697	16.678257043935	19.1685204432331	17.5636292276429	14.7567540836136	17.2693854732488	15.5797233693103	5.96355708419978	14.2693962374797	9.56096805941886	17.4705004631386	21.6455763185691	13.7674436949757	13.8590025277293	17.561125897103	16.8030353784381	9.99294858445649	12.4969119164474	21.873481531752	17.7938890535332	13.9196828893213	18.5223183204491	16.8413546412595	5.3977906896277	19.625966618456	18.3037019429999	20.4361890772282	22.4445656048041	9.29839154990587	14.2720281747725	21.0572671334213	16.0820358343669	17.8912835677315	18.80616061795	15.2823041033111	16.3378186718129	19.0466518850539
UPB1	1.08249102005422	1.34402980623347	1.06486839415853	1.15538065493805	1.11686342403024	1.19681413508442	1.23802225473926	1.18406876828964	1.33687523757106	1.04507849465459	1.26343876955377	1.25583332150963	1.39248358358176	1.0967803481752	1.16188117232915	1.13489954523249	1.00163612828625	1.31887807812292	1.13126193064605	0.89854797742519	0.819288601321774	1.20868057002803	1.23635073590825	0.98360756060562	1.0653956582844	1.08557036752064	1.17311310157088	1.12334175147959	1.0779048720672	1.01531513673057	1.06536887404194	1.33694962856371	1.10867057056457	1.16043452387519	1.17637654004582	1.10811562451823	1.25727135756549	1.23472477533892	1.30812850536567	1.19772799294129	1.15422756863125	1.15062019093834	1.14651252608322	1.32945108042594	1.04365539807137	1.12312958159233	1.16889813779421	1.22428222010145	1.39622642340051
ADSL	2.12141891351501	0.485917479354869	1.74339678721868	4.17539810151006	4.04077391282263	3.68453547470341	3.76016355111089	3.75485411489397	3.36375072334509	5.47083990651906	6.07571626265828	4.61382502726999	2.86003175868188	3.14299649504749	3.62459778036124	5.11773624930608	4.69426064622201	4.07619022280464	5.28030858168474	12.7975876606234	9.85938636637689	9.52807582424236	9.99925395395743	7.0405777222648	8.22894673320236	8.18659363244117	5.90443733468551	6.51207769010661	11.4057556638695	8.04625541394816	8.70607858551377	12.2368109519254	9.88121113272938	6.65523602226523	11.2569780651974	9.53805775243653	6.45483455769295	8.99515970617732	11.6913759486919	9.98496771665464	11.5069664002119	9.56329437838462	5.21321157146251	7.32237679416338	6.01658507548465	8.36976914632804	10.8904747944315	7.31859184310843	2.67287371510476
HPGDS	3.10556077308247	2.44646405540996	1.99671968135779	2.12158905226396	2.53321428831582	3.03369291310614	3.13713928515553	2.60332080764763	1.9818008440072	2.43188069957877	2.89513924095504	3.22789925330098	2.69658425325006	2.51060427100673	3.14367550820769	3.62747669533531	2.01807703188202	2.28235094814628	3.11468794102752	1.06189063009734	1.19985721300454	0.981610463413789	1.16238678851541	2.33913483713552	1.55924568229102	1.29225946554981	1.28516263156216	1.56661818017085	1.46341864287771	0.533565102502786	3.31180326341436	1.16786031269166	0.807873951810893	1.18347615103602	0.892077982698232	1.0090552655932	1.38426508296532	0.410511542188807	0.888819653281852	1.59616970374602	1.05408694171729	0.923758350889467	1.62610944561145	1.2592853110904	1.69160515775265	1.35054361357558	0.767673517595597	0.990103826578951	1.25562785112625
PCYT1B	1.11665469772808	1.2230605227174	0.994558992084804	1.13993745609931	1.06007990441259	1.03350905544759	0.999039873901297	1.01413000761688	1.19268979164504	1.10340656229444	1.10180353545796	1.01260630567338	1.21049217241154	1.11615107963143	1.25752277041476	0.931035177228768	1.18946863210208	0.996280188983961	1.01382238771644	0.893870708849322	0.925966580594935	1.06600675349962	1.31565741285184	1.06751421443501	1.01317107687783	0.960207344481439	1.03358932834531	1.02609787153562	1.1361600389979	1.02266416310615	0.912159648762308	1.16900559740667	1.00291053759052	1.06871202642817	1.07046354334626	1.10200645792832	0.933315869419887	1.19204428713845	0.999387987972408	1.09839410955232	1.05481069139396	1.03512726476429	1.16362615314499	1.19416375559845	1.07465121873473	1.09670916209757	1.16679466249081	1.08393950354663	1.40834176568718
HAO1	0.932386647916294	1.04265107655404	0.900943623556674	0.999492404547769	0.947567157421903	0.839916162697323	0.908457682687823	0.907643607032829	0.967591665966222	1.01649404572826	0.9727157692518	0.949776537255952	1.0499191356648	1.0005282970495	0.971350134571638	0.974077714319391	1.02546237035481	1.03106401544944	0.975190189108762	0.902915771907666	0.906376919769259	0.893025744252492	1.08626978416033	0.779239720128561	0.769494066232573	0.970972856276591	0.917122305511086	0.920628855933498	0.982600093516629	0.952782084337302	0.802838921144752	0.990811404886974	0.974971794469666	0.941420731832848	1.00321431552929	0.935378416532203	1.05944071292916	0.781807589705096	0.927061758418801	0.988128868793278	0.894290136218725	1.04210053601886	1.03601675248124	1.0479511893285	0.873622061584393	0.857525554700245	0.964043170289107	0.943345272262675	0.82193106001059
CYP2U1	1.97233084782278	2.27330564039029	1.56477450219428	2.69460863795358	1.80656545511105	2.23877750641081	2.0440434981036	1.68046659544472	2.10203199177306	1.87045785059432	2.0904631234288	2.51645856221536	1.36132748228807	1.88360556781005	1.64951997081258	1.65418808819716	1.340698236791	1.67110742024686	1.65535844058006	1.2727024516703	1.98132424358364	1.81314746884942	2.63220407213567	2.42661779667695	2.61164642776014	1.57103177353388	1.62950847174223	1.62193804887701	3.01948016997363	1.01085974317118	2.19927316197872	2.25718302142864	1.43424537303922	1.66322748732529	2.07676686011808	1.95709140541264	1.65568270765247	1.22266020696868	2.34543872290705	1.89706053887208	1.28852769647927	1.00050306228319	1.41161837660165	2.56875740729495	2.04327142347763	1.602823772186	1.49324669082642	2.7106868368634	1.20724307782425
GOT1	20.423176011453	18.6231136093448	24.4372984142439	15.3161228712807	22.3988333924692	19.7222540397628	17.6881137652667	24.4013125457426	21.9426257273179	20.9575925845897	25.9372407687029	23.0560028201241	21.4390589246025	24.0292735587272	21.348722683916	26.166725654849	23.4996381397277	24.9716094755119	25.6265597722291	24.698488539738	11.1603496239237	23.7264685039478	14.6624727901845	8.35857232266257	17.678166786596	10.5443052925496	19.6850428663642	13.9274025675786	17.7143320349341	21.8755266557896	15.3276313327041	23.7759497782444	18.7112067508918	21.7545710026994	22.1269249629654	23.5264587271159	14.5892671580183	18.1486606467564	22.1373290924484	18.0136993037012	20.38603780888	16.6022256071833	14.9686611776879	20.1514812454653	15.6684100234272	20.1558886891772	18.8948840245014	15.3605426899052	4.97339023081324
KYNU	1.15176617786155	1.06531042033425	1.10287631228422	0.999145949389897	1.07416707893473	1.19090030171146	1.39331065851353	1.40799261795725	1.08254834222355	1.35884819351762	1.23478969460824	0.991355912946686	0.719434215919341	1.02066197001279	0.842737951983032	0.935386961503499	1.21843049046172	1.15455693132215	0.801698204961733	1.50597603774386	1.48990394217218	1.16081575020367	0.992814329765725	1.98892279894343	1.64887409150706	1.96827711006852	1.51451695060978	1.17603158204407	1.40100892106192	1.04973093982645	1.94720248731903	1.62583613341758	0.945854289257388	1.46164132163892	1.29563359835919	1.73341745752615	1.03169452048802	1.07883424563062	0.977237476552095	1.78818743975126	1.57182153296624	1.81172478331571	1.69160792755431	1.81006899605736	1.84209662009601	2.12022882683001	1.66271306288515	1.22391315362098	1.22317278522276
UAP1	19.2096887670095	18.9856053508159	22.6390690791146	15.6091530521225	18.3891905958074	20.1210952370403	18.8327922302222	21.3351824099828	18.056379629528	17.4366670470635	18.3656805597914	18.4477576878842	18.5311653248312	19.8397757871465	18.1314679722909	19.0961483851251	18.8676992121613	17.7415713677945	19.9707602331699	13.9375791746934	9.22524069032136	10.9474685479961	12.1016133768561	16.1885001780093	10.7160353041867	9.55953724432348	14.4005225552779	14.4209184777342	11.6128870658646	18.8498603821043	20.6082576965695	13.1574046085622	15.3470631066374	15.8392036390232	8.02726844624488	8.89075220215405	17.7124526211764	14.7372323423983	13.2397768282008	17.9911182585058	10.6355395987468	13.8177255675549	15.3135187346153	15.0932735610312	13.6229307991541	15.765876309979	12.7858700597586	15.9074924334183	11.1280321805733
RRM2B	3.50881518520106	3.98307506393998	3.8794749292725	5.51649330123012	5.47108099309546	5.27939573112949	4.75339633665881	2.75800973485623	4.28475179703674	4.75405666287547	6.57533026711075	5.28476602655968	5.96344202549242	2.09655909272489	6.03341758525887	5.2314798620123	3.221939363266	4.00877909090022	5.05886328388585	8.52622707046444	7.47273815795107	-0.281328954782849	6.4329042006874	4.42591100182683	4.44939717373668	9.8837107386938	0.592483851645855	1.97293541692378	6.24541522672404	6.56921813495929	5.16019570923652	4.42935684236585	2.73891458141917	4.79639061232455	0.698178759778183	4.3717775763554	3.95748502816132	6.1232536393878	7.4450322041376	5.2748204858575	4.02112404244638	1.55800049771201	5.85636538298325	7.65761019642227	6.68434131284368	6.42433637450254	5.94513050809556	7.4902350896969	-0.373888825352438
ACAT1	11.6347404043001	11.312351629344	12.9190796853586	11.2369268090978	13.1877364357603	11.5130235883286	10.6171268699004	11.5437036849917	12.7539697941811	11.2459465733977	12.9620186077776	14.0306107782708	12.8388921821891	12.6941775776291	12.7248942325208	10.6935705384086	12.2248413206028	14.8470972538239	13.2349427804192	2.68123471330663	7.433882959527	4.11384325881515	8.30649517766226	5.34149321629912	5.22578332033069	5.18559420065484	12.6583276607857	5.78557824310025	6.73325531478127	3.00612452936687	4.52495299450888	6.12057855664797	6.11459876373723	7.55589983798779	7.21038969357788	7.27737716033179	1.45258629637307	7.4458822844665	12.1632591464173	6.69047910455963	8.73654640044926	9.03631253412327	8.89432951866561	7.17844491276459	6.48906679667013	7.35670939904405	10.2838255427173	5.25559887224064	1.11394620218024
LDHA	76.7738398625625	76.2293644951044	76.2504012233319	73.1232155854696	77.8355193889469	75.1864725716461	77.1690038121793	75.6679625960587	76.1365973281305	77.6272605077994	76.3157245816444	77.1168770985658	77.5366549371021	76.7833179678998	77.2481322779657	77.780494790517	77.2640759625695	75.4241875928263	76.0996819769244	77.674555059632	77.2138453467702	79.7280681562592	75.8659927079999	77.8286529385798	77.0628162893582	77.2004745297819	78.7970698487422	77.6850691397657	77.8853620243099	80.1293474959036	77.0148536186054	77.7218457997238	79.2168306184904	79.1533209955935	79.659911264306	79.4178932705036	76.9161641067402	78.8752412517112	79.1077519928193	78.7303576120096	79.4435665893367	79.3277795578395	80.0889670344117	78.4231506124957	80.334021614883	78.2736621184353	80.0298905067401	77.282742577017	71.6779800510119
TK2	2.78792242188406	1.7847345876865	1.22195431234223	2.30985603297033	3.19203125084211	2.18267425687886	3.39258508149501	2.65392910271654	2.41559926099163	3.825829582248	3.24477788534656	2.97892488683019	2.44941375107678	3.21630158899474	2.6979278282454	3.70349820458012	2.20858036733963	1.47691674758426	2.29995618814139	1.0175185637243	2.67779814806898	2.58516659133099	2.12307879518099	3.69441511019175	3.88070930570943	5.18458368066475	3.43664799744807	3.20749163203056	3.69437558171603	1.59793783611706	6.06409734353401	2.76441546383801	2.8729736198801	3.33534193202371	3.58736800067185	2.89326865364329	2.54701130982301	1.06357861386934	3.04726352693197	4.97986069074164	2.82364156077904	3.06628845499931	3.49322859152696	3.87616513404025	3.79399739405726	2.7112605808596	2.51525595663252	2.92518040154165	4.3321976018332
ACADM	9.00935020114522	9.25475335148671	11.9907359228222	10.6078905129293	12.7825578408003	11.200229136683	11.3384303693987	11.2852889371074	10.4603418439621	9.66830298090654	12.5878127478318	11.8909996556072	14.8321059422038	10.358786854597	11.2649283853082	10.6621814111008	8.78203770367297	12.2718330835477	6.90065455548029	10.1821504065905	7.76327479169503	2.68441709511619	7.62247138741417	6.576402931415	7.13309511513256	7.64929722281851	3.83260645873623	4.01896363385414	5.4919483461569	8.89732254430117	6.27440450744983	6.11049116261168	9.00142749839285	7.72317542668986	9.38142128518097	6.02741577229775	6.7202242881388	-0.92851362607169	5.93694942104696	6.95742113141768	-1.52172999376821	6.0696125648667	7.89532230188405	6.91287046763172	3.6485981985715	3.970998362225	6.1943513519967	9.32077834815229	2.0867940836126
L2HGDH	1.84691650099175	1.73028003364033	1.53879057293682	2.17007698616348	2.49108263436088	2.24922624176587	1.43837086787264	1.87794572316264	2.14804397417434	2.00101685550276	2.32482046866749	2.57849821734632	2.57836663498654	2.49144723647376	1.77222686264358	2.13456753804897	1.84502050368078	2.48467067001627	2.48265683793806	4.14573503612743	1.45375919404333	3.15036682476939	2.45684517017079	1.22486579385645	0.822336476615608	1.17596307309016	2.34991662146874	1.77239984321391	2.17955380720934	2.37251887710937	1.68180301636642	2.02276083061343	4.50854901376456	2.83012978321345	2.67027710152174	3.33051035851482	1.98393157549788	3.07570815521485	1.19129532174617	2.41769843484195	3.53268762377971	2.95354066360337	1.39849190505301	2.32517401628541	1.74557432449533	1.63133669526862	2.66300140774005	2.72152559709741	1.07419291136533
GSTT2	1.11606371765349	1.19704310197977	1.05752297505663	1.11624567765448	1.06315031013732	1.08389128351106	1.14335927558105	1.1810114685367	1.24218101603861	1.16101177553298	1.12005657024448	1.11491442477755	1.15319041520468	1.21268990330415	1.07232639133949	1.08047674970468	1.27316004941494	1.14149714442173	1.18221546152609	1.2780393966373	1.3678296973727	1.0501210570562	1.35716323467971	1.38828180560987	1.17692826789484	1.45257362397404	1.1473908718357	1.2272727273986	1.25400582520047	1.16944835783481	1.26302613961118	1.35162851839956	1.31026426445069	1.18741048932608	1.27655299442324	1.20335370844168	1.35467401820767	1.07853821949978	1.18601825036804	1.25497436688616	1.25764489586296	1.20400255011567	1.31570138459278	1.05081709613076	1.31454139085728	1.38787181553316	1.17072967732901	1.08944259692267	1.26843844845123
ACSL4	3.27858867152136	3.89691294866835	6.49306419082904	5.40970502516808	1.13692131720403	2.4191011977704	4.64443368513058	2.941243298403	-0.826341509084506	4.36312199047407	1.26546504462001	0.00424339707274779	-0.101839186213684	1.73013978630041	3.38835232091712	0.989072560193035	1.92766754587409	0.659552191012021	1.42155829491094	5.61550979838212	8.92073517670848	7.19067481641031	5.26990739729049	12.5752873876814	11.6649878345542	11.2011004819899	6.08196119637864	3.3085033067707	11.6013067345768	5.10208065836072	4.6880306019771	-3.26908858809589	1.59424788392003	6.96451783430524	-0.728604548006162	-0.949253077065698	5.67495599642902	9.03067870170094	3.71015242777374	11.281705677188	2.22226650371708	8.69462660844021	6.6088170845826	9.60185839234366	11.0745558740868	13.4036411227878	10.9046748436961	0.262247152018901	4.78929790875407
PGP	3.0389487307202	2.39527779734351	6.64852238077079	-1.63163686404349	3.80350153903468	3.6615140264955	2.06756508995453	8.52104565998902	4.34498248685978	5.51377694201458	7.77915580625136	4.52110894511363	5.70659285854036	6.57047860490893	4.13135960366095	8.43271575453075	5.86206210820941	7.24158159093955	9.20724341429148	1.64326865085467	6.4920790378144	11.1604360081203	8.06852564106834	2.52633765810841	6.41061366429317	7.69685641563979	10.9533817659887	5.61583680843422	4.95968463120519	8.66416305426906	7.19271315468086	7.57580511565963	10.4820601432488	9.43140782198406	12.1303781658077	10.3047718670743	6.00859471233965	9.39584865942781	9.19262013012389	4.97216067624133	12.380640025898	13.8947239092321	6.63256846755176	6.0448561682179	7.43840445567325	8.46294200223372	7.12180376797629	2.89454571625362	3.98433503725495
DGKE	1.0671955224923	1.48777529680922	1.42840168982087	1.52469928683349	0.655669339658127	1.20746281109522	1.14675894392786	1.36929793759134	1.40450996000084	1.27940655418137	0.748695891869621	1.24222708493231	0.755640539933362	1.31310771561851	1.47205715568683	0.765946279235985	1.37612680748601	1.31102322054085	1.39997066608754	1.1587619915802	0.722173827146776	2.54317428017838	2.06887371787672	1.08263419043261	1.62957790128339	1.11793666398858	2.00814030491751	1.43411467645969	3.25326741070709	2.64877256723604	1.41094784613678	0.722323859219112	2.90119472649854	1.24104425007667	1.22224152569714	1.93771765267859	1.77928662956564	2.350786435655	2.79473545373774	1.39039695181578	2.81367435220626	2.79294404467115	1.93779987419832	2.08159136444298	2.48479875778056	2.82098600293778	3.17175936675072	1.2934556287989	0.506143721255115
SEPHS1	5.63257050866978	3.64846281955372	4.66335574739026	7.10939107676178	7.71376203058361	6.05255540394711	4.25115139236169	7.06745466804752	6.18967378800568	7.51818099019446	7.45098106452311	5.960889142374	7.33615962713162	6.51661834130896	5.50480079190916	7.96843923529275	6.59149083953718	5.71101639576821	8.2241995125633	10.3558172792471	15.723887321131	9.88954266184523	9.81475595484043	6.82890785008197	10.2852321739388	10.292129452813	13.3451425734535	12.4085656188014	10.6295831237394	11.8537119137546	11.6827156350124	14.0611355402301	11.0453217900443	10.4101476742607	13.5465583111441	9.669833645687	6.0765914146852	12.3354413518887	12.713174877837	7.82310632292961	11.3735066167272	9.83784956235744	5.15816317215087	10.2402474006888	6.60168011618515	8.32857734875224	11.8468305169625	6.60333819049381	13.9977611223328
PTEN	8.26323669966664	6.28627683286462	6.73351695053579	7.47408364313092	8.64065269701216	6.59617199649951	7.1201798152078	6.98059690462628	7.28470627705396	7.14954057866214	8.29250127506711	8.62181359450161	9.21977891198981	7.89383774708726	8.61443482645683	9.27043190242055	7.03504674280557	6.95451823833904	7.85008142125256	4.69433661933783	5.59943574980852	3.54398254921893	2.93372988941981	6.56971647492532	6.08378678423543	6.3586186582739	5.94956359792708	3.3584122169351	5.76493173284828	7.01416487051079	7.36946272886351	5.74253895450127	1.21788496414302	3.74420681871097	1.89050240813652	3.44102917388192	4.66621364691933	4.1107682901469	4.61244654916022	6.53739221824733	5.81018699928303	6.66966845027312	7.86867533690034	7.30267271075258	7.09076572517105	7.21389378598536	2.78098055221129	5.47083007594432	-0.0181263270068008
PDE3B	3.42644849857733	3.88990951949875	3.24590611326588	4.34150861769889	2.91551519283929	2.79589878464718	3.68422193383362	3.58400305429411	2.7806174405154	3.14553135575643	2.70465963885136	3.46100891755327	2.90126573384242	3.66062480976302	2.91295306054019	3.3234356324413	2.65557014652214	3.20878793119517	2.93960166500228	2.14531497349891	3.56541008421209	1.23385882585727	2.55406030873262	1.8564592642985	3.49385237407958	2.11018637365473	2.9026000576329	4.0833518726341	1.33087555243799	2.93593176758573	3.82052868911642	1.13096646677905	1.1025517100696	1.18318185437033	3.2755806329692	-0.666173106418394	2.69978134999842	1.47941526172305	2.66837703368074	2.19824657388838	2.00561625879538	2.28091079220143	2.55310803195486	2.35658516410179	2.21471572164243	2.47063253030305	-0.055286359130732	2.84303419319641	0.406237909853555
INPP5K	6.65226691626695	7.6712352259436	6.16823322523162	5.07174486527736	6.01589850958421	5.72182545259887	5.74403308533073	6.20208397164163	6.72141231747332	5.32758166020351	6.20916514517836	7.30289976967447	7.00946954263265	5.83779225054672	6.67056812999926	6.88688434754233	5.67521644464037	5.53607488116107	5.67101173486254	4.14038295153177	3.62647859482901	4.77200657691909	10.7191887409411	5.70457199256406	5.87813528114891	5.12117532248058	4.25426007083354	5.94558759321863	3.15446272299696	6.81693889471866	4.42381200909136	6.8775094572284	5.62386772312163	4.84388309707702	4.14580581969161	7.8245067076221	5.35919063874849	3.12240273557134	3.36529834819087	6.01382524839605	1.38083841027387	4.92078618071365	4.60925204271235	5.26052188283346	3.95141344330347	4.33774161349445	2.82521169314296	5.24897146743783	4.37400047128702
PLA2G5	1.33755395572212	2.69427578890705	1.2135080937697	2.65675591850968	0.883017343230158	0.9608325445705	1.06856865573087	1.45491508036223	1.29990949282477	0.667887676886127	0.89335587261236	1.1352609938476	1.02445002354028	1.15112392518933	0.966834885130788	1.02588940397466	1.12516611237244	0.69737210742053	0.822823220588146	1.69519702554405	2.06437293870324	0.918005349084032	1.19205894886479	1.49575133333491	2.72190681494647	1.78742098780449	1.24918463656057	1.3947822885886	0.971160504243777	1.00950181617446	2.26847040708853	1.48559755949034	1.29346612305049	0.563958647379429	1.60494810525406	1.09768043949497	1.86410999209215	1.15524386859749	0.818001574792241	1.38601891279959	1.33549891005749	1.12606477344753	0.92557446437651	1.88475309035047	1.17716544523645	1.46924920070842	1.19966462500979	0.764617128141969	2.19704769115838
HAGH	5.13038169781144	4.56611852547563	6.73093597806072	3.0084840595779	5.37377512626335	5.2573268577393	4.67498134652878	5.08678328854054	6.05143206503822	4.19282561877927	5.93920812022223	6.46570284528909	7.72398278016921	5.9961989898884	5.69930422956669	5.860454829192	5.99912380692081	5.78336494914526	6.28507341753407	1.63231884700317	3.33769865400466	4.8740892144218	6.3396834203665	3.28621950859059	4.51997804053859	3.18475940488697	4.26074128767344	3.23987915944883	3.77256697191266	5.14885927892235	7.30604070655193	5.8253340186869	5.00824436596882	4.26029310564697	3.68875290779575	5.34512314239963	3.81632862777325	4.92369360557053	9.29149902567037	5.59383429978508	3.81406359105517	3.59163292530884	3.67272774405368	4.04090885714403	3.48429560292776	4.13840333616581	5.93620889879379	2.69587854921546	5.67221309999096
PDE8A	8.15451205959398	8.19460015291423	8.44341027324325	6.49646120234424	9.09308946198777	7.55429915989929	7.54792134736204	7.52911675601564	7.98755664572435	7.75025322672671	8.26055561748977	10.0229091061038	8.44368087367568	7.76075863331492	8.75421835684536	8.96879453376854	7.05767393962321	8.28080597248633	7.18212705290183	6.40575637320149	2.36366884757991	4.91278950799831	4.32964066834364	2.47891683710827	3.22289201953614	0.155921582378086	5.28456059288065	3.33210812224868	2.20403013891809	7.20385839674802	3.17906768973632	6.02290559960882	4.15962397042339	3.84555241433289	6.55366908292382	2.84498592982984	5.3016688305038	3.57939827386638	6.37818651130813	3.79232591422182	4.17428605820627	3.288215521552	3.94662969693517	5.86871280553578	3.40583977026631	5.3342873088821	2.1460364875965	4.26079807412436	4.84929881633159
METTL2B	2.7420865596389	1.92650531526025	1.85091005285967	1.8878638618488	1.96490060434869	1.30319431015255	2.44843434251106	1.57511679961269	3.13449071891042	1.30950323417626	2.14678305614308	2.40921129959847	0.991084910945695	3.03170134286962	2.20804286963241	2.24276041102541	2.43832610653767	1.55169538757786	2.45901507150051	3.63464190814116	3.88358556452558	4.63864494383664	4.68742861625716	4.01672742922708	3.30459109170109	3.15112412107984	2.43514093000185	4.71637432205634	4.98771917917696	3.69606332104712	3.06648032164556	2.94891526250072	3.67209770466345	3.207282567399	3.30731137732319	5.22985194083626	3.55908429203615	5.1461087492206	5.36937258205733	5.70150881896605	4.62715090457449	2.01946498646508	2.31398027455757	4.25171042710102	2.49038577294103	3.10889175662519	5.29333063162071	2.20140247035306	1.21586191830593
POLR2F	1.381603256092	1.32635127528752	1.3421916268675	1.34338281266652	1.37751797675239	1.36422947831832	1.3752490539645	1.32854557477924	1.40913759349237	1.4072542006148	1.4406994833807	1.39573836564976	1.41322509541187	1.38264291306973	1.38081984949344	1.40101311263752	1.39444182950434	1.37136780288734	1.36810422989306	1.4468934184448	1.42932448898512	1.47662053862876	1.43687582292165	1.41962886648504	1.38203327224479	1.38039470132964	1.42272368518936	1.39556513916037	1.43464267466722	1.38848815222501	1.36932616914211	1.44045510921669	1.44740989009272	1.43358518852459	1.41261850629522	1.48058934741558	1.37435427339193	1.45928980141539	1.47147827614706	1.43108094928624	1.48068965189796	1.44262843347963	1.35023641895348	1.41623136296414	1.40825127175635	1.37263313666708	1.46060315077062	1.38091600078085	1.41824021728466
AGPAT4	1.11199365241705	1.43704504686777	2.23582960697644	1.771805420524	0.655489452194232	1.93192657860108	1.66284429265966	2.53244267783995	1.77910468109564	1.66677285787148	2.27778299046581	1.41706058820722	1.00776299295959	1.04945240410418	1.23681145269046	0.791227516200089	1.28626081019585	1.50307669692083	2.13175856688488	1.23319364347665	1.68454702661732	1.68635327021411	1.06585983177223	2.09825298571281	2.53065166689909	0.708501505519634	1.60230706533465	1.1031912689479	2.40070888728831	2.78507954888977	2.18087974851627	1.53767825591916	1.59916064331448	2.6530811344575	1.87906003689745	0.934951241365901	1.43524315136955	2.2146624502075	1.05366794264697	2.30480011987919	1.74522580573278	3.03560361539753	2.67193372101746	1.46452583859315	2.6009727765763	1.81545570375663	1.65726665720886	1.32892618494929	1.62416634150122
PTGDS	7.1752099942186	7.15344441982322	4.83008876443166	9.21840833379659	8.19076052840778	10.0301570427787	11.9565960852497	12.8257677550131	3.95604176124045	4.73526121725168	11.0743866384218	2.37737419364456	1.71035822585422	3.9257712748324	7.8462262749579	2.03533680031731	8.43621773794524	7.10715019980171	4.17670372420545	-0.90678195014087	13.4669414309159	-0.891780152748769	7.6482115619966	5.1396002506159	12.0178028159094	13.7227837961248	5.28626852726911	6.44434526458837	-0.53962889209178	-2.81810618541202	5.93835582965343	6.7697299264099	0.0289578937582986	9.61070122291339	3.74795563125942	-2.16905179848595	3.65619537901956	1.92280996880767	-1.96422725209412	6.82318101523422	3.43939447744212	0.783412942644214	2.37744020752149	-2.52040570181402	0.157444942797986	10.6936128203024	9.75160553329198	4.15284802872874	12.9992875596038
FMO5	8.94878418156071	7.60961916238258	8.8667762833526	7.37063689620932	9.30848078764395	8.46046549241176	8.34257362752344	8.36507986612241	8.91856889100443	8.44767054261172	8.02218682792012	8.97807371804966	9.55214638593727	7.3365782432793	9.1025554487795	9.01455306938497	8.80823244322786	7.85607555696537	8.40601416908539	1.92179428826412	-0.221061158222135	0.753683778797418	4.40198284928048	1.67072307939166	1.61296105363802	-0.551353752136838	1.73674154167503	3.24032145446155	2.90495993266259	3.62122553152173	2.54148219962686	3.2641870611105	3.02357189609763	2.93834411970748	1.64955984896696	-1.48748824403411	4.80915751776988	-1.6610859138388	4.12330900391591	2.83579240910856	1.65733391999306	-0.363003630248668	5.3534385834035	-0.253622806862035	-1.3631378383155	4.14069005822244	0.49987745334726	5.23444052263328	2.32483548868815
G6PC2	1.24670100866344	1.2943357373685	1.33994110936751	1.24410907688858	1.19253406033753	1.23022787566192	1.21395207823624	1.17199868599071	1.29045665812511	1.26542304669627	1.18055637221218	1.21154777553231	1.3084031105239	1.30537569464561	1.3170632884148	1.16745415478938	1.27360587780276	1.26296419090501	1.20142271541562	1.20249895233755	1.17289100771055	1.19103438191565	1.19086161248197	1.18410265885653	1.25345874033192	1.13231147896057	1.18294683564098	1.17766601681622	1.16748804652828	1.15127952187317	1.11576249009123	1.25421990056152	1.20164454136643	1.23143265652722	1.1928527958102	1.20345013729289	1.24536251381376	1.24699696378377	1.10074290414896	1.14459683564379	1.11951682916211	1.33559245325425	1.23669581092151	1.19089160515722	1.20049152478359	1.14642861833356	1.18785084732376	1.28220025643196	1.27677220611927
ISYNA1	0.00160798835239628	1.83658046250719	-0.295345376057034	1.42142363857953	0.341345786317464	1.88906174036297	2.09818756008101	1.74334702279312	2.25577591977583	1.90491097635432	3.38759012067073	-0.725696852034719	0.348947654690753	2.12844018875788	-1.51087612196766	1.29097381847147	0.771234389453638	1.69319140916847	-0.136390749894103	1.92329149555901	5.45716588878327	1.483638157711	2.71257262773767	4.10492827466225	5.86735574303759	7.96796572425788	2.18439280093186	3.42404135087355	0.808365346329249	1.10675693297709	3.70222911125149	8.30747521160541	8.49522935648092	3.04124434734869	11.5466803072087	8.41590288761705	4.41056969337565	6.21524304010012	8.23769163709735	2.46371663764054	2.70918500101277	3.10052855394977	2.66145037621028	3.03885436122034	2.02374549072215	6.66256734080194	6.42571704472195	4.49713559288575	10.2734294475055
PAFAH1B3	3.22522371928113	2.14446428894331	5.69788359860372	3.89992044827183	7.82213230607615	7.88509864024658	4.69484109957572	9.88295827706915	10.2594051367463	13.2516729471012	14.0837731174189	8.50305020899848	7.50370117129159	5.68866306525499	10.4327325165363	13.0566280010715	11.4171428274166	6.83258110806285	10.9592076644892	11.180944863909	21.6828794192883	19.6944588318692	20.435618455754	19.9100801977493	13.4753290003209	19.3418170119814	23.6409716517447	23.0149579821343	22.8308814299673	12.1525654228846	23.5571470323066	22.9757420194888	20.1909811564468	25.9163004135851	26.8883506307755	23.1179897302694	16.960293876257	23.8046494936593	25.3130172336161	16.8036210968518	24.1204537654051	26.5531129007007	12.2037995772589	26.1181646968198	17.503765921912	16.1871909945221	19.7240960369388	17.960171887782	16.1565691064611
ACY1	3.11574941037157	2.60153464196394	2.55930805607687	1.54119022198362	1.52042213441402	1.41930038502216	2.38306351153832	2.05234971899963	2.56819200948251	1.23041012887255	1.93691134417634	2.16808893923889	3.3231644772439	1.34292996153965	1.30120542620143	1.70809753847254	3.44042749489313	2.5902577860872	2.19531185002322	3.51387093136523	3.17220977968883	2.97469921177531	2.42991584841045	2.8945741081398	-0.102497170005271	2.26826528860185	2.5514444275542	3.76020307806619	1.86977138990865	2.21030912349411	1.90837609029166	3.06788859229901	2.20859354053415	2.58135838472948	3.63129105430446	2.43837704324804	2.37184984552124	3.03279075404124	3.43892750717125	2.74885832351431	2.60334572279462	2.19955756533209	1.26639042463925	4.44537271053788	0.737213154067689	2.97891175007203	3.3481842035718	1.48836761515751	7.92891356157152
DCT	1.29229884985783	1.40226035278979	1.83409252086642	1.37455729353731	1.47494702625376	1.36142382365421	1.1176195438957	1.10406891895308	1.28539648597188	1.16271359862878	1.52661186156268	1.77461126102148	1.58194864129519	1.66790488089074	1.15926880342783	1.25699873176777	1.09244720865388	1.40414064906658	1.60016460085879	0.925227733771903	0.769606856113009	1.38007379445963	1.12761535422453	0.85526566554697	0.721159887917745	1.14260399593484	1.38342060152599	0.872724799732873	0.61392139442721	1.10154590068731	1.23889608609523	1.51191132884474	0.867937597497887	0.932046467648655	0.964364631885048	1.33264186804843	1.2618171745899	1.23708868888854	1.13529865835682	0.560415666168928	0.984942597128581	1.41244289771611	1.04164514559651	0.971145139388283	1.01181303952072	0.908546566495213	0.778521482234596	0.946978021275783	1.06500650687636
PDE4A	2.1976395579731	2.15647339550116	1.31608195470771	1.20370732548285	1.92397163844511	1.83949875876294	1.44779167826667	2.61357369160867	3.15689638576423	0.911928069364776	1.15690531064455	1.67139419152475	1.45713469508532	1.9758496175644	2.1072526045886	1.16646377556569	1.5855670046335	1.28982752753111	0.578599370952891	4.10219173137756	2.71321592511059	1.5727905597169	5.14348340805584	5.00406689741759	3.02889950137134	1.94355756737029	3.80670676742188	7.3368591925312	3.65176999316353	5.2681570400641	2.15643971316964	3.08585216915133	5.19444937907044	1.01253918268555	3.70712775832491	3.24127946075873	6.04118675124702	4.05613772598547	4.0518074159301	2.22366981063542	1.31042903087584	3.88562772911074	3.06054610657291	0.754748036992701	2.43410097390194	2.81615023279502	2.37289518906378	4.12924982223373	8.67177141919445
CYP4F3	3.77276544369098	1.40016599021089	3.2666032635788	1.36482963975283	3.16728322734481	2.33804049413827	1.2024250344806	1.45941310723412	3.35040662042361	1.58554867705906	1.61449084475629	2.43040031392844	3.3069505326964	5.44973880760787	3.08239722655086	3.52015332473602	3.85595852204109	5.03964527122063	3.08504380244818	6.64256212837998	1.4396983366652	3.42182899218406	5.19878780956039	4.69182119285136	-1.03996107614108	-2.72888835280446	4.38084995072433	1.68905276483922	6.57476951300169	0.399193816648562	5.10111043573275	3.72730633472838	-1.93256262673287	4.98487224801794	-0.00868913098379842	3.86997871789126	3.85522604257132	4.39006476160847	4.32361802918813	1.22679622417236	4.78370059874174	0.905823661279089	5.0156747620099	1.45285957712305	2.99065692058112	1.78417409650003	4.55579526947638	-0.712811553775616	4.02621289072411
INMT	1.72765972420921	1.80448956275373	0.68746900211322	2.75736042511472	2.01449982681947	2.44429150287791	1.85133400870923	2.39366440049977	1.40268627463289	1.89972394849428	1.56915438334899	0.423193351776463	0.925469077804367	1.33707531409323	0.983330568581578	0.880155690457209	0.818584516113975	0.73806159669417	1.0793559152368	2.39413602668642	3.58865755008544	0.789881692488099	1.54084303852295	3.12495846873918	4.81219660403722	2.28901881487306	0.538479487556199	1.48804228790929	2.45549532242299	1.10597289627709	3.07394622169358	1.94525458036958	2.22222281280266	1.79709798003239	3.53096139652994	0.693368896560199	1.24273725963424	-0.213570693894184	1.07790189089837	3.38551099502856	1.3508167500082	2.45567770000614	1.92076110437195	2.41571471666798	1.69662357380669	1.60706816621997	2.07091971592558	1.29111825425617	2.15391430195835
DCTD	6.94386545926004	6.57306227436874	5.48495664110686	9.22287802759825	6.5371542643272	10.1639174215562	9.45457405840034	6.64913142705668	6.69888028819876	10.3266893716976	10.2371723476755	8.87748221749282	6.20275398760959	9.66644116577188	8.21877601813725	7.57923120659013	9.65795634161383	9.15913999822602	10.0333548697043	7.96040141840588	15.5860610854418	14.9156349692732	18.4134442016587	14.707038312919	14.7846967889508	18.4616051429525	16.7191191331071	15.6871564018283	17.466128292451	17.9917750295418	14.197675604489	16.2635197719201	18.8518684438801	16.1520524171937	17.7469358726529	14.48605227463	14.6765287996708	11.626212718277	18.7404534115535	13.6720730849509	14.0730028890513	12.880295562026	13.3071490684202	15.5004129549032	15.1942172462207	13.9129380405106	16.2051147370535	16.8413450525518	13.2879610761186
PDE8B	1.25707339345102	1.42447893365917	1.01011637401449	1.42730870836807	1.08121571347891	1.27271634603294	1.54993983464007	1.00868443539837	0.969764552575537	0.929355513398216	1.00603832967102	1.02044796186554	1.24960374977028	1.07772252922352	1.15781280100666	1.1375817960675	1.27236816463387	1.03551518577347	0.989376299591325	2.10279482857157	1.31272861013027	1.51189386387099	0.971909542016681	1.04663293039993	1.80784035430538	0.99608436372536	1.68249651398378	1.03242733314187	1.94552181538327	1.05044771384318	1.42806062790066	1.2167146132743	1.03060611959893	1.09063423883281	1.45063333461736	0.906946580938386	1.12139470220629	1.70848068163564	2.28677026303309	1.07525132820845	1.14633465214463	1.58742310224275	1.44081083318612	1.92936824892475	1.41277020234589	1.25707149929428	0.817752756865185	0.985438663488072	1.27145747186779
HMGCS2	72.888676138052	71.7462620987151	72.0630132686187	63.6331343535081	77.1805158700145	73.190879258658	75.8519545600243	81.839861487473	67.940645972947	69.0806500661929	72.9425731091258	81.2482213996503	84.8682283237054	73.6261165496776	77.6287124449815	75.5394773956743	63.7507696454142	78.7148028147549	75.1644690000555	65.9120567329931	44.4112052495278	32.8483906361403	70.9927318798617	46.0275084322598	45.9658894781769	45.1028208646528	49.1153896773599	66.4693032395597	12.5654193576362	29.6668287734832	43.6956951696373	23.063926830899	52.933001748266	57.0382410705487	64.1007395953875	18.428937309852	59.0204305623173	61.6649086934077	50.3709565511548	51.5873009524509	50.4871940293618	41.6591050892423	66.7860276354458	23.529379681141	34.2918016540932	52.4433863498134	16.6712501987176	66.9215821061569	57.5966447345948
ME3	6.21433348140466	7.25291602313954	4.8055359573576	4.82102933593178	5.39662803841315	5.27075024033362	4.43081762366129	4.47013525960497	5.5907930707561	2.66631348090636	3.8687993519582	5.97163597140061	7.77051378177114	4.62012582196012	7.43186162191213	3.77154967255759	4.64042274815765	5.90128753458665	4.06707855544161	-0.431938443030807	3.04937251101137	4.57794497599213	5.95334029437918	4.45001625973218	4.44221388617415	2.56326658835803	5.24566202253383	4.79261159617292	4.22481308171078	4.23505025189145	1.46373906745076	3.97540353199579	2.97022031319713	4.96748662627025	8.77183233726612	2.13584319667607	6.68279831800551	5.65793958506662	7.50911096215028	1.25606018551843	4.48228018544382	1.0704739713799	6.54621493034381	4.34255811506693	1.21118707935085	1.24705029443431	2.34180824682771	3.60630486390927	4.54621786517113
LDHC	1.53963162913196	1.24022213497045	1.22144600921046	1.00007694027167	1.31510163388248	1.32125344024464	1.13990327243647	1.00630746625641	1.53562855664011	1.55273229598029	1.47595653225513	1.64413989469596	1.52799953508711	1.31945234157381	1.40053095250482	1.23283886903771	1.53776269662448	1.42057122083836	1.79693057786425	1.35448678420633	0.80190624922718	1.47920104474859	1.71110246674082	1.28485942177996	0.849517245523818	0.967542342995011	1.37051288188745	1.40896253887727	1.57828602965863	1.22201510946342	1.63474965892816	1.22977362582681	1.48989965037264	1.28464869899446	1.29432974330167	1.75542324736194	1.18710080103185	1.66383304839918	2.19738659818361	1.27283367851258	1.26249018873069	1.05775811847839	1.94762291717122	1.44501466206269	1.25022721570552	1.11263882348908	1.80764739359806	1.10331978139018	1.23424866701574
POLR2E	11.7362267078279	10.4430787510297	10.3030332020845	12.0316416319366	12.0843722046914	11.5053065339543	12.0521741502982	13.5443487436557	12.3944001008252	14.0671962844164	16.1229262390114	12.9010456991939	13.3704341394469	12.9616898548223	13.5090139651376	15.1522524605871	13.9360775931647	14.8159159720493	15.4192509008899	15.2477575693955	16.3864711960922	19.1476573083409	15.4068328874091	13.8218653101401	16.2485367457746	19.0477683058392	15.9724480367918	18.5768506769668	16.9971421802902	16.2698807371501	14.2752128338807	19.7729757143258	22.9532409753884	17.9850346501893	20.0506021646545	22.6889713562843	14.6006729451377	20.2018963675073	15.4357520396327	14.2737947032944	19.0508717569208	16.0550055030617	10.418370819833	18.4387795770449	16.9203097464801	15.4868983298042	20.4557871122462	16.2816655175328	8.72559728079393
HMBS	2.00185142468577	1.48848794005512	3.87738482991591	0.276319800186803	4.13896610604188	3.55449730735679	1.79441670852367	2.81805920010876	5.60607840051572	4.34179410525257	6.36938657253294	5.21307777800471	5.01903641541421	5.54223064723769	3.17911362369459	5.52319364016783	5.25265806798238	4.86901901472483	7.32705475258637	7.21442529025653	6.66123410632508	5.85674608447951	7.80245116572879	4.20365313994439	7.24168612901377	4.84090674572299	8.57742867429409	5.56318284562226	8.73106386421508	8.39585506358368	1.24598941378697	10.145764739186	9.75578241482699	8.8451595262166	9.60508025794603	9.6074316573286	6.29855488231817	8.3462641393455	5.44760986569821	5.80923639754438	10.5097529489045	10.2277496948325	5.76519646599686	6.59967433499783	4.49784408214992	7.14674687050748	8.20894453257091	7.49317287378597	2.86264521549667
PFKFB4	1.1368054944713	0.918048578803552	1.01524758592664	0.911120347657288	1.26762304884557	1.09415538367452	1.69037969817425	0.688251389571889	2.36540279375077	2.25794154280921	1.60562311863681	1.60431867602979	2.82189131163237	1.49594420570394	1.21287898551365	2.65672701881065	3.23999335424294	0.480487080346654	1.7585945386234	2.05312242848223	1.84787408603389	3.90530571814578	2.20376297761927	4.28387341514167	2.43980450282189	3.12262195278285	0.838655397370926	1.91368652332068	1.03537228167089	4.962530006529	2.14971308927014	4.40435845847604	6.09320141641739	2.90374051914899	3.74055436298845	3.94786639246305	5.71912047731823	3.09543772141208	2.16134599911159	4.85228934379512	1.39573794208303	5.03591485395316	4.67260807229153	1.05072302990488	3.10369593024061	2.19547911383153	5.25960706021069	4.35531184915966	2.89722882698676
MTMR7	1.4068995742912	1.56091533834531	1.4099354941062	1.10746797931938	1.31322956826864	1.27890098863886	1.00857736276526	1.25806232611705	1.24750253661559	1.17250942964708	0.911226938926921	1.24189977883823	1.4601892401055	1.70520028454919	1.40620963648563	1.00635114827537	1.01312168935305	1.24541115199175	0.991956066511607	1.18662290544472	0.696169843989855	1.28341045871782	1.33907033808116	0.974467352682211	0.70375535730898	0.992161656962555	0.526016947181131	0.757797193786263	0.71852799030927	0.934475318975768	0.742436346154387	1.17922032098121	0.787203286066888	1.04936340095396	0.700618850971308	0.981786610093154	1.19630417055353	1.12407439481324	0.785974221688982	1.06685334765729	0.775234747505516	0.914880558620997	1.11142479984872	1.00036115124699	1.09417559948385	1.12992821634389	1.12122853835033	1.35303093450642	1.18306775072246
SI	22.9041411409665	23.7922027676347	24.4050131957857	22.03174517704	19.4864264284237	18.9770888469402	19.7414049807575	17.4439411705117	19.3456141802946	25.6159755567002	21.4271150951201	21.8535693674664	19.3739255926156	24.7968182412392	17.9286896350306	20.3215754567532	19.5902390280066	18.3861103353237	15.5428692919839	-13.0269036966547	-2.35249251230127	0.0987876106682921	11.4309245045085	-3.66437447831705	16.5301678433686	10.3468901354131	14.5334462442282	6.04603444126649	-17.4107568888002	19.7170784040103	-14.5340556236665	13.9848084611993	-7.10887104819086	12.1683291979654	-12.7423148768041	-14.9080224203876	4.91260661933601	-13.1016893387214	-7.28745504803693	13.590728059843	7.02824198333125	-13.9877540017125	16.8480722506486	-0.367339419361178	-13.6522163068731	12.1997537459304	-14.2488819645191	19.1169954877173	-7.16191151749218
ALDOA	137.676572405253	138.602155698649	138.92256294777	135.728656575478	139.26660682189	137.351007809699	135.312634912636	138.297050452174	139.472007229618	140.459758899507	140.471107503292	140.214369969181	140.27955783893	140.209788093376	140.118387544226	141.450491944473	140.315467794024	140.127859794084	140.753577473717	139.106057686587	135.848832428106	142.12595141463	133.491519246659	139.839038900113	137.947731068486	138.131442330049	138.338306847095	137.199409286914	134.926104685635	140.945828181744	136.322851831327	139.664479908498	140.570108015103	138.851651430542	140.271631299103	144.66640086704	140.807604638882	141.857867529329	139.928708557364	139.762901685488	139.590104288288	138.493923425651	139.409930545205	140.102067636667	142.058768493703	138.875790055308	142.820661841402	137.160752719913	132.439273759206
NAT1	5.83271544417356	4.90103618225048	6.62795405675954	3.73826662163178	7.41047528460411	6.00294159456672	6.72367288958483	7.71638304807124	5.9372904694934	7.19264662651108	7.84751056891853	7.03267101938169	7.23112766026413	7.11746615909285	7.30762047329414	7.32381504866524	5.51064563308566	7.45055714135837	7.55581739693128	0.674737341211383	0.777924227570087	1.5796375927188	3.09448449003224	0.277901312967681	3.35209304554603	3.31639013543032	4.54986495951805	5.08984301893208	2.30417068480506	2.77291699915091	2.69941384949949	6.5770929893386	2.93081546966027	6.33366846752117	4.29671731012885	1.33225001087764	1.90360668504051	3.37595485337721	2.25209848780066	3.14800222460604	4.09070741266879	2.55280142986103	5.65326473190032	5.33492406747354	3.31749766153053	5.00645556534468	2.6376722768664	6.5461426587413	2.23019025754121
RDH11	4.08247040311204	5.42399829104689	7.83440007880849	6.07129614786673	5.32825807165712	6.43890855877474	4.27103196078343	5.0587008478792	3.04842066314075	8.5559875639351	5.55138854728456	4.99448452668151	3.91092691834571	10.7449970968694	3.51633062510158	7.53322505693491	9.12352241919634	6.43643423479715	7.86409598406255	8.66429490971201	8.51096454333161	11.4988712953548	7.03596026779838	6.82337420477752	10.030245452251	4.8521777392706	5.42924461806258	9.85653694593078	2.74343313462552	10.7251371052498	9.04205380818248	8.31414860041189	8.25817838814459	12.8534207982239	9.78739660265207	11.3854789478609	8.56188815920089	7.3855036007528	3.71461665692649	12.0225536448203	9.41170975771267	12.3864626051306	9.38255128735187	2.68443084216965	8.78378211106875	8.77238910735267	10.3056885029232	7.10998566385888	-0.0828284983699303
ENOPH1	8.30168220862701	6.54180430197393	9.21344686235954	10.962835692624	10.4475909494512	10.5132715963237	10.018482461661	9.22445595633182	8.95847007801039	11.8028150585065	12.1711272708185	10.2410853311153	8.39688768618045	9.33649563837605	8.69848572001786	12.1936460708602	10.9805431087005	10.0190511638083	12.5826259568724	14.6038291844817	15.0189661891057	22.1480608097371	16.5404266029447	14.3213974022324	15.2901416329883	14.2023566678948	17.052837955978	15.0319493801039	19.91287158159	17.2501409535121	16.6798931708389	17.0383882639466	17.4151810829006	17.4114242344526	16.8532565396308	22.2442863432884	12.6104908073269	21.7856698261713	24.5048786322245	15.7767105337541	19.7652721014942	19.5187302318493	15.9048793388454	18.0268241283542	16.899708626768	16.0209725585461	20.8598313187539	16.9507136018024	13.6412412654549
GNPNAT1	3.23239924451037	3.59461482325971	7.39677062307235	2.50912465427639	7.00031519445611	5.25322017158154	3.69638470324457	9.54360999264249	7.24371054291703	8.43957610862592	10.5280417542068	6.81489023567468	4.79523037522859	10.9534776585211	4.52797139415115	11.4014430074307	9.28766151117311	7.08955088921228	8.90332738717219	16.4193185308197	8.42990530005173	13.1468710254384	10.9240796869017	3.77743513886771	7.24538056798886	9.23413145519011	8.29915961245029	12.2451198270905	6.34479205618186	16.3997726383062	8.74948611694054	10.2048858498981	13.6053851030648	12.5197290001469	13.5510630831269	10.7784554017038	11.7686585870877	13.2605550490817	8.21384385061897	9.91367003948934	13.5050446236691	16.4494018822163	5.95319689814934	10.8460776063514	10.6806525781297	12.7510238901454	14.1730304602934	11.8411431632121	-3.87202850775905
AHCYL2	30.0284718725935	29.062187120355	33.8601072499851	24.4098292953201	32.2620699835186	30.1149144708968	29.0725673876247	32.3987711454942	28.9111085948128	29.4478638159926	30.5627560851051	30.5101142897707	30.1833310566644	31.217615270864	30.0069564664691	30.6829729630255	31.5498551714219	33.6680516021795	30.6220889244238	3.96193170889368	-2.56367356487238	14.5454196639431	17.1986838583458	5.29275450589865	4.33734235876441	5.20340220068515	10.2468819733687	8.66681725980924	2.24951326002071	15.5800683891601	-6.25746373329059	9.29549355591175	12.7866978639553	16.9471597303557	3.08794479028956	9.56177172843865	13.6131336027188	10.5901126816393	-3.43728334599361	9.4036021737442	11.6668226787175	8.4429941859649	17.099496186225	14.1978780378412	14.1591360689145	18.301121133676	9.2357570464027	17.2810073093016	0.628177924145144
GCDH	1.11280837349828	1.52474440034206	1.97319046934943	2.76287381501412	3.45985206132552	2.56391293431306	2.8698742792536	4.31992195767243	3.79717073177815	4.42059904923984	6.00892373737379	2.81320956606094	4.13887327959791	3.7398128932468	3.39813759272007	5.44967612140304	4.48527084145134	3.63962069780155	5.98014757212587	3.49219043387138	4.04174904927218	8.17052054886764	6.45001923299821	5.04695162201156	5.34300482694867	4.36907905058047	7.72845492374356	6.4953525556067	4.606866432294	6.0302484237066	4.12975626726373	7.74484604930554	8.10161790046549	6.70373822825367	7.04974510480466	6.39124298103286	5.49390264675669	6.21720802539733	6.92529643122631	6.08123053127929	6.65174943266481	5.71304009173775	2.64050209038228	5.05890037638651	3.67017155520726	3.62115010976823	3.36419266295361	5.65322526842086	4.49722086527941
DPYS	1.09977508287779	0.955684359233871	1.07308205288457	1.05063131686069	0.962568205683403	1.09054838287024	1.11911750898397	1.03300339653945	1.1104298798478	1.14233018568134	1.0368909543809	1.07704914205286	0.969456118015924	0.952146639272508	1.09950132594059	1.06464865716985	1.10193710150474	1.00397302425222	1.04187176941539	1.05176836879785	0.888743411169564	1.10792118801713	0.943777744902507	1.0449326633696	0.950593846913451	1.1340756072166	0.938369906285461	1.03906554327895	1.00432119810042	0.958686705389874	0.957969453121832	1.19728016910134	0.983232623763478	1.09599939097192	1.05512573252024	1.11092932456725	1.24510165683421	0.906521093392073	1.01153582566921	1.01535404313779	1.0295801914983	1.05917894029485	0.94413275842997	1.15224172670795	1.02649587914754	0.970848689677195	1.00145279491535	0.939919878185867	1.07196221944673
PNMT	-2.67124480604591	-2.15214197673842	0.455944278489403	-0.601114172439459	0.402861815621891	1.98143728283277	0.380894998460098	0.984730133178371	3.76097446686987	1.08456725742829	0.652999954230916	0.841374068266563	5.40284398028103	2.34292188825496	0.293497998509951	2.3928953974253	1.02255663204292	0.531986831860761	0.4755170990923	0.925176574666894	1.23021894370605	4.66992880308461	4.15234095821556	-1.1323485678634	-4.45873287432851	-0.380068141161237	-0.427697194192623	1.44078862702476	1.36953930766522	1.09385337535833	1.04743712695968	1.27226997465293	4.21659231572537	-0.698691141314217	2.81506403089511	4.23075463769522	3.54149104127456	3.08208975809588	-2.10296653319331	1.81167100887315	3.88172899751418	-0.0228028621342926	0.518076241224309	3.53128311452868	0.762358392050189	1.31799236466673	5.62245392455474	4.57628698675431	9.88214713194986
ACPP	1.5439479291345	1.63493796018637	2.30491768665914	1.28076550744325	1.81359043857461	1.94719682774842	1.61482479768859	1.96230059022674	1.86068289461952	2.63619710935907	4.1877357288025	1.67356838629615	1.66223613887536	3.24698846222705	1.67176856388391	3.93729609852836	3.08042117596722	2.60888840529957	3.63508824647428	0.912779836632413	1.06471651517244	1.61180659132081	2.76670853314442	0.512451403176688	1.08416727450851	0.412355292183424	2.25174810499396	1.09821746340854	0.685112485448242	3.57871763125547	2.11248816365348	1.7359175652975	2.50305762957513	5.47891561925407	1.76257658895652	3.42419322909659	2.58049841725626	2.28524525232274	0.936331906296552	2.59999469089478	2.21671026612743	2.31172501588145	1.96868156976187	1.46209218582691	3.0291616148512	3.58934856003455	0.99972428103869	3.12431149750184	0.647857695041379
ALDH3B1	3.5416242216656	3.08874559214475	5.14986748587814	3.01007261663619	3.03356815030853	3.67321314227809	1.43883253573395	3.40344979549083	3.95520207474724	1.82850308488643	3.99963038265892	3.13737514376917	4.46821728831887	4.67112337519508	1.96141831572891	3.82715904776715	3.68652729328728	4.34898931689342	4.54205714122548	4.22356549328478	1.69288819793447	5.50120868508936	1.40878408965027	5.72482047491539	1.57043533555763	8.77620868794646	3.37449359517718	2.53802444152292	4.08990252924866	2.24585130325127	5.34509465649744	2.57425722053847	4.00988047831765	2.1797883095399	2.45802057073284	6.74896630712478	5.0663788321676	4.80688684791454	3.06676914111499	3.41428509094648	1.7333443942256	3.55860013961317	6.2780335134809	2.34302231933988	4.19442159682928	3.56346397985909	0.882549951931762	3.71373123023342	5.24938924703192
PIK3CG	2.2729811100359	2.02621702942199	1.4954357281801	1.78408197099461	2.14443019786188	2.44898634049493	2.40740867559783	2.64485061719943	1.80587614007057	2.9250825040945	2.12063024663785	2.04059556722869	1.67367109448631	1.30101419320163	2.25907988654088	2.47046481657448	1.9433336099605	2.37346153539464	2.28354636529983	1.19858246491238	1.96491260916665	0.680830243816783	1.96448642596212	2.17156140505053	2.11208443244558	2.85358550921058	1.59121071881718	1.21427666624799	0.803078832245265	0.587615417639077	2.40678215183879	2.06804803971887	0.551481896841192	1.89671369900772	1.24125462125973	0.557531026590584	1.42736349118163	1.15147905044583	0.7525713558263	1.82253585243433	1.74760939284002	0.984498551457558	1.61199329068464	1.93206176862564	1.76361111909322	2.00477581871333	1.60816389145165	1.61012910986307	0.644879839701693
MLYCD	2.15832094119178	1.59053626297797	1.96540899334817	1.98130119968619	1.97744848724595	2.13727698917593	2.07145456174813	2.13113587714045	2.44898883475566	2.17896926417017	2.63195330880808	2.55520023971259	2.561427317085	2.37776479440485	2.27549338848917	2.16553574255583	2.2666089904095	2.11803282571761	2.3998272129011	1.8335855338476	1.62270597369757	2.25468311844927	2.34808908548567	1.84638458732265	1.81003499514555	1.69446053465307	2.82548087522352	2.13561895133971	1.85403191277825	1.72547376258919	2.39251504902142	2.30254031163068	2.18685720568912	1.66356156941215	2.38125990417663	2.42711624585375	1.54702250272139	1.86857215931583	2.35430238089994	1.81930908465179	2.14146538075887	1.84216634690862	2.10106647517005	1.86392876309584	1.55318772928875	1.51428906372997	1.7189171772823	2.40745094288388	2.6809071551224
PDE7B	1.71284486792368	1.61568247565283	1.63490054355501	2.14287993210144	1.8239748776649	1.94397326337508	2.05772731980099	1.78976833448029	1.72240009436851	1.76588965978415	1.86152073721124	1.80533141758094	1.63305831524121	1.90969484524233	1.7435879777713	1.64363245603039	1.89757148060482	1.54297581807146	1.90517826810897	1.08289184741796	1.50420382707836	1.41413188787526	1.45495457827299	1.10552292610454	1.89851413449971	1.38803524684904	1.51743163418907	1.40363248663238	1.185585256834	1.02447122489554	1.30036566695597	1.33904556768652	1.0322040032876	1.11407739752779	1.05208707458119	0.889159063210037	1.15203842179972	1.12727269029668	1.04370250130747	1.26841030356475	1.17465917176002	1.18576026094555	1.55525600207639	1.20250277055509	1.07869536797602	1.14425358952546	1.07958297824227	1.40305499040703	1.67659717904489
CDO1	1.10560765036982	1.61680879180496	1.21358291777052	2.2647638367049	0.968218039756151	2.04514801236822	1.81977799547467	1.01152208536816	1.17879705048939	1.25814762614157	1.20034286484005	0.879396938094563	1.0991591166165	1.62705577777038	1.50788504387759	0.824090992303189	1.26031762963074	1.42448066289896	1.04120939756799	1.26558637451705	2.13556933636382	0.86974857828095	0.877955189376496	2.19885847537843	2.91573049774764	1.05514351822611	1.09400289782892	1.10879039576723	2.41830861911279	0.58624411197896	1.80352430758607	0.941023885484019	1.18756017323298	1.08300239806793	1.08575366056577	0.869636016581185	1.08634026432537	1.10027593550709	1.12634993846068	1.08087889467139	0.980242414961769	0.876291753011816	1.13090730452746	1.23466012645099	1.19999796635663	1.13969304297726	1.12449024776334	1.06930299801186	0.858269636463885
ACADSB	4.79337346470154	4.33624180966435	6.22557888429568	6.28479398893434	6.06879243461542	7.42854092444212	4.75065968817929	4.46663753881188	6.72575439005257	6.28122157330122	6.52495904969353	7.62720496484251	5.21781214482086	5.07695855979981	5.34387221382835	5.57137471919411	5.94928040720964	5.04931608670875	5.1335566654221	1.94255027655451	3.4646527647257	5.08691233611712	5.24585370147511	1.98520641328161	3.90023003711666	4.11197224251751	4.02757252251094	3.10480524900956	4.57529459291441	4.03524328933141	3.14742078551197	2.78810520330763	4.47027690387034	5.05663056143163	4.14880813820682	2.44499320993007	2.46821795696152	3.05264079299934	4.99871151976137	3.80285819602082	3.57790005807902	4.31952403068008	3.4543929398899	4.25655271016284	2.27321767262955	3.65545948014103	4.55141910458245	6.49272285463083	-1.6210577210911
PI4KA	4.15036636968205	4.09606475340729	3.32613051750396	4.64484618951605	4.01200515448618	3.24605849737538	4.62656472390729	5.63179353854158	4.60456548028832	4.22793108023083	4.65829333469441	4.89218059835303	5.0024494701094	4.8469301738191	3.23360290350112	4.71714232618356	4.43143143477133	6.09180309898474	4.89203599898417	3.65088263793487	5.01464341404696	5.27612325747476	5.67336850747824	7.10454026330776	5.5407225829131	6.05481383378043	2.92832427065066	5.53950973250154	4.58172499918096	6.57593940502205	4.2813884892143	5.80359302536693	7.31319044142582	2.85444500333945	3.85683580412935	5.75037608790145	4.99058404317763	4.5070230256359	4.54003119573973	5.69012847476379	3.36062899360497	5.95516520587482	5.50958175094993	3.10382025513954	4.63917723056784	5.72468950279986	5.57490183181227	4.72756753711272	5.34976894706278
ECI1	13.6463218812328	9.7394660009594	14.0451232741544	11.5526258318921	14.2979874291375	13.0128819897402	13.2450683369511	13.6477226429893	16.3453895842792	13.7617194663741	19.2912058705929	16.329199339628	14.5871498173219	12.9259582510479	15.8013070230874	16.0455756566752	13.2971251629044	14.5278910812692	14.6728370488869	10.1470553733988	11.4123211619141	15.2163277177547	15.7980148339741	4.4580589534756	10.8708726544314	12.2134714338366	15.8592714164669	7.71065316622942	3.98130156090784	14.1505445965089	10.9188758694889	20.9389651027341	16.8708484585764	15.1196633593103	12.9686184097547	14.5553122464275	12.986508281779	8.64015539098558	12.9157183853714	16.175970598817	15.9161526573448	13.0649040364706	10.5754234525253	18.0235176007388	9.82464879363048	13.4971595746402	8.23626354794672	12.4535240011606	7.08807745569177
NOS2	5.27126301299689	10.5513258808317	4.00994068937465	2.62504049468965	6.55931680725184	8.80648720369924	19.1254336098216	10.1908995986778	8.77217028820597	15.4179428116835	10.2298754221102	9.08891963275175	5.11153141698821	11.2133206528931	11.2257619528273	8.25806105015015	9.42242093972567	5.54273649425144	7.19092560197631	16.5565794773694	-1.43402282938864	20.4413917760078	14.2871348671623	2.47871611796927	-0.716939553347363	17.8612166955511	9.67475396193484	5.47629206617529	11.0815784009592	25.0846111836548	-3.50707841551204	21.9819872001007	9.09510131210581	23.9568760093304	3.82640580019979	-2.77650385561492	22.4674695623376	21.9208335750038	8.23063887838821	-6.07220066168547	15.8810658637197	6.06915394349459	5.31171604085254	14.3865494238764	20.585915074502	0.774721927687057	9.19623623338948	25.7185322206014	3.43361636004366
CES5A	1.00920800632456	0.982910335356088	1.06058319344701	0.917395571512561	0.970227713833328	0.973724033911543	1.05281711021938	0.964562597639734	0.94151969795051	0.963308505210646	1.00356034774021	1.0145417042842	0.895903904469096	0.959381953131328	0.847993145443093	0.931006205906946	1.03185549521632	0.962142870899679	1.02729221717209	0.973541191423455	0.94413222050641	1.03716826833371	0.943617212211924	1.01710124425645	0.937832723557606	1.13645196764195	0.997524752219572	0.919959234972155	0.972890588248818	0.969046883496149	0.949956879820445	0.937799200403703	1.02123591106792	0.992245162855946	1.02706454313251	1.00544355861132	1.0279865050797	1.00546638308931	1.01359788614742	0.973579153986442	0.98716023072515	1.11232162545421	0.958550158370801	0.876396725983955	0.943044625476631	0.927025999700631	0.937111290437598	0.977763511021564	0.978694877775879
DNMT3L	1.0238213098423	1.15735269496846	1.08626078630692	1.00262064646258	1.06995832121911	1.06595525144798	1.03651844376478	1.11628716424848	1.09874692360161	1.11121714639806	1.11792179516789	1.095342335106	1.08193642507203	1.20578095952605	1.01611373025084	1.03574539861638	1.15785576666765	1.09672898263234	1.14280768507106	1.06237345200485	1.16870825689446	1.13391080012025	1.02258126323334	1.07022164426489	1.08663658312372	1.04909940383691	1.11618502645193	1.17335987371475	1.11179760007041	1.02864334645865	1.00070960181212	1.12110971470112	1.05433767219499	1.11492240224642	1.21140808771996	1.08941463641535	1.01610133175214	1.12882210353593	1.14691746717891	1.10113387092786	1.1876499742448	1.15289192247124	1.08899516184021	1.13744333472882	1.11650901413176	1.01188007258405	1.1521711163411	1.15460417263968	1.32446353884921
PNLIPRP1	1.22322241764695	1.17044676521231	1.18034259359679	1.17536582503643	1.18354379602703	1.19782693540239	1.18370025481836	1.22076763573009	1.19821010628597	1.19564981788369	1.22542659205987	1.19926020183145	1.24100502320945	1.27015262534729	1.36461539705545	1.1894203335178	1.16303795467039	1.27056326430197	1.14133840507586	1.14746995103017	1.10133413042169	1.12754200289363	1.10668207259525	1.11723126207828	0.978069081571592	1.08434561415133	1.09705928092457	1.12434031404707	1.11983777738222	1.11543132014272	1.09883958767405	1.04774709424096	1.1373264408957	1.13140502762664	1.16737249607719	1.1464255145554	1.12170256633472	1.18592146441592	1.2023876747155	1.1237893378728	1.03539774585784	1.19221247726305	1.19469103072707	1.1676300081891	1.08281718533739	1.07036396683479	1.07493556244688	1.09556344085927	1.2237248762148
GAD2	1.0538434898169	1.00379143122868	1.0422499292157	1.00816063987145	1.04818577170685	1.09382033659526	1.01789535052358	1.10542198523663	1.07891062042779	1.04423945113149	1.03209873330759	1.03596668366538	1.12053752089077	1.06972525070527	1.05797273413461	1.03187579179283	1.09518953103732	1.14652473784004	1.06587482253441	1.05133028677323	1.00498070303708	1.06961626788544	1.02206584955805	1.00601631405032	0.979351900174535	1.02006420424626	0.948235244187186	1.05184283984925	1.01094942190809	1.02836264698163	0.956027284155132	1.0789908169932	1.11116627460467	1.04859894712504	1.08880252852413	1.04618347734959	1.10768490191897	1.04146654307735	0.99312667310419	1.02021549209194	1.00875649971968	1.0947149935002	1.02405433403189	1.01258262283685	1.02104777310352	0.966230593882838	1.0227622559558	1.06170647113048	1.2711686977333
INPP5A	8.93450349333201	9.49004101180276	9.32605154201365	11.1184819579556	9.84955246224731	8.40991004789091	8.25293483532677	8.28329242881137	8.44264377613745	8.62884517323971	9.45212782064648	9.57899561332297	10.2752811497496	9.16216352714774	9.1737634283033	10.3377883058124	8.40836978231808	8.45231250962739	9.64768783591817	8.55703484981417	8.21958409629435	5.5030006598083	7.39767939392269	2.24144121283883	7.37563520380936	3.23768432008887	4.84092489830915	4.96279630735841	4.68848634649978	6.22781031840392	5.32902195578863	6.56692451286409	8.85450205498632	6.15295156231552	7.89005353672665	4.9360085079361	5.40608995869007	4.39919838008607	4.69497311410594	5.02931226054823	6.9144829889905	4.03888153656704	3.94509608994947	6.26709757212781	6.73984368402592	6.64798634090095	5.32010017640997	5.19547537916495	4.75651880977519
PFKP	16.83724376003	20.4104630137994	19.2844773561401	16.443542667981	17.149166194615	16.7723305207929	15.985012688474	15.7086435750276	17.5812954695704	18.0395138628739	16.2257981147205	16.529884809892	17.8130092686611	18.7958945438717	18.1434254970681	15.2218807058975	17.5206871931038	17.272940486802	17.1840354267835	18.7770464789751	7.44482588254611	21.3378395508639	13.2778287539302	13.9423064754807	12.6550554804324	20.1590093537908	16.9273087521415	17.6438856650573	17.2588485576894	21.6233516031027	17.0383165023932	17.5713208770428	18.7283660036091	18.3962668167468	19.4040676955473	20.9243961268227	14.8916208694129	21.8006604096353	14.9920164787232	17.5799810695008	19.7632778161112	20.4276977996766	20.3333951006086	19.8804260617791	20.6015577556476	19.3335529035034	18.895295084419	15.4187968820977	16.5471056225287
ACP1	10.3632626084778	7.57566355433443	10.6174969548642	8.16339665437027	10.8647917124216	10.038611079166	10.1476538593542	10.2498112153111	11.2381362277467	12.8880861840256	12.6760765699837	12.9975717466546	11.6140196868506	11.6607274312974	10.2887655617564	13.3118505227135	13.1721348839233	11.2653555582897	12.9851851868584	14.5147138877908	16.2961137360847	18.9516713464858	13.6831250259088	12.7335790984673	12.3257776745397	11.3279049290224	17.3938498657267	13.4181857324921	18.5090980926057	18.0746878333796	13.4491218882998	15.6359064516892	17.8036260770214	16.582484776646	14.8676043595671	20.441718456697	15.6751353216563	13.0485182651372	18.381455917854	15.3457658952391	18.9617684389311	16.3956196615847	12.2392489684584	14.5756026964088	14.2025826785333	16.4202588758807	17.2732749022239	14.8779958297074	11.8948649363652
AK7	1.19868670367383	1.53867314470747	1.83852861100246	1.27229634515774	1.5874708881396	1.59780220193313	1.55071745352278	1.91998573334677	1.40461125152113	2.15771861918893	2.36772536841539	1.59248147573523	2.0559579955135	1.97073069202184	1.79625452826669	2.0497771639467	1.76448876644032	2.248211312859	1.86846791124944	1.37153646410058	1.07672064163101	1.87586253174671	1.57015184338116	0.918178021276617	0.9394404013429	0.965029372899349	1.25664429601793	1.3498243748685	0.958039199378299	1.26414750759298	1.33183375809482	2.05982791281468	1.42183462003801	1.53026110904365	1.1842202302167	2.35293871486498	1.72346714845749	1.19957788987017	1.42682822968005	0.930295053235968	1.73574244941444	1.85913578823622	1.9609748364794	1.31239012269382	1.44711020335043	2.27671095080245	1.15436689065242	1.71890529098916	1.79552765655724
CHIT1	0.765259243730536	0.604029639246644	2.03513138545388	1.11635237250663	0.990809167782637	4.04352792563267	1.05956292240767	0.832982022874273	0.78640196069277	0.47114959027742	1.08460185763761	1.25439132936558	0.649590127680571	0.178737822742677	0.464427040457381	1.04399393797115	0.443830803299257	0.343985314674195	1.16455545886882	0.977373701873946	4.1193663538257	1.19775019331645	0.311181785623142	4.89552908364856	0.95097061623495	3.23160939471053	0.681109805863985	1.10307542585619	0.888502384922476	0.688040476900174	5.92894528532553	3.82081824463091	0.913052520479701	2.11104776922517	1.03719593278767	0.805555908109715	0.820599389496162	0.873206452867608	1.03736869254834	2.34447734403234	1.56469395180633	1.05709093666976	1.43753114511639	1.4257909233178	1.62130685093409	2.21713466414089	2.12651857109932	0.962428894322727	2.18870379601584
EARS2	1.52277341273457	2.07584502225464	2.21018970162042	2.00036900445195	3.49220026016449	3.25976140744191	1.97377750375944	2.22735285876045	3.07230234133542	2.59315851847584	3.62591811206859	2.74203332917313	0.85040776423202	2.52421568194592	2.71368392589235	3.33237070936239	3.42555884595095	2.32238608184918	4.18397277604638	4.30195368391537	5.31795196472144	6.11843479108901	5.57163382249777	3.97487883499952	4.10925602395636	4.78781463768096	7.21537294742354	4.61183413652277	5.12812807333236	5.97966559799731	3.96525258921174	5.43407181931753	6.60348434822403	4.13766079191213	5.38750344448186	6.66313175066387	6.75020267655194	3.70288761315141	6.49232510547372	4.49749439221564	5.39842127099369	4.99291982164683	1.81670644091372	4.9928831054859	3.37043900869427	4.33658755884361	4.74356850118292	5.35366109561317	1.51585672226742
ACADVL	37.9225767455529	38.093730154779	39.2522083989832	35.1132789464509	38.2406157905071	37.1370744555998	36.9401329857179	39.8316925830432	38.0982227223602	34.7414073259059	37.6795761678457	37.6348274151632	40.2726083735803	40.4243906508805	37.2116807424362	37.0529783487145	37.12273944018	38.9834186269013	37.9361692092616	28.7087048849546	28.0122362739637	32.2241796498646	40.6047122203205	32.31939346957	31.9281860791808	30.7134226574022	32.6271908773816	33.8382088128488	26.0133018203565	33.5487046455037	27.0961755752732	27.2789726682196	31.1940307200268	30.8092776106633	32.8631185379589	30.4643355949914	30.5676411194972	30.8747664033897	27.348751531889	32.9386176856028	30.209406036634	29.9741398650066	35.6216029111499	29.7290154139642	32.2159768365553	28.7289803038734	32.951145284563	32.8147479567495	31.1688329034927
INPP5J	4.68385045576084	5.51896055808836	6.03740155022187	2.36391927996737	4.65848476473171	4.16479390661562	3.95179083863995	5.880183161568	5.86373691438495	4.22700455407197	5.92715467637585	5.91661256756579	6.56224691850476	7.4780250536873	7.05212632005767	4.72772562789405	3.49947977597792	5.97521072235837	4.9273628111571	0.948087343843669	0.497409763919414	4.3423936160355	4.53262805140673	0.655917927766581	1.00227615913978	4.17850995214953	1.47373152743605	3.06270035805229	3.64280753953193	3.80142496021858	1.48069400997543	4.89823108711512	6.07254434658984	4.16878103992675	3.53672195725148	2.38254967938765	1.9715364054669	5.02045933039076	6.63935133856145	0.710373743220332	5.14910271393529	3.80383378084629	2.68645460725476	2.87701105661364	1.39836930860543	1.60716932164044	2.62636582695062	0.940440205463365	3.34881659347205
GCLM	2.2562535344131	0.120484378845061	3.41800300863879	0.413956402593986	4.88458413855144	2.26781651022585	2.99414738627945	5.20230265425958	0.417217514387351	3.99194573014052	4.55400441920329	3.75300615690406	4.68207121583213	3.7639699917583	3.80844933716579	5.01129833328793	2.87578461867331	5.67584911860702	5.67649277777503	2.24030190211722	3.92306901978479	3.48168814555272	4.36212647609865	3.02072994992065	2.77516977117269	3.8870674172895	5.67634871158435	4.13928379286744	4.12098109742511	6.73271585225836	4.15683510692307	1.32672287448819	2.2486842093363	4.0244437060966	5.91533071074704	5.79317630263463	3.73233555925302	6.66041192153315	4.24125913466837	3.70740301732578	5.2307194543204	4.41077151118838	4.06021219571311	3.82415633727788	4.24492972103864	4.17219913979441	5.49215824838267	4.48913392724856	0.196501151229821
ENPP6	1.13867075498429	0.941108647414216	1.07882925271964	1.15110680932829	1.20458952389455	1.18491428612446	1.16534610563756	1.21523543145804	1.11809727136334	1.15834951385489	1.00422261633049	1.20860130658798	1.01196175367458	0.945728179141367	1.04305041319204	1.2606024260157	1.19607591338885	1.2346566044843	1.23829831108366	0.918184976300071	1.03571836055638	0.919472711858289	1.09253840833011	1.01596728348337	0.934148835449785	0.924136127730283	1.11291458832531	0.956253406006665	0.893038257518617	0.878107020546972	0.925320799693173	0.950464916008526	0.898712583716773	1.00830225782959	0.799930569935842	0.880727232783305	0.768627855729679	0.793213157857143	0.857638458911372	0.996789456278559	0.83302629205168	0.87321076908371	1.05423180982781	0.879027590558651	0.955194603663758	1.00522715975327	0.861231367420359	1.10256777560527	1.0077949506871
MAT2B	14.4922262545662	13.4597053066945	12.3907538775561	13.2002543912494	13.6302734757838	14.2086826686969	15.6306354424211	11.2201785118504	14.5829013488644	14.1805160799348	15.5158879487701	15.2584047528555	13.11800083212	14.1319611516119	12.1511234903233	14.0839358027866	14.3341361033583	14.1960030295812	12.3219795338618	9.63293936490574	7.8421235202162	10.8557079600313	11.4321448698265	7.74199539763798	11.1343101388713	14.2056409208614	9.87929255799109	9.3575030664796	9.0167593733891	10.9388375393757	7.42373738062623	18.6766587912579	9.6461661532149	15.5552579791674	10.3652819823591	10.3038859634369	8.18059830496335	9.92899307488143	10.0151279949243	10.7718100857137	6.19601939916129	9.63032239950483	11.2580574793825	12.2003059127573	13.7238622199155	13.9235827560807	13.6520361841491	14.8594951905478	7.85483912607861
PTGES2	16.7228443858688	14.6252619146729	16.1416835752067	14.7948695124748	15.7532765710258	16.9600230440577	16.9762017821376	17.4999776356857	19.8284065308659	18.7577476023402	18.8536126804011	18.1066725366677	18.8218435356573	18.7164584016742	19.7092780695077	19.4036888745534	20.072504335735	20.4062040716637	20.6466952992257	18.6022614856855	16.464685802319	22.9675636701159	19.1417750661614	15.369519488174	16.0107852605286	18.2226669607371	22.2498520800546	22.4102303371405	20.3365012766751	23.0488629253408	12.0028330714649	21.8388664698791	21.7251797391613	20.2933339327085	22.0030121141585	23.5825890670438	21.6731972124168	21.7828024115658	19.9969205914105	14.5112578664617	24.5668465261053	19.0153285250799	12.9259264116758	21.2264772835267	16.0452781836696	20.8029715715307	19.7728190795671	21.1184311599848	21.0018662785064
PNLIPRP2	10.2653178784938	2.06372251425517	10.6726657916299	9.17852843248889	7.51199037410777	1.97462319776959	4.86513554640218	5.44928117238508	12.8407789901862	10.2503639827286	6.64614616599322	10.176969975847	1.13819050828039	10.3410116167376	1.18157743765682	8.87822656238706	10.4980753220867	4.53847381171552	3.79118964652731	8.26677891268513	6.11180528047851	0.196862060156083	12.0588731135065	0.159817259656944	1.30349686367962	-1.14274057055144	5.80333337807018	-1.47184973940944	-1.68939080143808	-2.4005608465438	-1.59960092796433	12.7483269285702	1.62610721310558	6.82363036881655	-0.456852453157126	-0.66035857697124	-2.68553519445076	4.71085304806058	14.2318862013107	0.354887982006431	-0.518775412893233	-2.36323032119399	-1.39933152910887	0.904444153948569	-2.75174103647751	0.78347033173508	8.51332048027042	-2.14335379309002	1.5074988953491
ENTPD5	18.1615742647314	16.2963719504902	17.3376181569546	11.8645373597315	16.7212854015165	16.3840915009809	14.456745231599	17.7039645708341	17.8750065159338	15.9867979790337	16.4288926910958	17.2195455128927	19.4640033508545	17.3322462943801	17.5178164825307	16.6624203819167	16.0615353720925	17.2368934116721	17.1498084697929	8.28005957505469	-1.25555197616845	-0.358573131223142	5.88669384628744	0.540726480432705	-2.3603754832706	2.08109853290266	5.62252244684429	11.0243024005546	-6.68345683975363	-0.432275856214849	7.31263517620509	5.46640777248128	2.11855809745059	6.17109153475028	7.07636124443042	-0.120756483439172	3.79303953294774	4.18837900973148	5.92126421658039	6.63224612231317	1.51324345057445	1.21277576624821	10.2697729875494	-0.479078558042713	-0.60271164700456	3.94481157221474	-2.43643509499713	3.45768423311827	0.0793933429152709
CES2	38.3632510793166	37.2984801798723	39.6441423146382	32.5305199154694	38.1159628031158	35.1831372411073	37.0101836142409	41.0764835813343	39.4750407427881	38.3336153195143	37.3174880819754	40.2351390186602	39.6480183857458	37.8706722530578	38.8119924431382	38.0234833446209	37.5786468218828	38.6365800446882	38.3968080687098	40.1483782439875	18.5518572754519	19.294838475809	26.589281576263	20.4764534442292	16.9590485964716	22.4697114753017	29.6232469911527	22.3668651501875	9.27879545818951	10.13550038331	19.4983239116994	38.8474796982552	13.9619353519963	15.0945765082242	21.685975653447	26.7747826142478	24.7128577972812	30.9152212369942	26.9662550345976	14.2534567336293	23.8037225235802	17.5137470257923	30.5862876925587	37.7428152174364	23.5373742824497	30.1569239200161	27.1886490920443	23.3845828201429	26.3040734615801
ACP2	10.7025000524497	8.21538788157535	8.82456417196009	5.68932305776943	9.95363341100714	9.73143967088842	9.0743658086336	9.78046061129174	10.951439696694	9.18219886946967	10.1649091311486	11.1169784719844	12.3665490407823	10.8919798662704	10.9622046138049	9.89531455927522	8.09458705504837	10.4463332681153	9.13641775321739	4.8634665262359	9.01460771364067	7.28539621017287	8.73173345053635	12.5717730227836	9.30517172193248	13.893939803068	6.23662112436491	7.55494113984509	7.27259918717575	9.10078155482215	8.15478464675066	13.3648660877561	7.24333399761812	10.7507973832375	9.39534808393019	6.02641520367473	7.25959457042944	7.74658733720842	4.17917485257724	8.76266515976741	7.18692265621287	2.82345807510387	8.68519212941327	9.44223734293035	10.8863949244894	7.4475512164361	8.17231434868746	7.70625911714035	10.3534295496901
CYP3A5	9.35588730659344	11.0663843725919	15.2241838347182	5.58343957070067	10.06586644014	9.06412237447615	10.9451723373309	11.3485635588194	9.48967581170802	7.96772872214838	4.87631850802399	8.87873491390949	12.6372640609658	8.15846355408868	9.279148661069	8.30440911697193	9.66426213955829	9.94656474877698	8.11875478403331	4.35717109758723	-5.74760045356548	3.97697312647761	1.91223638419965	6.11918779338386	-3.77112486970643	0.14270989354399	6.71232194288523	8.48820811800137	2.4806619892478	11.3424306865607	11.8415646482163	5.52143686569559	-1.65048816650988	6.63289554591814	-0.604727447891295	0.552276773009731	12.338070671283	3.76827551202862	1.50366760167042	7.60355954428767	3.24658659330824	3.19082660396102	8.5544735563834	4.2229468494245	9.49650546848284	4.7001342794125	1.4964377949336	7.75910829691461	6.27820107798244
AOC2	1.38011940679917	1.23254829264807	1.61702265489663	1.52634047413159	1.43908453466264	1.15134914796656	1.38400089566408	1.2099281026799	1.23407650853794	1.39641565149989	1.56178856719794	1.14482121947756	1.2678164953562	1.4367518036475	1.04216544594326	1.37765849785228	0.976493031418709	1.14584806339337	1.50342882996364	1.30626547768829	0.907604322415983	1.24892456455127	0.949045991784135	1.29927791765785	1.13623555008953	0.682512445364111	1.07202431440659	1.07090786402417	1.43994183265014	1.25140677298367	0.978019421077646	1.09517425752525	1.23094326140107	1.39477132831583	1.03070916314823	1.836139928224	1.08002646607464	1.51118282616714	1.51623746730223	1.64751943852165	1.19144010295017	1.61348601863702	1.5085104107557	1.4246256565188	1.52897457580636	1.18321060714856	1.51331681263098	1.12817359587768	1.03872252957136
ADSS	11.9373378988124	13.3285834149923	12.9147304733304	10.5174238658751	14.4265851984609	13.0478923909993	13.7815587397561	10.725165703394	12.9679813978426	14.5962873696382	15.1594257968711	14.6794052574766	12.1107660134153	11.2562892799998	13.4360000540587	14.8113775256796	14.2369189834219	11.8289154571791	13.6581671187894	11.3177964666642	12.3281382055274	10.526103656489	12.6871156408859	12.5365103827758	7.81885806685724	9.11048237824616	11.7802796830061	12.3303641860227	11.7135737915488	9.47425029151952	16.6966228734001	13.1861743750481	10.3896638458514	14.4155456110852	10.7467960418294	9.76509229344834	10.7173995222145	12.6133038691956	12.8786965599091	12.2107904780446	9.82778478084007	11.8912509347898	10.4202290249759	12.6300277548642	13.45539171366	12.3821085568658	11.180948117622	15.5434892929302	2.88165734503229
ETNK1	8.93023240431829	7.27692361871921	13.1791050701343	3.84786628941287	19.7258898193698	11.002571889715	19.8668010219363	19.7419496419924	6.48378885075833	13.3231632212871	21.8002312228821	14.0564665987713	22.2480368065946	10.3395538567463	18.7236828504513	19.2079381693969	9.64544277911087	20.7982262244437	20.6867627625959	7.67448233659114	2.00638416601412	9.06926312388951	6.33378054047248	4.6236381729612	6.9504555593947	6.91032359589836	5.73709868477616	6.49057447342472	5.24721801561181	9.0710434406936	7.38309332424512	4.86620077937996	10.0042828085997	12.0948527837722	2.15993824436768	9.0757473258998	6.55744261942212	6.46267280706442	5.02523099021063	7.81113837406664	12.6350269685733	14.7093069410471	17.6728333261546	7.20043102606981	8.84684848128996	14.5371450156505	11.3775209506906	9.23568476426793	-5.07363793031453
CYP1A1	2.18126122758014	2.52232724714925	3.00043198595033	2.06465975373329	1.59047202542281	2.28033212483673	0.888231836517752	0.445279636302601	0.879868141962071	2.67774501576599	2.01663951964026	1.86560467449696	4.17823404941895	0.469725066735022	1.14254061673979	1.41364139448691	3.40860763106649	-1.12072395265962	2.16114231424962	0.833138744139079	1.35412940597404	1.77245908670501	1.4782741450877	1.74129414702267	0.802399578036329	0.779030378278444	0.387224713738883	-0.567793387807468	0.0373232125236356	1.12955430528181	1.88182277779237	0.994417698567706	2.00993597060965	0.611212657922684	1.33908582241987	0.490775485402763	1.07524296254081	7.21842569723914	2.17286713615596	0.580517952808346	0.527555435032041	1.310764350616	0.838255089903823	0.460771584054348	0.338395705376958	1.88859068327645	1.03483162560581	3.64637543854247	0.922524169951372
CYP2E1	1.09710947436159	1.19724829651282	1.02939993246815	1.15363439314575	0.976727541225597	1.04826831655461	1.15662868726505	1.08751784063852	1.15464988621457	1.06240264593905	1.00678339225627	1.12159374757879	1.13691174623145	1.08234507704493	1.23957760009448	1.08475832822084	1.13835617449618	1.22138644856821	1.08570187974157	0.968702584057267	0.993032099468122	1.31399044386063	1.09519343455539	1.00874852171502	1.83882089939641	0.996489850318854	1.03282244675136	1.10729040823457	1.0174424647686	1.16780663716525	0.924184828809814	1.1395505349712	0.919070748793669	1.08130232930303	1.07020058107897	1.01564501604069	1.39878579269428	1.16291978663529	1.1277765139844	1.02618957775516	1.27764560440245	1.36723392584104	1.09291208440337	1.24728378931182	1.03655843629744	0.936765121246436	1.30740817413849	1.06211349837715	1.36709745709672
TREH	0.961115478981559	1.90046072457614	2.47403142463334	-0.307398178341655	0.697665072142315	3.296096090134	2.76869385716508	4.75000803904459	4.30386577721344	1.54444799854199	2.21107610580947	5.13522979163488	5.10067234659815	1.81081740656965	5.45773487205647	1.97603773310825	3.9855721982673	5.9121830191907	3.9333863101168	0.554854654183251	1.28269983355266	1.48504740808021	3.5023916670309	0.721626081669592	-1.41456808814967	0.919003934166887	-0.518248395801616	0.285869864080041	1.84440201140633	0.704604453404522	-0.452311392184837	5.44956249685633	-0.301465475197045	-0.840174559317176	0.84006814532279	1.55255945322867	1.57572785705664	0.511123884788546	-0.00405613073817856	-0.103141712745094	2.00300193891973	1.16981824669308	1.99375951212024	0.704093898617259	0.115049664134104	2.1059792927624	1.11204700794089	2.35368787590794	6.19465603129954
ALOX5	5.70772685704104	4.11248266540678	-0.249257078143934	0.465375745723841	3.4825585654854	1.92965201363097	3.7784792322642	6.14875006903097	0.579202413235429	5.70940121095822	3.9298727000951	2.90421761401289	-0.802260774334263	1.72844614078102	4.33540032841651	4.25944142805961	2.59635076078546	3.29830085060344	4.3958141087152	2.22462404020306	2.3609534689818	4.13610989159835	1.73789834597898	14.3674163796548	7.22997659363586	4.59866638839643	4.37186763331126	2.44505910478338	4.66862165899073	4.89702377771785	16.2966885635796	4.57699508842988	6.57809992192992	1.01267588099737	2.5493641466496	2.02512324738692	10.9317823358465	0.811245200881647	-4.57149572545749	8.58445206379742	1.52740703550112	5.8323353401499	6.13548782239632	8.03625515613708	12.0961255261779	7.17207080797891	5.84340681449566	11.0839676640441	5.62077489517405
DGKZ	1.40764281328152	1.29734134650499	2.04572503730467	2.3717877852314	1.61089457534682	0.204015350693755	0.776378546183937	4.67756551746964	3.94035671944989	2.79712045914489	2.74041261883347	2.98863513740162	2.67604232177765	1.74948133816031	2.4481444057533	3.92437416519366	2.26033358036778	5.4821279406919	3.32257870055863	6.42761162075969	8.81386472495269	6.54248389825137	6.10092547292737	6.23977044419219	7.1214723027439	10.0359936759102	8.85620784901509	5.41752850318836	6.26204833969116	5.88712036466249	3.92271890768032	5.92876125778038	10.1429065664206	4.85991180432374	9.16398482184924	5.22649066667752	9.52847525561005	8.5139503058276	9.92931672797019	3.99255852787853	11.4764272564223	8.40477204300058	3.92380095084827	6.1866946870123	5.62281612922407	5.2353344588593	6.30797841408712	1.54253059280357	6.83219725632308
PMM1	7.56614562820252	7.32048354496721	7.67187976598618	6.43779747321303	7.72984899709877	7.4488773320672	5.65681471483953	7.82436453036792	8.6732385026911	7.30301575629447	8.28877388763009	8.67480970119248	9.70407574649282	7.21463353331024	8.94740411359303	7.5896943044664	6.84366345776075	7.61420331587072	6.09001498170008	9.10727527945326	4.28071608720758	4.93190275842077	5.92093453377467	2.51703185475789	4.53492096761093	3.83953196390105	3.9369796670896	3.85533936161477	2.49122153519314	5.27276455202914	4.223693810273	8.07054432335401	7.35119678803726	4.98851794182941	3.41600072841817	5.37200921571937	6.43693979927389	4.6907477280007	5.40234937039565	5.53708321019912	6.33651563419168	5.66082177394321	6.87952126026348	-0.854294378389731	1.17755782442519	3.17443850526158	5.29933219154305	4.92706364764751	5.87200709372333
FMO2	1.57194221365466	1.87188408142879	1.22886915810421	2.61616086565513	1.6733480181829	1.30020869947963	2.06021128600204	1.60525217515196	1.01346391453244	1.1107272292175	1.36487205684851	1.23113262072898	1.33731493408685	1.73146184404332	1.9639804479866	1.11678658977044	2.31552841302368	1.37345433241309	1.26029787743896	1.05044195531338	1.50981685590955	1.18537586057806	0.795862357474686	1.91509216098341	1.74454048444143	2.1961027914373	0.811555713955739	1.42457853302765	2.78664819702251	0.700340130530055	1.72946674974862	0.849008739133615	1.05719961006228	1.47060956480843	1.02412042340831	1.13103778374336	1.0496721765446	1.1816564360183	0.935070073025526	1.32797725357044	1.12480960709776	1.47656942515957	1.00858360426406	2.0922817465127	1.31014296394934	1.21106731409987	0.993343942920111	1.04947108187493	1.55170879218093
POLR2C	11.6889825186254	9.18176726069482	10.4722183845596	10.0352727097473	10.8929446661885	11.3216272866579	11.0735746913588	10.9369177909468	10.3464608016976	10.6498784133627	10.6166684791119	9.77502351511511	9.57982411047224	11.9336244245231	9.57626284068074	9.54240120421858	9.57134685538684	11.8802998852341	10.6887666010934	15.5565322125542	14.6050602529233	13.8250679106808	15.1496283880701	11.3067378028061	12.7235734600626	9.21958063113103	14.4687173859275	9.51443963091465	13.8445704891755	7.98667742112073	15.5088322002959	13.5397820720883	15.5386087587093	13.6961394432924	13.2645412804421	15.7599298443575	7.07586354424959	13.4050981203335	14.1834005486825	12.698219535093	13.1928529159456	11.8014986413834	8.88012386197739	12.7900183452798	12.2458263092985	13.3905162419466	10.7538055698009	12.7467616706012	11.0051337062218
AANAT	1.05953194251676	1.07092841654147	1.05038567411964	0.977030369207022	1.09747322774786	1.19465895818945	0.997658634698365	1.03403813301036	1.09389952808328	1.09312093296925	1.0937456178704	0.809201095630737	1.11912584306608	1.03901039219678	1.32015529391893	1.11864797434467	0.869331936464415	1.03674482575631	1.03695591680773	0.904719331398384	1.03745490043147	1.23966077608162	1.15948335242726	0.877875720911856	0.987167929507001	1.09507144515822	0.89071010673321	1.09670943314695	1.10264632169964	1.01956025532972	1.07733716269167	1.15827042876537	1.36303706435691	1.08801746444752	1.14450455379336	1.11995968279695	1.02100580920072	0.994751755860611	0.94932455495085	0.997620220386071	1.22758704886062	1.0629629019266	0.976474382462164	1.26071475493656	1.16111633692607	1.06120389082498	0.938330542536352	1.09788779692627	1.51590336802402
PYGL	7.77879250398387	6.34917938637543	9.11760716953563	4.97431641946099	3.49754977594842	4.71188457021295	5.03917080878741	7.41057200149938	9.34964549881074	8.67556704066537	6.45718718124522	6.8926595481626	6.28324619882036	9.23358834429664	-5.10928523450132	7.93672037178138	10.4844584987555	8.77991540658274	5.98582921568788	16.3464780268508	6.73745594916323	4.57410122078801	5.77534090475415	11.1091544176976	6.79092725665766	6.3552943457388	-0.0255815934922294	12.2900576914647	7.35774341205473	6.24740622514505	11.4148738518951	5.38863441520957	0.120686562691335	4.15711568645444	6.62970519929187	13.1106132368262	8.04594227119487	9.31482971011852	-1.00823555715262	4.57148286109051	2.94766745212744	9.85894315286335	10.6148658690818	9.4252489816111	12.86620222542	10.5479949368247	3.77933090172202	0.999191283277367	2.7257288510378
CAD	-0.240079996787371	1.20561233703437	0.416790986820457	2.43487288750759	0.273398324742371	1.83878552203723	-0.214376253362602	2.81533725159307	0.588073869482205	1.30939276220581	0.101761579574489	-0.400361064003835	-1.34949159951675	3.2173975917196	0.397191595309762	0.804548623554751	3.9620481441995	2.75795892728891	1.15413233888422	11.0311891851408	10.6601615815038	7.42581561619992	10.6590972274851	7.15691717072668	8.66548473931084	7.70854001392219	10.4842313865547	8.66920979390109	7.74438529437163	3.7258773224079	7.00891620596078	11.0237068528228	9.60796595090899	8.02093981572935	10.5373870721506	10.0581083182581	8.90569095607269	11.040144252622	9.81519933418164	9.12416513432274	11.9821058374225	9.12848145848009	2.94152785118094	10.5123878851533	6.73094720672146	5.02881962914542	7.93767360291301	7.25076850727402	7.57024545061154
ADO	1.97267275991208	1.64786528224479	3.02541116166658	4.3750080133234	3.01849039876044	4.02039157159674	3.86907919904071	3.57271745734752	1.91245021574816	2.37662905175045	4.30374964026389	3.47599467398273	1.89116591577443	1.47676696678055	2.46578344493766	3.28828954222452	1.60342402666906	2.92078804447608	3.68222382527328	6.71669365595812	7.30648999147934	5.34513870671904	6.89691631226303	4.40168064479055	6.86592456332069	6.3250866352047	7.97431851540341	4.20629661457398	8.52103725195059	7.0519067094023	9.23297841321356	6.23691043581221	5.05577415684249	6.92268484119737	6.12663681733079	9.10694647126501	3.18779473811105	6.96086302604749	7.45732062334008	5.50344695850353	8.94311838681422	7.5574222208118	4.18320111517816	6.59719970167436	7.48490608521976	7.81192781995755	7.59100305996253	5.94357321918112	0.846909291985757
ATIC	12.286441417687	10.6486785629214	12.0115512125537	11.4723123253644	13.6068936525537	12.1248801836019	10.3784828279826	14.8590829951845	14.1426823510435	14.7628253229136	15.4985682614173	13.6943884383043	13.0945249845859	15.3371266630275	11.6722846317196	14.9751324768836	15.4511625532116	13.9215332270644	15.2136452495418	24.1678964331265	25.2222857947067	22.3470766370756	21.551427890988	17.2303267687704	21.0703547722277	20.9215620384361	23.1838876466277	20.566808371814	25.2485667532633	19.6646020411385	18.9702548280087	22.5287830360788	19.4560596327347	19.9511602188436	23.1507423534864	17.363854246731	19.7313587453798	21.781233271721	24.8346661175918	18.9947400382109	24.7172085007066	22.9714398659309	15.9765882574416	21.8125887067756	17.20516066336	20.1976594363679	20.9072497606819	19.4201894396324	17.2994538943376
EPHX1	17.193093212263	12.449777406902	12.9342285202632	20.0097035530838	18.7312052410781	17.7987444985372	17.1363762055969	15.7578221612576	18.2687459899133	15.9899807864876	16.3780877740193	18.4598369940725	16.536232206839	15.7264545836595	15.8055719112358	13.9818068507208	15.1734731688824	16.7290316375585	16.4313458885424	9.24854852527099	19.5466411744849	9.49258934729679	8.12150643727589	18.0740731221593	15.7670421321346	17.7521896627082	4.03267158249017	11.0442968255895	23.0224500659788	-1.09538732437937	15.7500987901284	7.43895990895663	20.0849948050002	11.0371439977192	22.2140321815369	25.0387111126083	15.7643678807136	7.68127244432891	14.2922319319147	12.2706005783342	11.8888971519689	12.5303752569874	8.24570072592551	12.3221652049365	12.4059303309692	15.8017367203083	12.1622530462967	15.2918645526221	17.8253776837333
MBOAT2	6.25473348956567	5.96299680217566	7.01340498714178	4.04565230854951	5.59757775807274	4.43915193216789	4.62793783645758	6.95585873505918	6.49010157391631	6.87649761761382	4.64302452017675	6.07641695916365	4.71066547277108	9.29190620195147	5.94075385792601	5.70357856784923	6.73866981954477	4.79414112542453	7.465871971634	3.50585266213587	2.35839732874688	-0.00975884120652282	1.78034364447623	2.54449753312675	5.11648305540491	0.0405446946262753	4.54432795416192	1.23311664973485	10.6276381750872	9.81238746545097	6.7488197226472	4.33110865539177	5.60548019822655	2.7757354785573	0.0775035970205016	2.89721509009696	10.6458655349529	2.61977174929551	2.90195700798508	5.58328378943562	-1.11265267244078	8.29653978473485	7.03029159317505	5.81323448507113	7.82564362697088	4.31668669099105	-5.59506963434528	8.07113629775524	0.00777027868123881
CHIA	1.12999901542737	1.10700558389258	1.06815872199108	1.07373940366973	1.06401957440274	1.15181035026169	1.13037103712085	1.13548765082851	1.14135412109254	1.05798058342829	1.22564543263465	1.14303188658352	1.09084180051696	1.18618549892783	1.17509784881659	1.12869904946484	1.16562747185614	1.19640616241361	1.10573791234697	1.13799150472044	1.01066815896054	1.22312127519967	1.0962120434186	1.09160263618664	1.17617934121432	1.15166170625524	1.1340058571558	1.15747715132924	1.11437348003884	1.11241928505751	1.08394718495277	1.23718039439394	1.11927962722742	1.19799329664475	1.12963337993278	1.08158668438611	1.16673324454152	1.10889808958124	1.05109625113413	1.16133704022372	1.02624372343271	1.11001600173756	1.07869581745599	1.14573078924518	1.07063082281827	1.11955591474029	1.09144252939222	1.17479764881966	1.20711060915052
GALK2	3.31731883690639	2.58978321463882	2.55728018847703	3.00123255428216	3.69032417646799	3.25259582635745	3.09503044977955	3.29497980116665	2.67381349917369	2.96539364114011	3.21107201281552	3.47662754792396	2.82672199937832	3.58696538831339	2.81785995826203	3.41854109356004	3.1366482062707	2.52691989294419	3.48603646923284	4.47136306187896	2.2504888825852	2.92753219919387	4.16989731966961	1.92670319286815	2.3328455591532	1.76485177761838	2.77947247636754	1.80981353579443	2.94777433092489	3.96329186306679	3.91288067964416	3.26328241616261	0.64970632874169	1.97904471793827	1.86695869054041	1.70535121934489	3.13438174170402	2.77482845731843	1.28929342079871	2.54748553007803	2.71091803277928	3.8798727187933	3.5529219739121	4.07587767896436	2.56374211735853	2.02760740357616	3.01459443002558	5.10323956706484	1.34287280048892
DGKD	7.10795453135114	5.57228187476754	9.29405205108619	3.15040065227389	8.36967966718794	4.88869999170164	3.76509900623072	7.54995658292459	7.10798297199518	5.73406206391944	5.59354793774485	6.78211791470736	7.62630743865673	6.08840587316789	5.90134548801073	7.15645486175051	6.46524839407965	7.02040474834018	6.64939587904834	7.6648284752669	4.68603959334914	6.75830517707543	6.482568796875	2.95647823293275	7.36731725439899	2.62853415416574	7.25918678445362	4.98921571801223	4.32312315911804	8.28323677949161	-0.204832709580728	7.09067078935382	8.72824563282997	5.25738841637895	7.2481180310736	5.84197592953388	8.80060446612426	7.62330625797467	4.79224474240067	6.3771082049973	7.01489422137241	7.30998391452395	3.07996733771762	1.72356750246913	1.83249153176668	4.14684747675639	3.13455889711655	3.22293795087732	7.54606184515653
ECI2	7.48668400941925	6.97459271416069	7.43999552663039	7.39061099097343	8.32459995557103	7.50744814200948	8.90560884421152	9.03574187391944	7.52680668860511	7.18210224230861	10.1905798390239	9.15435373231839	8.96578077616783	7.80907880681917	9.20926805479197	8.38235164230534	7.85394408238236	8.18933985239771	8.39265944933993	0.0908075270547339	5.27603587247071	8.68120300429517	8.16737272620556	3.51189139289813	5.03206389239424	7.26832977789455	2.3796220227436	5.64488611329415	4.99485648407649	8.82201876925551	1.63540893062613	5.22031759825288	6.0090977688703	3.9008183773689	8.62207933881534	11.7351858075069	4.35744263631951	-0.215525590220725	3.61964151810539	5.86117220100982	1.17750411072404	3.41132913641259	6.47975027572814	-0.196306662184718	4.41108879125601	7.95003693895898	7.22707584645062	6.60685085068405	-1.22096888511867
ADCY10	1.05080386902958	1.00769701045166	0.949783458916873	0.922555977424282	1.0106468545206	1.12448996495272	0.999831612473902	1.06825406946515	1.03496841958704	1.03850655340165	1.01024764957074	0.990935092129486	1.02114340494661	1.00102222654699	1.16434681375996	1.04661912110741	1.05884681250909	1.01376626875532	1.11359617484434	0.997654239713694	0.982161339516455	0.963610280647269	1.11839192011962	0.897350497058635	0.968735572898567	0.91372149634884	1.02273862637259	1.03667921470966	1.05340851835757	0.964560615345204	0.953143166382276	0.999122433582818	1.05000207363321	0.996282679538916	1.01569534705249	0.965598393452335	1.17364171360456	1.00139808621535	1.0336860185803	0.982343494329918	0.98064615870337	1.07784574267399	1.07334120608341	0.960240144199604	1.04983173883895	0.925056734707929	0.936113689135358	1.04207065545522	1.06094595183723
G6PD	1.6583487459242	1.23453782548019	3.46265236901067	-4.36279773845726	3.51656570315316	2.39181600612869	2.49300900502559	7.23486221206642	5.72446499631395	6.87326494922683	6.84717790965255	4.2513781973308	6.18081804675384	6.75787071003793	6.06447570669648	8.87323471413481	5.62455003711602	7.13279000334162	8.75791507257579	8.53196661777686	14.3816152134448	16.3392404184818	12.016891180003	10.9806919076213	11.2765513355786	13.2272722905231	6.42338552470786	10.0217679059317	14.4318693900942	1.73190637585054	7.86861491523836	9.68142350104099	17.4502878912585	10.043353095099	14.7836416859555	14.117290252988	6.62397461450432	10.80854603649	8.54849288297813	8.35972804692683	10.2213453452577	8.00117511315259	4.45233277001142	6.80008487304797	7.57459427979096	6.26832212683832	11.6751281870383	6.65738752801217	8.70560145002179
POLA2	1.6872522534235	1.27820369929476	0.540874458536923	0.336861350008153	2.57275814017541	0.882453648416476	0.583410857153295	2.28705331809584	2.00193765970764	2.78728617911918	3.0816348726928	1.42108156595957	2.52943130168082	2.27304941043988	1.51948246445467	2.27169388754095	2.40201242392008	2.02878221523599	2.32567399858728	3.28577225992928	2.88878136876688	7.42541173726942	5.46661734560309	2.83432851166634	4.28058243143499	4.81587216092232	7.17234625371799	3.4218398834909	4.46472127027042	3.73242088935737	2.19650153763507	4.84211229037573	4.89187747473038	5.12175388732356	5.98893001923847	4.87095356949815	2.87303600710151	5.62059906231516	6.3060838003465	2.27627662850008	7.4219397889736	4.53603925766487	2.57506671562999	4.645360411969	3.5672829099803	4.12547256490524	3.51941371489425	4.05189398651864	5.22263273738754
LPL	4.19372317470095	3.49755915832867	-0.560658755538715	5.42804103666834	-1.07765918719558	-0.575218383051967	7.30299011703791	6.73943542071168	-1.84272013570799	-0.933268329659081	3.42283236713968	-1.99204654994834	-2.46732084737141	1.86205598965002	7.11449872769043	0.00299212432303131	7.99815878735376	-2.07681143598193	-2.66950085650797	-1.67926043338339	8.11864071393538	5.96833453021851	-2.34087475754099	10.5782110739096	4.8528601191071	2.70760904599119	-0.258672721746219	8.15583165310247	7.02219090751113	8.47186137647507	10.4397843373669	1.25853628288774	-1.57032733112753	2.7928484898722	2.93672992431391	-0.797127925892694	-0.27030378072394	-0.197604471719596	2.74723467236786	5.64169843797111	-2.75412048728081	3.5405280592952	2.79053125118339	-2.04700260639344	-3.44329890579172	2.37892967224044	-2.00040667102192	3.21797379272491	1.78586424870902
POLR1A	1.51243958787448	1.18190546359489	1.92920131965189	1.83626391505921	2.4447770691193	2.54877656622127	2.48174358903752	2.79746167758994	3.80069572710596	3.41173905269444	3.43079691290705	3.89615804776016	2.98644880608107	4.10403697591303	3.37655646091979	3.6279042597046	4.63661279924648	1.84498138941602	4.05485668383956	6.8992656403585	6.49792231024989	6.97790900032247	7.7901443773527	4.40271578505961	3.63613732972784	4.85329357211472	6.79010069484703	5.67313590516257	6.91492960745179	5.60908806116595	2.62970553066556	4.74042958476976	7.26875363435714	5.68515200764957	5.54110667745506	5.60201947137232	4.57444810186055	5.9875650879669	6.10291238594362	3.55417377800363	7.91372257189849	4.12816819399097	1.30490845290181	4.51747253556016	4.69722936315144	4.93063879273663	6.90052817809737	5.9884254513152	3.5746466557712
ALDH6A1	4.37435606064005	4.70931976813346	5.60114837275008	6.61746881527603	6.75371081358985	6.25821335977551	6.07212439498828	5.78336994850051	6.49174213108256	5.3660862226744	6.96504492034349	6.77132380559616	5.95221677445153	4.95376050172846	6.09336266537917	6.51643432938657	5.79285901270566	5.87641099733282	6.48913683381859	2.71287219130701	2.18312431541483	5.85746845529823	5.18787176337365	2.70761933710725	4.01492426376779	5.14566907219516	2.62896799406815	4.64630961776558	1.73195528801016	4.95619781707932	5.05612392929654	4.50726778491529	3.72487060080562	5.75137115496148	4.26307116475457	0.049985054786903	4.21102005490797	0.807314926201216	2.1171552057364	5.6585517286163	2.52762248467194	4.11918590803634	3.33786189974119	4.9777445765268	3.11530715261532	2.385466086963	4.10282792175773	7.1016102910069	1.16864978217562
GMDS	17.3592751209644	15.1634280703602	21.1537441660667	14.1002521778194	23.5558099105472	20.4885014262312	21.6163830884985	23.8735544149582	23.1662389442086	25.5268920292823	29.4858373739211	22.9868466380649	26.1799022874057	25.3928645966527	25.2690566713587	27.6804510270843	25.3196243177745	25.3254832260948	28.9126290581616	24.0642029912728	17.3074529954214	23.8024161894923	25.2270304145994	19.5785615856236	29.6947358066889	27.9394311941505	25.8588568179982	28.1012372322217	16.4286434042712	32.9173456828506	14.0448104762219	29.1711190089118	37.0356750500332	29.651570636668	28.6122066219597	22.8512530940756	28.3546041234883	22.8119185391461	22.0525541093518	29.9901509174297	29.3878796226367	31.7695973685502	21.1500334216367	28.11581579608	22.4772249006337	31.5623846501195	20.6798653611851	31.2385835812214	17.9790335077537
MMAB	2.11556600892422	2.35134463945641	5.32297685346369	2.79687555461894	4.38703498012573	2.39621439605234	3.37754211107602	4.69152462198793	3.77097146898379	5.41907433489987	4.3325772120704	3.05678394870856	3.70574528927695	4.76779397285026	3.04657706778496	6.42756252319027	4.57149475780829	4.72720848146924	5.56364206995901	5.8723043215444	3.76666426258	4.186084586668	7.34250205230767	2.43746708977849	3.37870754548433	1.4475406942248	5.68418777546239	6.39486029442142	3.15953295738667	6.76217665077562	2.75369444105878	6.41659726008202	7.53378422787023	4.69185336589094	4.92698601511767	5.84666279741155	5.55076008862264	5.74292214512068	6.62772961545945	5.85875415498842	4.46839204851521	4.11771790203172	1.0360686844124	2.48295721511279	1.56861530353713	3.59426364005894	6.06795650420134	3.63181485284401	3.250114984199
PLA2G1B	1.13158042049887	1.37768288250231	1.04721189918024	0.613346285763127	1.26229982845476	0.852652892461951	0.9580342223933	0.97509391346646	0.882230791522778	1.29354963965358	0.991541625681632	0.695188022788757	0.906140117029866	1.05167183340647	1.37913398245324	0.794030695733204	1.16160583167637	0.756369899661922	1.0178525863408	0.610080414546333	0.755640880147401	1.12977627829698	1.39884676444514	0.672832634519526	0.678898802068374	0.871896045467448	0.737061886326828	1.08043162236895	0.885229029553179	1.06501109105711	0.833227151887851	1.18007724519077	0.806016354683156	0.870691824142156	1.2312566253621	0.737299826273583	1.16453667263322	0.998912340030168	0.980137301946402	1.01902967116376	1.02317114638645	1.10591393499562	1.24091980002826	0.733228189981504	0.658484459707652	0.666309515148705	1.24604779157743	1.33608177571742	1.92053757985295
HIBCH	5.50106873571052	3.71152527446078	7.08818397126508	3.78425958614399	7.05712042713941	6.40732470424692	5.14305186846681	6.35910015093253	4.60889762763193	5.90945256450094	7.96827260781478	4.6329400249206	6.53706391194339	7.41887609995341	5.91152926024812	5.25003814940878	6.10223942538962	4.73689244490169	6.5070999880854	4.88419329747397	5.75973230980947	5.72724747529358	3.78347965727127	2.77466197112442	4.16005883776362	1.77401126459785	4.14132954058815	3.6302872135973	3.82657686365957	3.34072709199037	2.03594086495911	5.4893073868861	4.31119753181233	4.85725350078905	4.0375449874606	4.87896037300496	3.67244870667712	1.02165393508921	2.79055609867536	2.38195714083727	4.66256185422406	2.46674334610945	4.69687872397207	5.11061934223784	3.88865998195977	5.74629441989279	3.34650239995697	6.06140479100266	-0.735274242576346
DGKH	1.9622904386922	3.16330308120301	3.14504484018389	1.77104656051285	2.72650672094231	1.48651098554054	1.5963878156302	0.68869516597556	1.84736756526169	-0.696504863020054	0.00412463868886848	2.15457297131614	0.347706383132059	0.76929662560497	0.850638059927785	1.6526398917706	-0.177819458872071	0.303970997249725	0.758730760100623	1.88091761808182	-1.27049729896867	1.01466593734028	-2.69507652548063	3.6090583727135	0.404540520701541	0.794201156187577	4.22375534005053	1.35426983756143	7.85578678059295	1.27222492182942	4.14828292942454	-3.39095162398212	-0.611368403450144	0.294543285068367	-2.72095240256564	-1.57077161987306	5.1375607308199	3.01507063937635	4.198186798495	-0.494185945813933	3.68998923968467	4.11612867741826	4.20372076196948	2.01612572803923	2.09344505079753	2.42348915013374	2.04859839296579	1.60149573027045	-0.218680579306624
PTDSS1	4.56368001195667	3.3402331715139	4.04851144938635	5.04271861164882	6.90333276334748	6.03309890245117	3.8301403873143	6.60214663003262	6.44661906182371	7.79417369541916	8.9076749268532	8.06608640494467	5.5995674477401	5.19968846199382	6.56366273101951	8.25141514739887	7.17746133189672	5.44904055549555	7.82411783458709	13.9797014951032	15.8573738227158	11.4310588124834	13.5452627449465	11.4328876364751	11.5905208208046	11.1577110657527	12.3713856078568	7.73519631633317	15.8596393522429	14.4869414116742	9.65359878502404	11.3784321671504	13.7379289646757	10.2429288902284	13.6420711766015	14.023391163676	13.5060907169626	18.8944777776265	20.0837507080082	9.62043060274277	16.7696074039301	12.4271367861593	8.49255513969436	14.9934374977574	8.6825475245454	11.4903099996298	16.5424793938298	12.373465340755	9.87650226878891
NT5C	14.0326513486711	14.0143671995147	16.1924121289775	7.95574525605731	17.1903125533684	13.0020937823333	16.4458743242561	15.9489032894923	14.2769674765534	14.9046846064462	14.2184010434136	16.3996115864384	17.4898576544832	14.2431180193537	17.6986488017523	14.6757054445984	15.0532187946166	18.1068802708095	17.7659250470648	11.5598067500465	7.02607089308784	10.8456126577321	17.2534709986494	7.59168726038077	7.60422152794345	13.8146466572854	10.2278606041235	10.6183658517582	10.7342513129982	15.0734292474801	7.6218088098289	12.6717965121091	13.5849717878016	10.9488293518474	12.9739129615661	12.0957486795124	10.5662666618958	12.245112749491	9.92879535753647	9.01554261399029	11.6416415622598	9.23602674141315	11.4018421801089	13.3330092397689	8.87327913702559	12.6646277133434	13.0611763033641	11.6713174016578	10.8034357043092
PIK3C3	3.13118553142683	2.79702338664717	2.39120208681668	3.05421274528326	2.72215874032623	2.86115678703888	2.53981145884951	1.93921946654487	3.22032270265094	2.46367194183051	2.74347202050645	2.96052826410977	2.58449511388216	2.59709537158996	3.1451532192987	2.74438217487409	2.17229264897379	2.0046177052773	2.23523920489458	1.22344086155028	2.07271952848526	0.61045648030646	3.02243652157748	1.95866377422029	2.43121016729177	2.15832751998074	1.9294018992624	1.9927240123151	2.00012620356935	3.04245166344371	3.01763203437273	1.75507002854537	2.03554539316933	1.89662956511382	1.25070047251345	2.49577688549697	1.38953184272562	1.49202760910968	2.40032953339371	2.1633623261123	1.79874867129665	1.91946317814611	1.96504143871476	3.07323156232154	2.4544082204583	1.49199514150507	2.53481242364834	2.77853172275033	0.694824142184951
PIKFYVE	3.51366576377331	3.16212916560187	2.43863720426253	3.98896079133732	2.8707187140058	2.85762987035847	3.01600857094834	2.41085454822381	1.77534878302667	2.40132931867833	2.27003742032005	3.17416077772534	1.76670385036246	1.9208270184942	2.17085985276187	2.56095132732135	1.82471109037047	2.19008165237642	0.604003567353629	3.00615951692642	3.73766768982008	2.27866602296283	1.47808935576242	3.60575101810456	2.05229150857055	3.20817270331935	2.01116890096375	1.42364148573697	2.36117965046231	2.81251422517608	2.23555049333371	1.4009401729956	0.586681716536501	3.22908567110473	0.0952741969165385	3.43972444501298	1.62983197441506	2.37045938828002	3.93054260013223	4.87323181367962	2.52745394292585	3.8182784883043	3.37276932869283	2.66298450499495	2.89557994186315	3.90456366310648	2.85273136361251	3.39976395314946	4.0665785103628
FPGT	5.14895736137533	3.21077130302265	4.16159424699857	4.02969075127495	5.17224292287932	4.2803008123902	4.5931981990829	4.56868342356409	4.15924033199536	4.67985990523497	4.88682623227799	5.38555928189147	5.16956520916343	5.51220516033902	5.15017795951705	4.96200123277021	3.32771653580479	4.02807573608192	4.54836067812528	2.23073035345191	3.61995633743445	-0.189601435071501	4.75820403660487	4.52068415077681	3.60727261268121	3.68142658916374	1.60362419034627	3.51130714338011	1.14586535682199	3.49215490445197	3.47293234706318	2.76565982142642	2.86855692620576	3.59871049640549	2.05803605883045	5.04989900181505	3.52703455226533	1.58750716554689	2.43083448223296	3.33977175624732	2.87601718771201	3.92646560813905	4.33257121012306	3.894990325448	4.22916586596028	2.49704580989515	2.43812606433381	5.11084056827093	0.977103816573067
CHAT	1.09368205551644	1.05264564270854	1.23699133014754	1.1589818236072	1.21241518255643	1.167565298703	1.22900935273229	1.22205635084081	1.32012326371613	1.18621656451227	1.27794123003039	1.16307493998354	1.11231700237138	1.14506764486415	1.24486791497413	1.20159327472989	1.2205449452258	1.2273423348503	1.22720881846352	1.2237997057778	1.06568245980843	1.26234055783306	1.08277499779427	1.08147898692687	1.12787943277852	1.03381981109375	1.19269771414808	1.13416673296671	1.16177439484008	1.07004739747179	1.11441171476998	1.14600332338435	1.24363985659338	1.12088276797359	1.12790591375618	1.08422571630524	1.02974505681161	1.18296066213951	1.08544615486381	1.06079472761701	1.14307739227888	0.993952385719947	1.03082269184167	1.06613319639665	1.15330991683668	1.17698124302729	1.19517575986683	1.26037601621236	1.52117515011813
SULT1A1	7.50233852676922	7.5209439032603	7.95467430197811	6.08373692119945	8.53272135821575	6.44632064676758	6.57310914691023	7.25555959723123	7.35201059510494	7.01813892177615	7.84233410959646	8.14117502306589	9.10574043029864	7.45501396469838	8.10641052706969	7.86260610668782	6.59703594262244	8.22331804543131	8.03493240563393	2.78937044041821	1.68452232687167	2.56122408916468	-1.38898978007252	1.66843353612574	2.11493427212704	3.676667667361	2.82099714487768	2.60409750826799	1.135518807182	-0.187841014418393	-1.16111374908152	6.24047109141449	3.17159069920515	4.54902189275589	1.35701768094317	1.5746178488425	1.65039469597704	3.22249117411106	3.48037987791318	3.95487385049364	3.53923716164883	2.79747023771581	4.50393725746632	3.27965195251885	1.63727467279238	1.82054528342411	2.33103492712223	2.28622140357037	-0.267739714064651
GLS2	0.900399331862985	0.811303879310069	0.912927110462963	0.944031047917399	0.788827290163277	0.9701487262316	1.04376571835957	0.862110549991982	1.0151629896186	0.930422022014958	0.799034002613882	1.09813193211252	0.902554884343562	0.922707278024051	0.958932454824652	0.876940819588638	0.911931894378147	0.953921153695619	0.983288939610596	1.47022723728719	0.920736005530082	1.29725835926238	1.46629297338296	0.969298776791666	1.14716015142452	1.25815248500209	1.04609863072884	1.0717591552242	1.50449835902225	1.04095847118698	1.37112037724024	1.14104910611148	1.32754191503248	1.22001099417344	1.39558844019481	1.34810378808847	1.21378072826476	1.47939312227168	1.26137032504148	1.38387438297986	1.5806130408909	0.851207472478648	1.41891642421976	1.167452816237	1.44327543069288	1.34241972564172	1.82700368654965	1.3156447714407	1.1463215519509
BST1	2.25639084336664	1.76759285425871	2.13607295273843	1.46626545835914	3.32059238099089	0.575417763133851	1.72904900278739	1.87717550950691	1.11952501808047	2.73135836443394	4.74609973382591	3.66254446382922	2.3878213122636	2.60387128216185	2.72517161799649	4.18044283159417	2.18081163131275	2.49103921509046	3.25936597148074	2.35993568166458	1.79701396638829	1.6111525424146	4.8465609669558	3.17766136425605	3.54796659998752	2.62064198644223	0.980912990791389	1.93535506815906	2.52514401183568	-0.658796255767767	3.61383102212043	4.65052892962813	3.78287981982013	3.55679340915054	0.760618881843872	2.630144053704	1.00365823656088	0.443755167401309	1.30814854555896	1.97227257799906	1.57037813990105	1.45760239625099	1.16196352992644	2.93921502169679	2.19557416772996	3.44276012823735	1.62256786586179	1.05022916541756	1.82806446846795
ALDH9A1	14.5994632771469	15.0904463381335	13.813592495375	14.3162884040029	16.1842331247643	14.0949282436662	16.1756542451562	14.6995907403115	14.3286131117245	15.6181370348779	17.2093196166221	16.2147117195525	15.3048720078001	14.7075432732021	15.9862860327678	16.3295644532186	15.6473142281599	15.4225892165123	15.6697453363621	16.9774097000619	16.3998056732609	17.317267798206	16.787743430247	18.2119948737122	16.8679639188925	15.8705241752727	16.2120144941379	17.3885751537381	13.9693148197262	16.7424599471621	21.0079761072156	20.3164651153668	20.5586005520074	17.9438435479152	14.6176062605427	16.3798415850718	15.7978851375098	12.8861472442765	14.9893599814178	17.658384745003	15.8660731960038	19.2590559937349	13.6686943676762	14.9034334638451	11.887692710106	19.7676175783794	17.7634469155124	15.7325346124766	13.3737053978572
GPX5	1.06056584982009	1.05985828156429	1.01702331825377	1.08349257630119	1.03712661829047	1.0729805194892	1.0450055728522	1.05657774503058	1.14251611070441	1.05853244182988	1.10242418387711	1.00000481241041	1.15958234962854	1.09461947587801	0.97150491632526	1.07793071029103	1.14564897636041	1.08433117950908	1.08160716857619	0.973037015060949	0.952983606242108	1.03031414675825	1.01649279789381	1.07768124355745	1.00828486723752	0.9637099627489	1.03156396590897	0.999820494748603	0.961507415363994	0.993043533077953	0.98141860138651	1.00633897378073	1.01486592365547	1.03872099485589	1.06956362945046	1.06649639424238	1.05813620815211	1.01484564913974	1.10398414208141	1.07063149855525	1.02246166592274	1.08319219468205	1.03128908123917	1.04251780268188	0.970806075748564	0.997944733706074	0.992796628433399	1.11985246090873	1.10297777410291
ENTPD6	23.39367022634	21.8877213310157	27.4597485291546	16.3102444224082	22.222221633555	21.8422193510071	23.8259283795921	24.4265705430269	26.5818459911128	25.8861583197037	24.3751461111106	21.9416956885145	24.4769312829816	25.8110079442635	24.3999331245221	25.6009001615953	26.0246767898226	22.149618381203	25.0214160768458	21.1821750899153	18.181824688874	21.8913989529065	21.0408320070372	25.0423502436093	20.3038587939044	21.2940187441097	24.8721711255921	22.9069311053449	23.9937852973028	24.2250728267577	20.033181711734	24.2949221409726	26.0269149552805	25.0335049145081	25.2252546740278	23.7070525382221	28.3635669856472	26.5925416404217	17.4150867964339	21.1152609291131	24.147634735376	25.9226793592921	22.6647388577239	22.0652125486586	24.8994132120012	23.5857864985712	24.0950431315259	23.8142465732595	32.4428586685369
PDE7A	2.44542031226895	1.84973057794426	2.17694719277315	2.08810986251609	2.54290355811813	2.30110434030636	2.27801901177106	2.2618844660758	1.81685106068777	3.14942862357162	2.81535459797751	0.846328796842769	1.43444466643762	0.772020259869535	1.57023642892744	2.19672284833496	2.22399614587105	3.33121996090008	2.18870862002041	2.05774016405498	4.42742149552275	3.97493532654858	2.39656559630476	4.18553464387636	1.71898465613973	5.51506529346131	2.54633274710061	2.73077599574636	3.32702144201933	1.94701043309286	3.26495163455275	2.36368830869215	1.47601728711879	3.50718712453949	2.75884128052405	1.89774619435625	0.913602984989494	4.26709527309355	1.61286545780624	2.98845151552615	3.28397578062973	2.74756613272427	2.34945247884485	4.58123749688896	3.33180432172753	4.86588940469955	4.11131791475078	3.26092331783691	0.553629710170309
GSTZ1	2.89072919458621	2.16662389450022	3.91387226786571	1.95825767348962	3.94613347192899	3.77657147024566	2.75287135375603	3.36766469864267	3.47836070926543	3.83698727165469	4.50898760007201	3.93807277696338	4.15350448237276	3.28409499377794	3.5348827909319	4.86728775390592	4.21699495942659	3.35108563701031	4.64377241523987	3.75090713723921	1.85419634988433	3.12138338032247	3.3726035032367	1.39678854192832	2.55276247664683	3.50831487285718	1.95284990867626	2.42504808748046	1.07809763916214	2.79555670347789	2.08100048992478	4.15040583704919	3.85273978418014	4.12237948916178	2.72883422310975	3.94905062644558	2.27344792736983	1.74707487685032	1.04510928922197	3.11243342899661	2.53461376142368	2.92990272488929	3.15119634509095	2.28960503828197	2.10488289419682	2.92720050602538	3.415699127837	3.40769171556527	1.84139437331858
ALDH1A1	22.6837909664605	29.9243582363099	20.0142797399487	34.4033104729219	23.0186171991328	24.0592165571891	27.8495958877391	24.9191407767291	20.2459376861363	23.5712148652419	31.2289333524404	24.9995910616533	25.3973192349515	23.6024142812789	22.5946656720282	30.0536793935491	27.6044529546465	23.362089955324	22.4939560030891	9.27345757600423	36.1150803197945	23.4097299164975	8.96560387543915	14.3302618361625	12.8249594466652	24.114051368642	-3.743798945093	20.3238882963557	19.9416674647045	40.7773906029608	25.6724821950668	25.9496894522783	-24.391024603841	38.804956749216	28.4362948718872	21.1456591543307	15.0745439595378	19.7978044498765	-5.77019580865951	15.3058756723228	11.424794701796	11.1783047283507	27.9759797907721	11.6210656748479	28.8689649101012	10.501656990156	16.7391485240379	14.0926692703758	20.1063745396797
PDHA2	1.14092768432846	1.14304684270086	1.14144589069968	1.06613359832331	1.175210069217	1.07272945430479	1.06753671084528	1.16374107820719	1.11651448835407	1.07787562613903	1.19132394195022	1.10184852808436	1.17635746163333	1.17817915589491	1.14671721001395	1.14283409440029	1.16074983864026	1.210609518926	1.10445269198316	1.11980292822682	1.08756202486846	1.11421057372609	1.0568992975154	1.12907920263677	1.06224295188551	0.977772015499782	0.974831249012066	1.17410298212479	1.05407871654036	1.05066961878739	1.05927125832629	1.04363358952489	1.08798780026182	1.05660762133679	1.05825766300155	1.1280311129106	1.06960257794091	1.10842885454839	1.09950380716842	1.04136235356699	1.11838540240454	1.07897628505517	1.07843513990565	1.13828780414414	1.09309270238103	1.02266209907837	1.13859813628441	1.14852231391013	1.1948223089402
ACER1	1.0702786408423	1.12097830496846	1.09067261553651	1.11758872956181	1.15146841474554	1.1113075903941	1.05546320396626	1.16375938294943	1.1143307417883	1.13279334358132	1.22517977768239	1.11461171388965	1.08454851497418	1.09373852086284	1.13890350141181	1.09289806395422	1.16441952950425	1.16076450644634	1.15189028426844	1.20119236321496	1.06882163015596	1.22105714479603	1.08601924130426	1.17730393078278	1.09363410576161	1.15676948999512	1.14518301869458	1.21586560657421	1.14666853275847	1.13138987770682	1.11141280792511	1.17640839323104	1.18251662958283	1.09156739673882	1.22549357881386	1.16264432870095	1.10271021390077	1.20227396942045	1.18883998221263	1.07624819661393	1.22321399547388	1.20065155955373	1.16576254702264	1.09876650339803	1.12791789483348	1.10140232054457	1.15520550650663	1.17674658043736	1.48862164829221
SUCLA2	9.04517848633671	12.0393177241744	17.6683640213143	11.380808550209	14.4337419342408	14.6748992299087	11.0962996165253	13.6093788892033	9.92019262598355	13.3939913466083	18.121779719933	13.4074070682721	11.6017709005363	16.2843104109678	11.0612524684571	13.8861249010497	14.8024784326011	12.7336555323443	14.3642882077797	15.3183988272013	15.96786091038	8.61458200065131	6.85276635632459	18.0162297313651	8.8954951606089	9.75283662774783	9.10583023694324	13.3291552390445	23.1240131216612	8.27166019097086	8.58068569841855	12.4801257945742	10.8637743737397	8.78181971690366	9.17852734417031	15.4403251590006	12.6818126315357	15.3206234866163	13.0703892769772	8.69941906933397	13.1315792668712	7.76806627788057	9.87171584732973	6.98586479520078	12.2693925325336	8.23815810680906	11.2099098923655	7.16603980283691	8.34703504078564
ANPEP	36.2940444356676	33.0071842272669	36.5473936020008	28.2952420368354	42.7645721985935	30.6568741779814	45.194407762706	43.7751809359	33.205431722635	36.7691690009748	42.4895626569435	44.8964443996685	46.7255017576925	37.5777924055941	41.997226024679	42.0641824983293	31.1101977148164	43.0441504972731	43.5378020261354	40.2104363163322	23.8460279926536	18.2164441834769	44.1321669705756	29.1561951153692	25.7330992667556	22.4988990292838	15.0375902976818	20.7253664921922	15.3385540974085	17.300866963515	21.160765515793	37.5153293940527	24.0064416518109	28.4555265493023	27.0207590625805	19.5944856467126	22.6803829789333	36.3716277659825	20.9639321973758	29.6982285603438	22.1509388272532	29.6461348530521	35.1358235299209	18.4995514826605	20.7531501571032	30.5521078537202	31.5133848615504	31.9005873943555	34.5990520470652
CYP3A4	10.5661814616042	5.27189905227034	9.38546447935749	5.27316962166087	10.2863143503283	11.8041110735728	6.0015942713463	6.50001724192094	14.6129566023211	1.78193256699374	1.26070474920771	7.82748488986371	8.0122195697752	8.78966877608462	6.15097536954974	6.79388614460502	9.09399275957181	6.97834759671925	1.85149222688689	2.15948987940036	-2.26097944916308	0.531961611953095	-1.8933544789259	0.840960799263047	-2.37232205241773	-2.7541419911478	1.03190531520356	1.82953886662959	-0.314048627795075	2.04820974250943	4.33285192547275	4.41987654074895	-3.67806465909867	0.956609652686869	-0.160740886655796	-2.20099414562597	2.94768313755962	0.774704274080711	0.393023228732487	1.7171417278451	-0.262240316054587	2.45074192598079	4.03548087100993	-1.27040550580634	-0.745385458768448	0.706350078862871	-1.89014484562868	0.909871066188088	1.04526847301485
ADCY4	2.06443661642602	2.02375208806401	1.89178628197421	2.01220094109987	1.9369059339203	2.39697149675105	2.11052928507544	2.40847278270051	1.9791189492026	1.70373522466425	1.67208087942898	1.82176650274318	1.9170628575031	1.86779352135371	1.61767974670054	1.47245262346548	1.84383653012964	1.63766147050011	1.6501185750262	2.06610730504456	1.84398647382715	1.63269093281985	1.48933882438273	1.61556494880168	2.49939015061593	1.5672819056796	1.8107982365086	2.1146871972961	1.33625026633406	1.85514538731259	2.14439669853059	1.69302278310757	1.89815480786603	1.84896884499995	1.65543344447381	2.02797655089049	2.34079568162929	1.3173432732328	1.85101997370347	2.06190180991949	1.42992827194065	2.66882864178882	1.75326788895812	1.70288513736937	1.66187513816533	1.77745192325822	1.60961364023831	1.6949833697621	3.7441231435631
PLD2	3.76294409879342	3.35995340132433	3.80284894870843	3.58162590856449	3.28741178203799	3.27399554841538	2.48506319970844	4.62067422463371	2.93925907131615	3.07654717455892	2.91475022469272	3.85524459717901	4.32490025032109	3.86947367131427	4.89465878002034	2.59427828513495	3.84531608234778	3.47985727878244	4.15802584594794	3.73992925035362	3.87262735285637	5.43367201934102	5.86986646402743	5.81987518260658	4.1886784293874	4.96670483229076	2.85802647150299	3.83595993709595	2.07628553362885	2.58614617147682	3.38518159566809	2.54062835812421	3.12462106838134	3.9338432182563	5.58021867779736	4.12097239205931	6.31580107633609	3.6060775956707	2.31454141163755	3.64339001176171	3.57218907790591	4.0471964477006	3.46830991111337	6.55331634753044	2.20354134746334	4.84868830517746	3.09385332480888	4.00387215146626	6.54381412584484
CA5A	1.18315820845035	1.13600369967464	1.20750081647045	1.19294509008841	1.19423450700215	1.18731836989264	1.12956389378449	1.16742114118596	1.26454040705568	1.11858134987662	1.13745412569806	1.19610145192293	1.26684373945682	1.29382682617336	1.23630788411259	1.19144005750176	1.23423107479011	1.17401322021231	1.14677417507802	1.11690002425882	1.10926447339552	1.22727867970547	1.17239236751293	1.22349946423148	1.12759183053435	1.17295005304077	1.14307619061422	1.24856733285246	1.15063295379644	1.11683031642027	1.18004792856733	1.2236507465411	1.19827365357848	1.26743171785375	1.25633644957115	1.1671110977511	1.17906664062426	1.19738942703397	1.26497489568413	1.13788223631186	1.14353646258052	1.19683458411756	1.2217454272202	1.16629461044257	1.10240629692723	1.11761487949952	1.13464548699502	1.15963802360869	1.15198011309263
CHKA	8.84335425255178	6.66877395061334	8.95802287805339	4.84272813489729	8.88468405900437	7.77871109328095	4.97222297532206	6.9216284373	8.09943221205477	7.70634660769636	8.41550215852346	10.0960549090556	8.37838346254503	10.1237646525827	7.99442609583934	8.73210401966354	8.04110657951416	8.36273466009942	8.22566865633386	6.45033890113722	8.15473514138523	5.45364246102037	6.44261329043067	3.25767649354977	1.03641048112606	4.57194636283799	7.60991559000232	5.08329603466191	8.34608397078931	0.684935317494011	-0.354300195573156	3.77280605019751	3.51671325251521	5.26213960628444	9.25389236417855	7.68710081471452	4.23347712673676	5.22683770279099	5.23571833238822	2.49511518264111	7.76131138040914	1.71675222663914	6.1260899379059	1.60586608746396	3.28161349933089	5.12614114360829	2.5444506209273	4.47936526301672	3.01014231198811
PLD1	5.10661461422265	4.61917320837954	5.53328622798714	2.98595056456988	5.72350721737519	4.45619443378994	4.76481948982152	5.30652036009628	4.85408433323514	5.3301462580865	6.05761089555878	6.22874110868166	6.40500071203178	5.07297261010229	5.42498108219533	6.40806514118444	4.90414102591155	5.7925720500715	5.49871991609011	3.70779920603681	1.04042191959431	2.88523855846389	3.26850254842563	2.71548740531538	1.85793837418609	0.662096780531392	2.26264076921743	3.02361913578296	1.96403009625641	6.08173238358861	2.79201611816927	1.51212084336571	2.30140467877493	3.46809393636742	1.72390657554041	0.324141175983159	2.40730256443379	0.966914488468188	2.12535036793249	3.58462430350405	1.81252780826928	3.400130300662	3.41243777077941	1.89790670161891	2.11248981921898	2.88634099955385	0.909882960273571	3.23188310179755	-0.415114485829735
POLR2H	13.1296251498794	12.7751654985289	13.9095818091392	7.74349153412359	12.9509802680762	11.9155621251967	14.0601964815859	13.3520408100694	14.3520026088159	10.9452055996288	12.5643785693649	12.6252181796738	15.5977496378043	13.1961308437113	13.4300327437077	13.608834574367	11.928649687767	14.6980372262828	13.6857529375427	17.0842008434025	11.9144851434583	15.6864325392786	11.0303408825049	11.103375091985	11.0715693007183	9.63974317339597	17.6158801678495	11.3768997270556	14.4469725310188	14.3197825894887	8.07037212875045	14.9291850612328	15.5925682698624	15.1838722068992	12.7702216386216	14.0297732747656	11.5784522483047	15.5251422914748	17.2268718226323	14.1622472396501	13.8924295102285	14.3839841702393	13.0644812109475	13.8167589153023	11.5118236923624	12.5173584905033	9.37038776760726	12.490855719343	8.94254569497853
ACACB	4.24383220608713	4.30082370701413	3.87405823043781	5.07081630298783	4.17544003267903	3.66068970148695	3.89093823302424	3.80876461028152	4.13595295984477	3.20220904562634	4.08068142154446	4.20059644216821	4.39284801050589	3.88483057325181	4.51010550697442	4.04732704575565	4.08996411810995	3.75134418710923	3.81192408595328	1.24498440518971	3.16748164615729	2.71099237568908	3.62143857040255	1.96333315080923	3.46382498890396	1.72329260247812	2.68181295304004	2.41106971022168	3.63539842345727	1.53948935109196	0.30933221291782	2.73498079033837	1.29026645040285	1.09216971346402	2.33130269699626	2.56137663166796	2.1294224486547	1.77976494323019	1.7062068781985	1.38151554282008	0.805168375295035	1.00105234431625	1.8910791919803	0.224058434560854	-0.322982921479574	1.88685327958904	1.83563075397219	1.66573079082423	3.15717112677319
OGDHL	1.56604053630852	1.26387067619209	0.60958214785376	1.23434959542099	1.14826495877564	1.86663281362006	1.09163481870851	0.950942606917076	0.668125726006655	1.03626599130066	0.882251014677198	1.55019492665385	0.862480362171944	0.661236983930536	1.04128141855797	1.37762554399199	1.18958620850614	1.07179741756252	1.52542194106471	0.805666061230277	1.98082806232902	1.42721221821302	1.93965823034217	1.41758549405622	1.32992424054052	1.00210088328177	1.4562235534738	1.33487669048936	1.66331669946037	0.602237940602656	1.21215447670408	1.82931543443583	2.14434899986567	1.78078497841211	5.70967791376906	1.44989246437892	1.94403287707517	1.89525852828819	1.36632983482263	0.972896580620922	1.1478786931614	0.991381030811593	0.819321636362653	1.47814446747428	0.70789332570538	1.33006710681242	2.95855412998421	0.91141680950649	1.57571988207511
GPD1	4.38786484108125	3.32302299902941	5.72764227148485	1.88310449356894	0.595226429502076	-0.131908910286878	6.12439539540068	2.36734562938354	1.38651481808538	1.82329145745608	2.1109335963816	3.31157533756483	3.82775849265013	3.54135060722872	7.61394247805326	4.05656968694288	7.46427849629798	5.43699683041792	4.73794130370532	7.87986675063069	0.819669909062915	5.53700616381394	10.20642645795	1.69551286455632	2.65995084757988	-0.80667866836909	0.380964778292661	0.171461340125576	1.97538644056173	-1.27321453042633	0.727628978634753	12.7382461203708	6.12221780873699	2.1689837039788	0.130514832461919	5.2040354722685	3.43073610302605	9.10542232488995	2.85110996978278	1.20936769161818	6.86060835181329	2.04367630453552	0.261655508464457	0.82758929978953	-0.516831104897888	5.48220637382849	7.57259040084206	2.82573105524919	4.86419002700281
POLR2A	12.348608542131	11.8604341207019	11.6058039785527	12.1365574947789	17.5787045837328	14.2454830768052	14.1744609700041	17.1951215892977	14.713671553172	15.6748495660367	16.6913156471546	15.2599031217415	14.916360517557	14.7363700008321	14.3238045706895	14.2126034668194	14.7684675349285	17.1471839961205	15.1477016654805	14.9920762562428	10.7055335788748	18.3487915406518	18.9757816030565	12.5402922773571	13.7309433137758	15.6385117214159	14.7829557916705	16.220868480584	11.7594216264235	15.8490984575755	16.5470139185017	17.7137813529443	23.6428834961997	17.4255832605563	16.3754241278736	19.0228986159765	17.1302565624857	14.9072634971759	15.8301107564449	15.4340865837692	17.8294984364839	17.4728352241795	11.6698804974508	15.9299907373181	16.7254669586826	15.8149718858998	14.9232942634502	13.9669850434486	15.8373629295526
NEU1	12.6682608145834	13.0826607097995	12.3974294156838	8.34016528816558	15.3902603458384	13.9832096730679	13.3374835463509	14.4439460005195	11.7748658549068	7.42545378239743	9.92527723296301	15.5446660642123	18.8784276966534	6.21705217115733	15.7103530924491	8.06572831026569	7.65824265410427	13.0956047260339	9.25474744155087	7.65939760133792	13.1402432124071	5.82377762793	12.3425291151094	21.2279250707478	12.207014622331	19.1247687332396	10.7783919014901	12.2424111907659	20.2511440515698	8.51128029275048	17.9826137526742	14.7623958284743	10.1791814856821	15.5451943363176	19.5157112907699	18.6012599941877	13.8173584304175	16.4672217422676	17.9756119179113	9.77203826081384	11.0666570721625	5.18769960161272	12.1638512028094	12.6038366864167	14.3110186588949	14.5462562060727	18.6878636213709	9.55612571666225	21.6868958812118
TK1	15.8949977232348	11.0820694383167	21.927176328704	11.0057096599972	21.1911785269055	20.0441816976949	12.4681752409738	19.9636597530421	17.1239044882159	24.607734329498	27.2329084573976	13.3241478117221	18.8964312817081	20.3224068521574	18.4477248091417	27.8674718520403	24.7295481144309	19.981981789021	24.5348192325938	26.4653718809174	23.980900774369	36.2525690329438	33.4695045747048	19.0206245486868	23.3023726792883	26.2705847585392	27.754773619828	24.0865243592467	30.7095249356327	30.5939249176404	17.0693087903835	31.3122713947721	33.5859461664534	33.3826772542277	32.3679906012452	35.4584833796696	20.9696308546624	34.5554258158035	30.9110811403225	24.552737546151	32.9200459271565	31.0448671981992	24.4824143583569	30.0076662695766	29.4209013094925	32.953079934993	31.7586710055186	28.962361888219	14.3852837081099
PLCD4	2.08684728072341	1.91455297082583	1.62780552883673	3.01873391307838	1.19124048624693	1.69806563707291	1.87263925763617	1.49571189153535	1.49162042833171	1.63075642251474	1.60756911875486	1.49877074426	1.29629983038728	1.33394780378522	1.43156131855882	1.59454067895286	1.62880900153717	1.4557989606132	1.36943051245	1.7285521210761	2.36909318503964	1.74615925308134	1.34133024069547	1.63097000880998	2.25387452936841	0.757979677597065	0.778725257622746	1.34673664344618	1.54700289812005	1.22402726237669	1.37633997935497	0.980493797186458	0.729090846899099	1.20973818397299	1.6394787238801	1.25318023539841	1.09572177575677	2.11152216116576	1.85867931854059	1.57168677690977	1.60684634889959	1.85542130993218	1.29073719908996	1.10317512908156	1.6760849415017	0.810038016379577	1.86669906895998	1.20579242908202	0.934874120080829
ALOX15	1.3161598199289	1.79140840587271	1.35192474400158	0.757390091893188	1.66924990378122	1.16376500613631	2.14006705076746	0.980570854150594	2.83760665664147	0.723365320217454	1.12282025685441	1.41399002185836	1.6778789825288	1.82233588805318	3.40683008435889	1.14748268023738	1.59360508283375	1.69286376445012	1.33079437713679	1.77561402366151	0.752097351138146	1.18434319283441	1.79570417704877	1.64888052288612	2.08346644741582	1.43670317738994	1.3717809150951	1.08707650250306	0.688207980803683	1.01234287968105	0.18802771626543	0.697509974817618	-0.0144442903616311	2.29791728348785	1.29536176430792	1.44060234598463	1.27912920206227	1.26763878690462	0.907066339020672	1.16065525730596	1.01130329819969	1.45712870051175	1.17095780350154	1.11300598843522	0.106499823726085	1.59714464098242	0.336622694422269	1.40587275032416	1.46642563836654
LAP3	15.1626881465669	6.22870093014967	15.1515190154181	12.2007770727321	17.4416089640824	14.6928794566176	16.2237686171914	15.3968981211041	15.1064469282331	23.026290301322	18.1756438907873	16.1887883373926	15.6639431680504	13.5831725406338	18.6553975357669	18.176301672537	14.747892440319	17.2101840163869	15.6466475688994	20.2694773643087	16.9727787678957	19.1476250006757	15.2196711393975	15.9380547092829	22.2199846871354	30.7671289877193	18.5899081901951	15.5911467196582	20.0445440599103	17.1247972917268	21.3994796074602	25.4672761738316	18.8266349443298	25.5944228031927	17.9131352320953	24.4786594986025	11.5224565418062	13.3552801988835	17.2732223048532	20.1591482080341	25.2075669571314	13.2609604168362	24.2867815989716	23.4307516386434	22.6189845043889	23.7668571672457	24.8908136011436	15.6291134702143	17.0799448870107
ENTPD4	7.23975552762887	6.75522770007694	9.11598684578668	5.16749688254716	9.57578865473056	6.25576387259225	6.08580648126949	6.68445606406689	6.96317324907123	6.82620643958873	9.62568097824607	8.49469300097358	8.84551817336746	9.25779139434952	7.47373307883004	7.80106957711176	6.91637093975745	7.90729071610645	9.32532269485484	2.4816392520001	7.62456630374686	3.67005304196169	4.47968629247397	3.72415841584287	4.62388613355523	4.97809489394195	4.5411436339658	6.99486574896951	5.96630945476058	5.07494873560564	2.61613537402305	5.24472830547152	6.22222820406262	3.56883861900064	5.24382957555526	4.37642122216824	4.06375133047105	4.342032263031	1.70978115327482	4.1395233654006	3.28258905220949	5.6201726798407	5.49016118541812	4.09563173489942	5.76708806394406	6.54638462110653	5.60480712119686	9.3008855873203	5.21973563231261
FADS2	-0.897968467175744	1.65629720601669	-1.00625524704559	-0.172401854791318	-0.447094587357202	-0.266156387495304	-1.05501513301028	2.80608073818613	0.353217112780106	1.31902819076206	-1.76804340598747	-1.8823563330439	1.32920814031295	0.51628276463579	2.08670551981503	-0.770247719727122	1.92865010840181	1.21311669650171	-0.67701389543118	4.92093306938299	2.98126626334127	-0.145860795731115	1.17124523315963	5.99957931188118	6.64777985284737	4.08107942491871	1.19556936937637	2.34964222576094	2.49561485859504	0.168042949826005	2.2958223126516	9.07375028241425	3.67288684417031	8.77145094642057	12.2925662915196	3.60862050866967	7.21227205257112	4.48609613093863	1.50119280565117	7.04066201746222	1.9325650348582	1.91491106792253	1.29070238796708	2.684902389225	2.37766873851337	4.12221219837131	2.98524731919371	-0.662544820279932	5.88790577661497
PLA2G2A	89.9306192614985	99.9150544486632	106.854371776138	94.0710538487762	80.3446256487348	102.154340847621	94.9700863333574	109.715290303372	101.284455022871	112.225283325013	97.5290285585136	89.7697416768515	80.3624335096904	103.489270256033	87.073831196727	97.3541682209542	107.11552605611	92.8409865339023	97.5282794430336	98.882913263436	84.338065926279	87.4086638873824	100.371723288909	52.8056138688329	86.9519203430789	102.262023507182	100.741150443728	78.0316132087173	71.0871267706303	46.0216993251329	57.5137481360271	100.681221401183	82.1704918706857	100.09421088616	74.0083573746953	29.5455889520472	87.3615968718887	87.0881195836035	72.8488090981764	67.1454147515907	74.6414740962695	97.2710221550072	93.9406220950925	106.120959234677	97.2606951602922	81.553447254808	104.511977388802	95.4583894655764	79.6605347875566
OGDH	19.0042355432109	22.6601547159312	24.0324691391678	18.963080984149	23.283400035384	21.1721833765496	21.3864177480766	25.9782679583903	22.0266900136496	25.2747311725365	22.2281140430129	22.3364913384228	21.2510857549993	25.399738908024	19.8648641611644	24.680586235658	23.3988629796367	26.0715793781756	25.7110583905831	19.2339877860355	17.481543137041	21.9280863290276	21.8553433961962	18.824847437145	21.3710035763053	21.470249881696	20.7187207978757	24.7538743693642	18.6649149013157	22.8937393786956	19.4584237720351	22.3914104022764	26.1142729673411	22.1903815547721	22.930760284551	19.8518114799409	18.6763336798029	20.9414786745551	15.9569928393641	15.8959017833649	19.5377064119667	17.3423736811186	15.3350208022805	19.1763449502199	18.7450099328882	21.4129417973893	21.9032769012326	17.4548999096885	24.9667436865359
GUCY1A2	1.04911030139035	1.05617497572258	0.952464707519033	1.11378857007218	0.923394785581652	0.911143736825388	0.982193238917439	1.08412283589142	0.869026709168463	0.806005913662742	0.911454228868747	0.849936333487765	0.910089815081091	1.10197774888593	0.779341269722353	1.07142020861694	0.931747237905021	1.02973888011889	0.815372137736483	0.879681769312873	1.89115162853115	0.888877166433789	0.67891337724565	1.42969108735867	1.72329969656731	0.952702783824583	1.3372066711243	1.3058127666168	1.14378702002725	1.12294453001525	1.28284099976559	0.607684755062447	0.768819941619636	0.799710360679169	0.873266292526863	1.00462218670901	0.952559518205091	0.953807669110556	1.49953107574116	1.36325516717803	0.97868642112917	1.7698308869292	0.984731065748401	0.841534508923978	1.1599587025707	1.32391103519643	0.905274309735755	0.832328670049712	0.765344989177846
NIT2	0.207455597382824	-0.680593041018114	-0.517162005198405	0.869422871801577	1.26487257471598	0.917168249170336	0.364412288041929	1.91737015761673	1.27560580014451	1.64762791122442	2.137965104423	2.10156155462175	1.18840006616281	1.0241209332993	0.661657410975512	1.77210359162861	1.17874948887608	1.08083815876133	1.86715373242042	3.63674654871539	5.28672262631531	1.45827338954472	6.04576064704971	3.87135026501212	3.30195694681263	3.71458526864927	5.84546652192984	4.3661694817061	7.33944079292066	5.34338183256688	4.24869735568814	4.44426729604765	4.21203596225183	4.81003997789705	4.98206577337246	5.93483915988275	4.59682539257264	3.80523484061386	6.03790477141918	2.42621659920678	4.63854082597595	3.89262691639669	3.66919098188386	3.67278491056369	2.26296185181403	3.81803402646321	5.20150152085255	5.26785045487403	2.35772449424125
PDE9A	13.4621431335712	13.2115524836154	14.0362235509962	9.57394014273113	14.5693827259541	16.0144860564625	13.1311717848182	17.3895595716332	6.78710099833794	11.5940957279425	13.8297034250832	9.59317400009893	11.3679557093866	15.6653464025669	10.2887069269662	14.9857427080062	12.4580491718262	16.6105951273918	12.3866835073671	0.57763282612197	4.77575689326699	-1.64611066033533	6.72291410961955	5.12091824935364	2.5047762990568	-0.991888001551694	7.07310815060321	7.96501882687314	-2.19121821616067	5.41144707581988	3.3617541374162	1.89421046883331	5.29123105281695	2.20268231444327	8.05525306169593	-5.01895993544896	8.97354590187845	0.866445191429422	5.67054788889363	5.38072069651094	-1.76452739631028	7.32785080421185	11.2520473153972	-6.52083498997571	-4.56807710219761	-0.390713628378868	-2.43838124109546	3.27800202036885	0.749174959403823
GPT2	-5.45977989823999	-7.06961213530902	-2.70952033408629	-5.5871563718359	2.02777898386475	-1.86226400610162	-2.25419390188318	7.81092046271349	-4.259743304791	2.76927577804355	8.44597906824674	-1.75753675218275	1.43569701972154	5.1242160228287	0.36798045791739	8.78273866201967	1.44748450254387	4.94287899348487	11.3997127160869	11.2338186435197	8.97569066846002	6.90811949584371	9.57498020680768	3.63994506205563	-0.475208491729088	7.79561454135389	14.418352691321	10.522570050701	10.6422236246516	5.14127921568659	9.23758700654065	0.636567212978754	10.2232609203808	11.2903549626377	13.5434166397817	8.87346877191645	0.278375324558896	15.3260936694089	11.4318443816493	4.22904326939868	14.6048494768602	15.3896657094297	5.03817544853886	7.5153412465423	5.89613341261489	5.88971449892891	11.190495583532	7.08563157972828	2.25174066663445
ACOX1	15.2332634440987	14.0604966360093	16.6147929578655	10.7141653962665	19.0683005581646	15.6382692496193	15.7869696458498	17.2756654120023	12.4131976197904	14.226974144988	17.6111799226568	18.7185148230164	21.0350575185096	15.6528316269756	19.6019674986994	18.1895924570644	12.4819837108136	18.7091468776087	17.7436708002631	3.37068350720802	2.40136679454463	4.82054927677345	13.1095701179111	8.22282269685173	3.1590815740159	4.64282598708418	6.43586709901521	10.3012103032837	9.69326255662221	8.15644883640334	5.91045585059187	6.26903792278852	7.01761927675612	8.89758111096211	8.87888876611959	7.19952197423676	6.89899859332269	14.0259358016099	10.7763886741257	6.46959069193936	5.50832316521772	3.40863609173147	15.1254746443602	3.63529749405672	5.27758616409809	9.89625733853501	5.58860785752905	9.34095323518782	5.32116272216408
PGM2L1	1.67987275009336	2.96855168871825	1.88327966502382	3.01651865558794	1.74524425578532	2.07471379113667	2.31455675984319	3.09428717684396	1.90465038870371	2.0162509601322	1.02430196557813	1.23416500196344	-0.0505732117099869	3.30568266552751	1.43745574034279	2.51474834628464	2.00165113978539	1.22607590161374	2.13647425161657	1.72921378692222	2.32227534356853	1.92238302465265	2.5466049430168	4.28756318251584	2.37815642092851	1.93658040641271	3.15196130892111	4.46737066679082	5.96186413128796	5.1403953289844	3.22271323786483	-1.20739886455297	-1.15322219987668	3.13898322069198	2.02526781676848	2.27590254497213	4.69250301885183	1.13182257836595	1.18406308180751	2.8917921361428	2.9951927214546	1.59977950772603	3.07571915476634	2.59502860608448	4.19398933540809	1.80827782495002	0.0181192182581214	5.18542685131792	0.354083265277742
PIK3CD	2.5089963606054	2.40117915741737	1.42025772160855	3.10764842818109	2.10274090400832	1.88140779570259	3.65271608025493	2.73901069422336	2.61571106548746	2.52912335367293	2.53970823337397	1.63403094378737	1.86611722076129	1.8838340174837	2.28345222593913	2.19434204991615	1.59948053377063	3.30842961163342	2.31751732887769	1.5324380486067	1.51314981696518	1.22035450952804	2.69330755615319	3.55318469439264	2.35160380977174	6.71576944395479	2.3585357256075	0.93556806442564	1.56515627245419	0.618736109002323	2.71392296275477	3.4877557491576	0.437536558939142	3.49723274374871	1.71414966691276	2.26885773168253	2.25780435142241	2.47024993272295	0.751208200904723	3.39514548278156	2.1891184106499	1.65551175968318	1.70411217758104	3.25644517952191	2.45298316197379	4.19518635839153	2.34571900721664	2.43498541146612	1.99749017313627
POLE	4.23291677308722	3.00609706829831	5.09154546704336	2.04702865488822	2.63872666067208	3.45278479952834	0.849602494838012	3.58493426449222	4.15912034684177	3.5657350249117	2.39019811099348	2.64468610221198	3.23638209879785	2.40788104696847	2.30531673154581	3.12314724861952	4.04586170242113	2.46616905647584	2.69412171186049	4.72909454091129	2.57556559355753	5.75433289429904	4.44864886726794	1.29558416973938	2.49279138944087	4.5659655861458	5.09428949770215	3.53107550293934	3.51304317810001	3.76344751442938	1.71654938473274	3.27618161376097	7.20369817870598	3.97796758438408	5.04006211875667	2.9335581964719	3.89312366865157	5.27809576884972	4.95687511965991	3.38479521299815	5.2829175570554	4.05640426515654	1.28686430287867	4.46265919597771	3.7400351669931	3.55386311259792	5.77875792943314	2.3491278564939	3.94645457315695
NNMT	3.89974174616933	4.981417915474	12.6580887230454	3.29663883118088	8.61066716798625	12.4089599200746	4.4867451322047	7.74666535436271	5.7195818209949	5.68347394708481	9.24300121264451	7.81017655915661	10.4328462172333	5.65070647532583	4.52394490798375	9.28718563471451	9.91437659072064	3.87354873940102	6.21390033297093	4.24569539004881	5.62682407692436	1.08278749399876	-1.60231241094895	12.2999103607199	2.59761414704709	4.70109454638749	3.83583601975563	3.54246639687297	8.76882817450124	-3.49801353430999	7.38057020107177	9.36598122505061	7.27397353395366	3.56469678175276	1.74741627043374	27.2659684073031	5.32812473594008	10.8919982443808	6.23699124037484	9.8519557464719	3.73876797089497	16.1867705519602	8.42689842127401	12.6778764966083	9.38905021865161	9.98611689963125	15.7300383225109	8.59001134184633	7.07408343965289
GUK1	24.8822746534497	25.356793629401	25.979812983906	23.0788092289724	23.8252257679356	23.1402218039179	24.8271926436393	24.6300531582065	27.4427908225404	25.4680754945482	26.1073247243259	24.9772363639781	27.4531666761089	24.3172445939612	25.992271654353	25.3639316032326	25.5014352296776	25.7973997059564	26.0627745898501	29.1200387354894	28.9238158960738	29.4497961698516	23.9775264043989	27.0756984339841	26.6557102920354	30.3934281344575	25.63284962514	26.84221081189	27.4129599629558	27.5101936815202	29.505674761442	29.8584881887049	30.2132483757554	25.7453160480476	26.8575215958292	29.2509840219265	32.0128902430794	31.3081152292074	26.0379723675873	28.4461192260854	27.3411714135291	33.2718915286995	28.593225317742	31.7253166096639	31.2287001683183	28.1437695772085	30.6519262200378	28.2281674596426	32.0858364579226
ACSS3	1.10513206392647	1.45242825017154	0.871787937955041	1.51681472190873	1.17869790611513	1.83119702863628	1.57971761857287	1.25456075128958	1.01399601481385	0.92616415544257	1.18424123218678	1.21866872539074	0.610875594705537	0.993501039541292	1.33372706856034	1.2535894777728	1.3426896569181	0.786086002547233	0.842088792932044	1.10271446828642	2.19694507201053	0.753102827555844	1.12006545246948	2.4121360070695	1.99806694271502	1.40263343425472	0.927543139701918	2.68702006141737	1.55791461377807	0.662765303334784	1.9678024854716	1.0378688420578	0.824057413576799	0.841094220134832	1.1205340988445	0.575257324819285	1.18752170704397	0.967111556233646	0.841477964707294	1.26343629826232	1.21046564053457	0.887703722246907	1.36546706982321	1.18838025730418	1.22410554800346	1.13670989257758	1.235716245917	0.758059795692953	1.27112243497595
TAT	1.18456951232472	1.27415759782879	1.14045913315778	1.1053273371449	1.25973333662449	1.39071913439093	1.21223675156496	1.1701116949672	1.17927752311897	1.2309511762311	1.28834958158301	1.31856836719291	1.30907103213283	1.29300700975322	1.18676617876267	1.29215084988322	1.21515790721952	1.4381792093199	1.2411504142803	1.04710881340119	0.942983822203935	1.24689774463035	1.14111616243883	0.983660707929448	1.05679449497579	0.935693516466785	1.02807677305449	1.12892654534677	0.951106772181918	1.01959209845214	1.10174545786496	1.18560123918033	1.17584508707694	1.1345391802834	1.12737302696769	1.07055299713535	1.14654417348463	1.20628716376915	1.26543232948929	1.05662194310799	1.18671540752112	1.10385071183525	1.15827093541672	1.13511818280844	1.19693939324776	1.02983606581174	1.21526085466269	1.25711505381735	1.19676170824857
NME4	1.11502915178905	7.61017835486852	-5.48445083217345	15.7288221973195	-0.68656918390154	5.47505839756467	7.05882270243305	6.81370851758285	1.70650832432645	1.00486752018323	4.01491934360143	0.971285292033654	-1.86765958467699	0.774202662340144	1.19165310814059	-0.947560741993797	3.21313913760141	1.21773745244646	1.8802898186334	7.8535395628498	16.9382567279253	10.4708178310747	10.8641506285858	13.1205170512548	10.903127919437	6.86170132225513	14.5759314029992	15.3124821573591	9.56265624760057	11.0809800251348	11.094065095025	11.1196408810992	15.4541071268806	13.5075014053272	19.9542710390623	12.8891425934587	16.9678514855562	15.0103589121876	17.4271656556314	13.9930620270092	14.8590922374893	15.9030694009285	7.6790293950836	8.08189065276919	12.8245412336861	11.3595922940377	11.697781951321	8.67247343288538	12.7144708560031
GSR	27.4719527468696	25.9161873467479	29.098768548864	24.752262040849	29.6775754724086	30.4125586909491	24.8552224663846	26.6072817746563	30.2112337364964	31.657667277012	32.906823524764	29.3137411025963	31.0331046360173	34.753420637923	29.8542388271343	33.4955185111148	31.9918801307002	30.6925177243181	32.7309161808892	16.1803509219588	16.1225408991692	28.3646176180304	23.6599555199453	14.8185362932658	18.7127175539392	19.0619716574399	24.5201865873103	23.107924559835	15.1730554450058	18.7364168118376	17.4599535157623	29.1749748928664	32.3069416524866	27.9075333248799	29.1515168489255	24.6453991781742	13.0210202903563	21.0155601599363	18.8832980564343	27.6017239478302	30.1846980871167	31.2097632555713	24.0775513305533	28.2638814450426	26.1109707750521	31.4725922734908	32.9441326713387	27.147110664322	16.5202674095738
AKR1C3	16.6249205479929	12.6440393156997	15.8491370547264	13.2232179193126	19.9309957627815	16.3403283821434	16.5273702651346	20.0273517906069	16.9602115346999	16.1987009778683	21.8218714223417	17.7825655495954	20.255716406233	19.6478587914702	19.2551074952238	19.8396260679449	17.1791566980175	21.6914917163643	18.8836742947079	11.023775164434	17.6786111127437	10.1215670267707	10.4486968515136	-3.24321066767796	9.73506526472807	2.04389132309176	10.0421899460797	8.99706876073367	15.3135377621618	8.10916096136185	15.8626519530789	20.9230738855111	5.50098236864671	0.942450271894689	11.2982701047624	20.9411727597389	3.2753846747634	-21.1923507356657	0.81598606655804	7.938633566439	9.57551995261947	4.31513090307635	17.1960858165636	4.78529328105446	-6.79989880804523	13.5517648759898	6.29828261450944	17.0531359093287	12.055846143407
PFKL	19.8682941711298	20.6703584523093	22.7753046292528	15.8468709277466	23.2428973835459	18.3931836390788	23.0453236564888	22.3287679813261	23.8904344141075	21.3676101335353	26.3445455451386	25.6005257301848	26.3080688656358	20.622153936086	25.2875999403581	25.9804357792225	22.5863863346391	24.1049395703071	24.9122923142396	25.3557456074357	20.0872779251852	25.079974800622	18.9485816727452	20.0981730096906	20.5099892110336	22.5100452478227	24.4727933035377	23.6799394941005	15.889385559581	15.4239019249758	14.8421472473241	22.8787200669597	26.3530439135336	20.0090432115798	23.8820141756145	19.1648120992391	25.4036667512473	22.588432321325	22.7194525836859	20.7786958837144	18.5847158586867	19.3803578401716	16.6495037816871	22.7425556252993	21.6921357012396	22.5803553137922	22.8783919038734	24.3529225985154	18.1577096381245
ACSL3	9.15586623347928	9.66607358732873	11.6604677970281	9.7840122536784	9.492585309293	9.52209314741145	10.0011908452616	10.3398652095392	10.9054563387988	10.1060364523555	9.85781133586181	8.11763319164313	7.53733048625576	12.4462453147876	6.68023771029058	10.0101647809994	12.5035803174524	7.11698163112117	9.40820954523151	11.2917562462775	6.92375360062471	9.05138184838436	3.33869269566088	10.2483537785826	8.28522792617885	6.34723938982716	11.2649846730183	13.3856437770775	10.164790622352	11.4611376627561	10.874644165058	4.07324024492389	3.27602726106349	10.0947499924972	5.45087541194045	6.18320115976212	10.36684557634	9.62520399522838	12.9826563091503	11.4407927264433	8.24840330212273	11.3364420363575	10.0674010859223	6.04922263834324	13.4214193587365	14.5270162044794	9.44873372019344	4.23358920870228	-1.26659302161726
CYP2S1	38.4989196980267	41.9474333669369	29.335885074999	31.4379205420669	35.0972276277014	32.5334441321133	22.7570939514908	26.7573030641183	36.8492272331164	28.4912907849295	17.3644431172149	31.2047176181396	37.467732718219	22.6789640251204	30.6228903165377	22.3589017265124	30.0865206074342	16.8195333538115	20.9306646616578	50.6032577848851	38.8675760002915	32.9388193265571	47.2391227212005	43.2415035541772	36.003720856605	45.9742621758748	33.6403107361649	43.1937305989779	33.3210505473781	27.2346792034058	28.5934914357052	40.9283603215415	46.9261060309131	37.2985678842533	41.4474619472814	38.40808454345	43.0301793736639	42.2825123942918	47.215669983586	44.5727261955254	34.1741243086011	29.3737905764704	31.4861057949037	25.0213097404446	36.8707829671524	25.8354799281514	42.8166272265955	34.4631372180987	34.5038087849139
MTR	0.892363189995595	1.05654666100525	-1.94397770054914	3.98823398794275	1.92256623573868	1.11623795089335	2.41212162771836	1.57218682901713	0.27127553179684	1.12895320644131	1.4976685600283	0.134535061112615	-0.710831489699555	-0.150168113319358	1.05354547810308	1.56167360147022	0.957603451364295	0.460206698594767	0.352319235424194	3.89749640723727	4.14714390672136	3.20359062039803	1.84972898164527	5.66001880825231	4.34333927240821	4.4845116364438	3.1938208287851	4.99055393095944	4.39260005643584	3.25298431700757	5.75826799529513	1.26258524308708	2.23781358848332	1.68962891706805	3.25249003403786	5.10893131376342	2.59619308609839	1.5857700263662	5.18479936399192	4.28405631080255	3.27920428562344	2.49756796119971	2.65653897887947	4.17325869028374	3.19182450697487	3.35051439865837	4.16207509825387	2.59699037172405	1.25644519148828
PRDX6	57.1288107712769	57.8322380090271	58.3393636958396	53.3117562923044	58.3560537714706	57.0978983683684	53.0824331692594	57.298205989245	55.5446383547841	56.2860405816663	56.3008726548392	56.3800253419535	57.6117703091669	56.3077388525961	55.9351286743706	56.8754698538176	56.7807199607357	56.68056684409	55.0057849715869	45.1141815023659	47.9335045937949	42.1855640646355	44.5755756358358	45.0381986495824	43.6582265368782	45.4759698895984	48.2350499271416	46.8902872349611	48.408083594665	44.1709531763001	49.8868950031997	42.1359023663558	46.2701744938457	42.9080965316749	44.9065744500437	49.5265692058127	40.9394999064383	46.3853936687039	48.1248288499539	46.0778030422936	44.6522212880105	45.15563322815	48.2387284245764	45.5945002324274	46.4594805797127	47.8255003448632	46.6069075799057	44.1472107493953	41.1089597402876
PHOSPHO1	1.17281848826735	0.926758657078939	0.988077600378985	1.1413102854929	1.42717610838637	1.37569491967724	1.6551623881552	1.62357659237523	1.37726007597257	0.780551554349028	0.991068055554365	1.41966798839993	1.47606678794974	1.41520067770936	1.18769342851856	1.07238841253561	1.48958808550983	1.70234754916244	1.64139653597467	1.25209467590747	1.00490233299572	1.29809382099295	1.4427202104175	0.944372831200035	1.23497997164853	1.13187049959008	1.33669018918663	1.28220446488437	1.3032124162072	1.32337472454917	1.23710185936814	1.59529827156081	1.13358745431062	1.37191805120707	1.32578515011046	1.29805589850286	1.76165138945762	1.36053827901488	1.24633465635797	1.34667048893271	1.00070884747636	0.868540551932165	1.19102835599749	1.51155360736306	0.945098739397429	1.33155460849848	1.08880019378268	1.3627670326245	2.4321058665932
UGT8	11.8840598463813	9.21249880256535	12.8349433139574	7.57870414827781	13.7957356265892	10.3687585624042	9.44207583978254	10.6936888885313	10.4392147177692	11.9559682352404	14.0698767286543	13.5546726203675	11.9690159379027	14.9617899310258	13.9808147620537	13.7700218211681	12.0723313617141	12.635722363227	13.0734615333255	5.90638748586514	0.949319499701788	9.96377356817423	12.8978389971265	1.60007721233775	4.96159123945665	3.64893793915433	10.9669260464448	14.8006952266839	9.74609684202405	13.5665199841997	2.93171931842136	12.8466710367548	11.8459557841663	17.3827608343364	12.0818762472648	10.6567539864486	7.70742947541113	12.702970824263	7.23108499464461	11.937315320844	14.6504877697788	16.3062990667216	12.6238974770596	3.65576499129165	13.6958702640901	10.0627892110605	9.44527931503067	14.3718707944574	6.05347192949419
P4HA3	1.54962400841124	1.35671309954638	0.980434391406517	1.40094640029626	0.845399204256042	1.51837847769509	0.748022001078376	1.16771291503761	1.64152462862594	1.3949656735741	0.991959992961747	1.67192628409671	1.5611403873925	0.573370216452136	1.46870429795474	0.963003731771829	1.4224078145803	1.91642522220191	0.912922524837977	2.22580775787872	1.60297435597108	0.788732767178891	0.296637502068466	2.11282175643066	2.59816727969276	1.11582784878719	1.06798051965952	1.4431003122505	1.9395698963529	1.09650722150701	1.84591031347452	1.14546105353735	1.18616544058487	0.874476059503663	1.91183969416824	1.14856642148875	1.68616577176621	1.3533078701982	0.68265035438121	1.66802736259163	1.54453551375351	2.49716439549405	1.53294000756244	1.75762441564244	1.98057169241816	1.67051537522028	1.81382446876277	0.367336143804454	2.04255226712919
HK1	10.9283988352233	11.5116449909916	11.944890535712	12.3962880980219	9.20522210992347	11.042036046333	11.7330525892074	14.2663063854424	11.7154568616947	13.8672963413103	11.1831426091595	8.98339597598074	8.40357797170294	14.1175158724846	10.0537507215724	10.8870510504284	12.2485758694567	12.539282376017	12.703223400327	10.2073333904264	12.3442866651359	1.01838617253988	9.13794785084881	13.5222686319373	12.1305819006488	14.1486182974514	14.3792216085564	9.53670905573572	12.6829594415135	16.7220791557642	15.3305689757799	5.05913881730953	14.9334415393898	15.011978762742	12.9373222063947	13.3283507704215	14.2622789562423	13.5417928543065	12.8201560301915	17.3190063065322	9.07272752253494	15.6475738095557	14.001555148281	10.4141557949781	15.5225394636379	14.9123527855616	12.5319073065886	14.9416604405953	8.29573519229709
CA12	26.6163192220831	24.4072803740901	26.0459267981943	20.0145766056043	28.4401980772534	25.0199441959345	24.4535973328782	30.4066222129247	24.8520974610063	24.7042543240478	26.7953401660243	27.2447353780135	27.5470863625076	27.4472767251021	26.4172941472517	27.9724349561922	22.4612166066653	29.698300987429	29.2397043039712	16.5471397386083	2.26003723209908	12.3561329670407	13.2259504499982	11.5657277199504	4.24528378907129	5.03720005015581	13.8690414507087	12.7045025356129	-0.240868848573811	13.6497066272264	-12.846015404262	1.6069126805986	16.9158428702894	11.6080259888286	11.3717905325486	1.38964500807818	15.367504342764	9.04281457638292	-1.43985793587427	17.8661273708433	13.6034104733567	16.7720045244946	20.8435593721905	4.13712158354989	12.6503402713353	9.01112472827306	7.09211348319208	14.9659385434624	5.2955414797781
COX15	7.79438517032579	6.37766099071989	7.82505947870402	6.7408819703658	10.3657434488321	8.43806058150767	7.30978228005068	8.39427312650724	9.7661014617343	8.73904007591345	10.300067690564	10.5433708002909	9.75365311906438	8.66982879006321	6.77124894136574	10.2568694005224	8.39713902072515	8.9497961506466	9.85476429612247	9.15543567513602	6.54739809676225	9.4672315427203	10.8059104695652	6.29130414564543	8.2688257718791	9.63786465649306	9.72111284833651	5.44355183257482	10.2811908693429	9.85832257146647	9.77114977405919	12.1157422555452	11.322333928854	11.0617322732565	8.17077184122343	12.7196034905886	5.75818701631355	6.53651205023252	9.34728453029012	8.24025768375134	11.9460554548147	8.56822851480093	9.29753772069776	10.2364519278851	8.34223578205172	9.1218471080248	10.7760801253221	10.4635304304705	0.479053325247728
LTC4S	1.35051782265364	1.27351540896245	1.23673104160242	1.34085989146214	1.25310119297064	1.30309073062174	1.32589007582122	1.37652455164838	1.30630203305894	1.29852880645332	1.30011556258193	1.26877754181543	1.34771868759968	1.34385725752198	1.33522013192825	1.30715924221813	1.35444952632553	1.28670696392942	1.38859588566527	1.26889718880761	1.29294710678771	1.30192523388447	1.26615185875115	1.36776140944135	1.2671416479855	1.33911253024427	1.29770316420752	1.32850085004834	1.31503850864121	1.22193967027364	1.33546988011957	1.36300750266195	1.2579049361756	1.28446318210271	1.24484199989241	1.26262854120548	1.28391056857112	1.25119079683732	1.17547483603298	1.29206743334337	1.31296084045471	1.28911810077053	1.31190898494724	1.39065869268912	1.30901183357041	1.2907626548853	1.30844681732682	1.2818412140964	1.43423269937134
DDC	15.0791503332994	7.45875781118261	15.7825280290358	10.6264241715298	19.3127974957104	14.6424005569727	15.429640113523	17.9544188556171	17.0050998904332	18.7060611124166	22.1119106770409	19.4632899980243	18.1427670642636	17.7006943612656	17.9254357899169	21.1665925815424	18.0033932058743	16.9841174756118	20.7522142633149	17.5698856216877	11.4981221501294	20.4091650268017	22.3050999366843	9.66220021267396	0.519405003978301	-1.88646489697323	17.3109371034503	16.7582732348786	10.0953169749395	15.2049713897449	-15.7150420182234	22.8684195116991	1.42576277521822	19.3706999724189	16.1382234656788	8.90455951042126	11.0641231891401	17.3134405245246	17.6771878920433	10.4939713748173	17.1712345529716	9.99393794187317	6.77034181823933	11.4940571223629	4.50375706124374	16.1677094613578	18.6434892086969	11.9466047447854	16.3201083469681
RENBP	3.62723378947348	-1.10600813716115	0.621633700771053	1.92415824644056	1.11977687432076	3.37654779390209	2.75616341851226	4.24443271689129	3.04207877092435	0.882736968360219	1.28682069881728	0.925025952683923	0.759857661787244	-0.382314270262731	1.25612747439884	1.43574017568519	0.582152452650142	2.5352673554995	0.776079869520932	2.28108672562158	4.03731411370006	3.35237568142834	2.42178324213936	8.75202822819853	6.11118097160682	11.142848408393	0.514075079941767	3.21792232985013	2.74526273094692	-0.913964916478832	5.31284675511412	5.16920025309523	2.00069950075118	4.30366132844399	8.06214678755843	0.298493734770517	3.46389135434253	2.6772725547675	1.29371284730786	3.56405742382587	4.44747623836269	1.21414966541595	0.871006012332518	4.21894281205727	4.4223942707059	2.50734631421186	4.24808335881706	-0.734925247174893	6.55014780386196
CMPK1	39.6644151663859	38.2996391536458	40.2357331015194	36.0647166398106	38.5756307983582	39.7832514869669	37.6967563106996	38.0431234722202	41.2567906219623	39.9938815345149	38.5176172289302	39.741373401662	40.0567457702027	39.5625615048537	39.6121239853934	41.8026605912917	40.4696607850342	39.8999775659627	39.4792155867037	31.5123360649613	33.7822898845855	38.2484429675061	38.9876475135286	35.3549885686114	34.5026672006436	35.1215588003249	34.0579334971234	34.2956918127124	35.6937685621384	39.5014735541327	36.398457167111	36.0903123113322	36.991159750616	38.6566532331885	37.574516716432	40.3681018079409	38.2125955223842	36.3798664894412	32.9484261596179	35.4957395003414	36.2382649667231	34.9726368593373	36.6933334616056	32.7472616329784	36.6658386187658	34.6888221824939	35.652824812158	40.5215501452056	33.2518366797856
AZIN2	2.23808834850443	1.81353705923523	1.86390296935624	1.89132337120741	2.31849223856214	1.95486640697891	2.11173849201677	2.37981712620816	1.9257218784944	2.0083791324066	2.63589454808109	2.3473565973639	2.40563410987457	2.35192703523586	2.8641343258262	2.41754429454369	2.46430678576817	2.61383166570437	2.46006295353433	1.8124550984288	1.45909142084144	2.37077222976035	0.978539277833803	2.1537842164292	2.42472908173141	2.20763260729714	0.94607574736027	1.49078855143319	1.81445997305842	1.67062924589823	1.71106201322768	1.68387796984178	2.01462917930992	1.78520581271613	1.51834431143678	2.5424748256317	2.12405641393438	1.35118855657087	1.5232356298217	1.72689660401256	1.52834144499381	1.77824459373553	2.2316422777845	1.61146786574995	1.74221969960739	1.43610537913309	1.61143082312791	1.39172060737061	1.791136098886
CAT	17.2983587972232	16.9790049313838	18.0808901353228	18.5503577043286	22.5870989866193	18.3619341846614	21.8222860386341	18.8691781601686	18.7143950251172	20.313888471795	26.3481280388858	23.7323393098391	25.3467029806649	19.7400984778981	23.9242212095372	20.8321019691422	20.1343291699872	22.1123242587103	21.8439618714484	13.2089607885304	15.954580279495	20.4072455303474	18.6592467060974	19.9828134429574	23.6777019287153	19.72690930123	19.4316217526581	20.5716250856484	18.0654985793596	21.4576138887966	13.092022258841	21.0829635412586	19.2832809733142	17.3339957904592	23.3340313444361	9.04187609799003	14.6075762654621	17.7114963728588	18.8625534225955	15.6712657713327	17.2969929939052	9.58152821910009	19.7381092116104	17.2573219199009	18.7476919568348	19.8072166801169	13.5775742162438	23.1476221415147	16.1680442580813
UGT1A1	0.737034403787789	1.12149733342488	0.539338828662904	0.610212076814173	1.05342165887317	1.14052685542087	0.789691871242214	1.609230224403	1.67952502494895	1.3103795609438	1.51662574315706	0.565675076349926	1.49415876832844	0.768674713903863	1.22631596176762	1.17737363124361	0.346747234573972	0.232799753378652	1.36793845640572	0.638620052603325	1.02263022346414	1.15042284367443	0.888236010814008	0.730503209744339	0.758555509464626	0.714679634958549	0.990831387715713	1.18192904809423	1.04620073758484	1.20813189581007	1.06104856872141	1.15166284804373	1.13665850580471	0.793486417840224	0.72325760342584	1.45100095088363	0.935796722340107	0.747964865523019	1.09428276198001	0.867633598676277	1.42629998360172	1.28789211459444	1.51228990075071	1.00324360707514	0.980826871290112	0.553268731156486	1.57189282346472	0.954946942299686	2.71487066470268
PLA2G7	4.64387052312364	-0.354300617777842	4.60720650267479	-2.12426940011281	2.12969928499457	3.29347793001884	3.97251802030676	6.59994945579384	6.51154755670394	5.73298682319581	3.01015551635556	3.77295859536212	-2.49955502909625	-0.420196799005234	2.74599385166344	2.82681878811261	3.88743595533683	0.211865693457103	3.88416836140807	4.48490145127644	5.40716026491299	4.12334702500569	1.86093110404655	8.10836830681912	6.64419233010623	9.43906811252765	3.82925046830263	2.16619189449536	3.44503061719786	1.66294770731272	8.95527399739797	6.90134797949526	-0.708441529707916	6.52050352968584	3.15197904933532	2.73520626098125	1.15996815949778	5.70958455485042	0.12011682652113	6.46291593423349	4.58541195662387	3.85999452375597	4.58419807781775	9.00883291541968	8.24626747009096	7.56872226319427	7.46772449690905	2.85711841085825	2.59487326894551
CBS	1.36530671427616	1.2042832951001	1.3182712078924	1.24146571863234	1.30741871023632	1.18862346972536	1.38568036610812	1.44911387390482	1.26698693572185	1.32499814451807	1.52749040689294	1.57056213841675	1.549459985997	1.20987842418716	1.42703212373464	1.50812031813351	1.16393705562195	1.30126683591068	1.42879389215017	1.17692826267583	1.27654855824622	1.48310088520133	1.25882498840427	1.33817653746865	1.25908833357421	1.61211030728596	1.45666919255142	1.26389106157282	1.49381454273824	1.31074710201059	1.25371450189425	1.6655249749586	1.2856419319126	1.47170631414791	1.36982398535469	1.25979296962393	1.28216699452712	1.48278170505735	1.50915687548821	1.35704688129852	1.34608266353315	1.32546478611179	1.21319956061513	1.2136989953583	1.26421342898328	1.23329957053949	1.21954373659249	1.21481816345261	1.4451990681468
PDE6A	2.31725919790492	2.07218564468048	2.34880812391897	1.85397191427323	2.62007733099274	2.26686947633458	2.02221067294013	2.52918766969107	2.12748556154345	2.17269568898564	2.51105422250755	2.50667017720729	2.55364607915122	2.46773740190452	2.23600936574292	2.39767233516877	2.14636086326519	2.56295589103293	2.45255496867229	0.899191398289412	0.529530257239416	1.17579615695033	1.39011204228881	1.0085578169532	1.27098933857128	0.760666143916916	1.28671126550413	1.74398551005583	1.00197947164231	0.982145254977606	1.30716157131968	1.03736011466731	0.931529963381782	1.2631091707715	1.50414570675598	0.978730188126971	0.988910995880511	1.30438721052458	1.78516937045397	1.0130605162986	0.853233050869747	1.15181927361117	1.7880899982968	0.938572004749846	1.15639909216133	1.10440145659708	1.21007533826483	1.26963133349041	1.95624846974573
GOT2	23.762186261354	24.6619462357843	25.9134062410352	22.4681067694982	24.2628663621563	25.5419320342848	19.5713982021731	24.2963915312067	26.6062623053145	24.4033216742777	25.6044102003588	24.2434852187876	23.8887287866218	26.9703283038112	23.4452090691646	25.6211066187186	25.0459280226977	23.9565107786313	26.2604702471159	30.3566660170647	27.1266759676312	29.5667216757923	28.581670747025	23.9239150084279	25.8881473384102	23.0368323342025	28.8474613505838	28.1130039246277	27.2294342949035	22.958693766246	25.1566152420941	27.222470042372	27.4999313695172	28.1274645391876	31.4284256608347	28.5596531255891	18.2058457723286	28.628933948171	29.5795807337283	25.4679431275636	27.8817649424041	26.7262647328189	22.3298008899205	25.8299605371229	24.2110472697836	27.0621742594881	28.2003406450372	25.5907537062453	22.8386126075174
LCLAT1	1.53883809626161	0.675100657401901	2.09544546040957	1.92444919696667	3.15716798084432	2.20146485589453	2.3126651188074	1.78382255954767	2.05823747734381	2.74565454612363	3.07899377074074	2.8726788445571	2.49919028620589	2.79760136723865	2.34082666570721	3.73072512627167	2.16234508653906	1.79262276484338	3.24748680617241	2.69608605318532	3.16334162796014	4.31441193290589	3.81265592623741	0.294420208042173	3.02425596423405	2.41109253179016	4.52603770398253	2.89254933545684	3.81088852117463	4.49104312140033	2.61984812316871	3.68129698308015	4.11398016753302	3.73727211016818	3.48623114881512	5.29438230019626	3.3407683818133	3.16749520007542	4.92156726129423	2.84813818619416	4.78208830420605	3.11926142686841	2.94232792586731	3.20125358496398	3.97708781839427	4.27727352960811	4.92372641107685	2.9313751764633	0.134486614840238
DBH	0.0951566377170809	2.03370926063025	1.15451748226354	0.78723698759383	-0.138238202451864	0.615030156423932	1.30094234520189	1.26924968958368	0.751340500927713	1.2060304198118	1.45569226526289	1.35848182704473	1.26307954690583	1.78109781085814	2.23850849696408	0.869293530635286	1.31158199569783	1.21039650701292	2.2379026751428	0.674613700811935	0.492039725323485	1.87996560347334	0.573322867356626	1.39164858223969	0.493549190466065	0.970695161392393	2.11188509277724	1.34304795038902	1.74897712827219	1.60737531676851	0.523834060611676	2.31987396308426	1.99912549596686	1.62237550450043	2.25145642842657	2.85065659311358	1.36281598585479	1.75523277859444	1.02671149156204	0.58326566598677	0.829656697705704	1.33898064035698	1.2542776942035	1.86833945109922	1.46509741074618	0.438958399504877	1.49261825462391	1.6998374956152	3.67024715588508
PDE6C	0.812215801412112	0.797509772910564	0.710710480937863	0.834687064608399	0.806581507163995	0.756397992858144	1.09636002823224	0.99999990142783	0.785820042704714	0.833978023128811	0.724398047212168	0.69541036698597	0.897876573736051	0.667191163881697	0.762487957979729	0.952185685010022	0.767807488954055	0.875438945744944	1.01377740119311	0.839182838785351	0.91688900353536	0.955225010289068	0.919318688996989	0.893252300727865	0.770368760223697	0.817443765269151	0.917827864467168	0.964880027051579	0.795547129549561	0.988609334918685	0.90013554261843	0.981592514403391	0.930428071193173	0.846280306469304	0.884353618522264	0.887230457485591	0.985176469634387	0.837532871702086	0.980433727926421	0.924320437681048	0.890956081607351	0.718082430363257	0.804175902974964	1.13380249522875	0.872375123817326	0.811622061928329	0.888475896573006	1.10554689233787	1.1333495883187
PTGS1	8.71858315844795	11.9477294061738	2.1803515006493	17.8119341819184	4.59980243165116	7.99147813399507	8.83170879212017	5.14617171578056	3.00704365600064	4.01935257240407	3.73330297414366	4.74293937918212	3.01700646897736	2.73263532211505	5.24751408016443	7.76517604453492	4.73995592862402	6.12732758230347	6.79469577193411	4.14217814270645	11.3113768703037	-4.79773027203929	3.67230255449238	10.1982557979128	13.1297819624988	5.90367143042699	1.3002209972104	2.38610801409794	5.81193695962418	-2.8727258968722	9.81388902945337	5.04560865511377	2.00220461492361	-0.538202227087442	0.793749555875173	-4.00847556743588	4.6490906857838	3.31850277635579	-0.898551527578722	4.60788417844593	-0.926319794114754	5.08658958434663	5.95323955173511	5.28659211931135	6.23004587934899	2.10598665237461	0.89282205963299	2.11855315863237	-2.02547305011055
COMT	12.1517617492162	9.1331034783196	7.45414714755104	10.0801089765632	10.2784972985765	10.8035867038915	10.5580042675263	10.8498181777133	11.8125525027541	10.7021038072863	11.5190779409388	11.962448173338	9.5443131193536	9.19742771902329	8.54005487766278	11.4714481316322	13.021584095681	11.1398564187733	12.3944680905325	16.4330872672481	14.4923032856475	19.072809628337	20.4666509125684	18.4036684711115	15.8310326678759	15.9167985561549	12.290998703491	17.1967575223478	16.465002797858	17.7184111987027	16.6660780143558	17.4894716695933	14.4322607623197	18.0766208108276	16.2152961231959	16.7990004882397	17.3924276012729	18.3422577741062	20.8265810090876	16.4725408899363	17.2345820328862	14.9996660386689	12.6939991417023	13.0976838293561	14.7072113478471	15.1982949836827	16.1739058042643	16.4141966116798	16.7772468868232
IDO2	1.05200681218101	0.940235191724615	1.08183146782128	1.01486655893024	1.09167376571604	1.05745549525019	0.876287247960824	1.05425976250088	0.964329779947586	1.06835932531129	0.857556692173669	0.970563681478777	1.06397242184066	0.870667572906755	0.959384812642498	1.09208445198206	0.984241311412489	0.924255088179762	1.0709076109975	0.992748496673916	0.963022816685865	1.00435002770245	1.08782521241124	1.02991091056877	0.934165205019869	1.0637628365149	0.908813673388778	1.0703514863669	0.944067621768135	0.940604023975275	1.04775879646013	1.0524905024588	0.934425666720899	1.14913135984431	0.949498642547791	0.954090635254656	0.998853801019984	1.02772403970915	0.893621537206873	0.967320644769136	1.03115968571643	0.979998672415004	1.13965131813109	0.911805265308096	1.00635388818079	1.04642446991097	0.98987686026159	0.863324266116394	1.37118145175208
TDO2	-3.06113575556308	-3.33146325221092	-2.90873132189542	-3.10927947611139	-1.02296264126036	-3.20295536018031	2.53129035602676	-0.560695297445061	-4.91489277356554	0.580445619743861	0.137025828498484	-2.8218832206205	-3.36952846966	-4.74531538146909	-1.85110382494393	-0.914720982457551	-3.0710531048381	-0.926971658598593	-1.63526151627053	2.08245988723964	4.51670396156827	3.52696410443289	-3.43450340495891	1.91446317990526	4.32849354766368	2.80598797118431	-4.65669197841856	-2.00227175951489	-2.63394821273306	1.41725528339446	4.27359873752255	3.37066323565504	1.65273502830126	5.20093643253089	2.87675468501244	6.60761219808306	-3.17682236427255	2.45130186249136	2.09196627615094	3.34212093269663	2.04553238667047	6.54949549187233	2.56288915081518	-0.692984956987608	3.20171479328258	5.99227813747054	3.8014353219202	0.620194301195822	2.67412509566469
DHODH	1.36753063346335	1.42607993226437	1.20463558421273	1.36060210453511	1.97027356083333	2.36407673111199	1.63985833085735	2.02237370863324	1.57954525522733	2.12945431055173	2.56154942449329	1.61488532208901	1.77222891272847	1.433911460595	1.99542887576201	1.94567394462249	2.28241412842637	2.18513548118944	2.48266846634957	2.67784621609554	1.85429921467202	3.65903325964708	3.17959067887724	1.10990739157169	1.93175857109458	1.98383043984246	2.84759569098975	2.31252694726153	2.79913411673112	1.13252699947404	3.05407687687525	3.1985861121523	3.20942878092785	2.81575361501476	2.72150291478354	3.37193665722064	1.85084975604676	2.89848681512717	3.09478294963267	1.96975405954167	3.21256046986723	2.46593904444536	1.04088711483053	2.39903989229881	1.57840645085313	2.56431292011235	2.82131177793322	2.56223393326275	1.85018335604696
PPOX	1.48568706126976	1.80101645465618	0.764524317063034	2.11284454813813	1.12584506402705	1.09669179676194	2.85468361319564	2.39699167206538	2.46602203262113	1.26203815688267	1.50739658272959	1.40099910614906	2.03944772714557	0.352084766115283	2.1002526386652	1.14055869873531	2.52382740659695	1.13549584753389	0.618025700419061	2.55855192375249	2.15550797773664	2.91837016388244	3.27365520302772	2.85477323090648	2.29714004840627	3.85156485633492	2.56096678680616	2.17440911653353	2.67216388920567	1.78107778224821	3.15556737247791	3.74027507207359	3.06650932586105	2.2696028584211	3.34325066921415	4.68911388075125	3.09239914361702	1.8463964721487	2.53525439362715	2.39086813309568	2.60378283163245	1.92592043533641	2.89151108505667	3.11425520738905	2.45421514050815	2.21217982040248	2.72752759651071	2.22287617239416	3.92021802778262
MGST2	12.8527239398312	11.3416112464331	13.4711143042287	8.54410213819125	13.4625338056579	13.3674529197832	12.025775099963	11.6035227856188	14.2977640695774	13.0189950684391	16.3138243634175	15.0230345791969	14.9381465911111	15.6109996313327	13.093975149292	13.274571719759	13.4672199730012	12.5950583714119	14.4090304900652	13.7662412526965	10.5308437731715	14.1567758481765	15.1497758919755	5.71531572259008	8.34045551609754	6.41788771132758	15.5632453995596	12.7892801592378	13.0836128867924	17.6837092696058	14.3222651978755	17.1261415559411	9.24132457135961	13.331566237627	10.222571655612	10.7385297302048	12.2832821107633	14.3689040437841	15.3657722461116	10.5204872884393	13.9322926985936	16.308972618341	11.0736826020929	14.2394160583478	11.98080745103	11.3876514354709	15.1400470904449	15.4830559320225	7.06200567396548
AOC1	50.7151424315733	50.350304525502	51.8210822387843	43.3612155364837	49.5108725295868	47.4260336644956	49.4952783204184	48.8330163841781	49.8935898626631	48.8293249672796	49.5265496689119	50.8700683262273	50.8436096146214	47.8999859908765	49.8039741939053	48.49430082629	47.8772178782229	48.6129349279476	47.8160112151682	26.9162252626087	35.9619721595571	37.1375138580048	44.1752648962421	39.3105099850777	32.1112624579583	27.5370837231451	39.9157982256135	41.6323844860738	38.5921072317357	40.2184761445568	31.9947135807074	38.0036624383935	17.8109514806456	37.8697143346247	33.0022525903356	25.967450843304	41.8700628995396	35.9827512842955	33.2720991984499	33.2523290004733	32.4559246007445	23.5006979678734	43.298782786036	8.09561408449156	10.9161413642652	36.2741884201151	25.6125327367301	41.5968732568202	38.4739195964078
GGT1	6.0714089337798	8.83637485415148	9.54649306450685	6.89753415126961	7.78235303948528	8.48112944356268	3.85917157520508	4.01973124645076	9.40602717601852	5.75025817423186	2.78838757504148	4.8883853358524	8.55505562463697	6.97989205881394	5.54962689846592	8.13532547560362	9.38027522592198	6.97113540854278	4.99057817000599	8.88743019845473	-0.600813345094676	3.98934132610598	2.34453207331232	3.83450840107468	3.2263085781171	3.62928831537396	3.10221620611074	4.86855587661279	0.358335796089294	4.65489060522821	-1.00757425896827	7.04982089263003	4.82990704595426	4.87151836064826	3.64487365194878	2.95532510695683	2.04415989748013	12.0587680992959	2.01710748414009	3.93804180651279	3.65316322832202	5.29115425212284	4.91638044998974	6.89776304875441	3.39537971046709	3.19006820306117	4.85684855079998	4.66479943552228	5.69251468641156
DMGDH	1.02725648809563	1.06039345050721	1.06370236931595	1.02098607019825	0.946689061175431	0.98806045682591	0.968240097975515	0.991457741627756	1.17862754960835	0.934234368844232	1.04815436637357	1.20903704695398	1.0945828216073	1.09209164654596	0.931716539963147	1.07943474990828	1.00034131103402	1.0921776180865	0.961429922640509	1.11397140324564	1.06236647264091	0.95643309514045	1.20830976015996	0.960654972579722	0.99636669872007	1.09290431948276	0.941636992764633	1.11843625606462	1.02309830693234	0.948449706480353	1.00479961270667	0.957121330703869	1.08179897965337	1.00449433128395	1.05180631149487	0.99586270976527	0.996340553917812	1.05347113007632	0.910324419442979	0.901251147830971	1.03203695866956	1.08215150559724	1.03116117452536	1.0928349817816	1.02110707596769	0.900587362600999	0.97991830214145	0.947597688372367	0.999207251339454
GSTO1	28.7546894262526	25.8665869251101	30.6004506166931	28.30173625613	28.3487270092844	29.1854237550099	29.6806343406718	30.8709378103303	29.433351145561	30.9363644332425	32.632013646533	30.0105142407415	28.6476882346466	31.3521849871147	28.8718466292752	31.5783251306791	31.0258835227374	31.0527894983355	30.9225281922778	35.2495501579994	33.3532567314344	36.9855266185563	33.1634877600761	36.3066343987696	35.345349519382	37.7510827454857	33.8987469917348	31.1347799941509	36.8980796119675	37.1231791379864	39.6340979089452	30.7121095113572	36.7472424948859	36.8547697227512	34.5674875937022	35.1968676159561	30.0280896755061	32.0387089395405	36.1506862124436	35.0099937933092	34.7788743807765	36.3883299628445	36.3092669096296	35.9236967953981	38.3427420789838	37.9823441260633	38.0027055110977	32.2272150258486	30.4117906808143
POLR3A	2.22342992864865	1.23897970988553	1.66425690953877	1.60646042642151	3.1632727375616	2.09252025834027	0.981674592236349	2.95633969943484	2.74933068717768	2.64405169619246	1.78325614440912	2.36176304493837	2.6906358335312	2.2663536038486	2.27204899859614	2.04787274308729	1.87274451510866	2.09824624183514	2.38922105420672	4.05409116206637	3.00173443393706	3.67962659754884	3.29335298521618	1.53225797607422	3.50351015007552	3.86455053865569	5.03186210992989	1.72167886296083	4.34063629640186	3.9869634790824	2.94438249418092	3.72319850986955	5.1425144829513	3.37691514455603	3.75986129254192	5.3241426871645	2.651071568988	4.79100501483266	4.45025105449693	2.93776820831344	4.75222783962532	4.40894306316509	2.17986653245666	3.05188358485045	2.50730490087453	3.26719706261794	3.99954168176826	3.24540349938589	1.59192757395573
GART	2.72584934217221	3.37584614650709	3.65788699503641	2.90864888168014	4.18021541312568	3.17829592582877	2.26388697816878	5.69751689711887	2.09166497272445	3.95383018002835	3.94223648088432	2.8411756309978	3.7281276516965	3.37490206463283	2.5222718680863	4.40327686691529	3.63129844098579	4.36866615567416	5.33404443231502	12.3253086788945	10.3149635649392	13.7319867946325	6.42206890292973	9.15273910705046	6.81331856608338	7.19307618983139	12.3954686232662	8.41751413473211	11.7362135879129	5.87380901083223	1.88898650177059	8.35971910546172	12.3006718437629	10.3469168620569	6.39300379699225	8.73264977378582	7.28252796804615	12.207428475016	13.1622287547809	7.58434411048915	5.62347056081389	9.3543384139828	6.21117792696257	3.49172968431602	6.67315828701081	5.38379636142981	8.19614678287083	10.2101863774623	0.383294074117291
LALBA	1.13146068248692	1.14869192131258	1.23424475688584	1.10499182010666	1.18607152458293	1.17468213790407	1.09305268474669	1.12337674838014	1.20562750356032	1.23455810307679	1.16868290714534	1.21101322349322	1.2265759407825	1.19839625953729	1.17124145378346	1.15325811973077	1.17455796705015	1.200365899552	1.15338222381747	1.11833160735809	1.1370357321616	1.14497469348442	1.11228986395899	1.07341941927168	1.07552581853272	1.1126916866186	1.10579225781722	1.15739409792488	1.13135446869133	1.11527172756626	1.10194865665355	1.17124844117271	1.16081798754499	1.1229512247396	1.16937413634154	1.20968701360789	1.25071279149993	1.12714676744613	1.14281329734071	1.15120998763928	1.1616583461251	1.17052789360658	1.18537557165277	1.12188550051939	1.13937017504743	1.08205860788574	1.13551646483794	1.21754318280293	1.20754531585354
AADAT	-0.552680077691868	1.39803207594691	1.69286041525719	1.51743335185662	-0.0353205412440878	1.53009354003999	0.974214285489299	-0.184215186328549	1.51229597149327	0.652082238798038	1.76369869444161	0.797175623208406	0.695106231546733	1.47960177132703	0.0778740051827551	1.58501443251	1.11300807694327	2.33756049148182	2.01717138719032	2.02276549190532	3.12832239532554	0.894320540707311	3.99833043122999	1.74203913000426	4.02081138115098	0.254321993737412	3.9555389972506	3.64495086163012	4.2597959931084	3.74277716233839	1.61305087318991	2.51943781045241	4.93762263213073	0.754072086021524	5.19559633131647	6.41775965223277	2.31917069474353	1.57916373392813	1.94791843575349	4.71268876690938	3.3431313395556	5.7762747889137	2.3071938312352	4.23919047997756	3.00546612977074	3.39599400003327	-0.102474880668417	3.53448594824677	2.89302343085
DHRS9	22.8925798039937	22.9360675332252	28.2907500416955	15.4029190098543	25.1486455059599	25.5273357972918	25.975173351794	29.5496661079131	16.0684621050358	25.5329466406452	25.1971201565514	23.3087321814727	24.4303609515277	25.2027185651446	21.8975687328942	23.7114595992004	21.6969520722934	27.6220056820219	26.9950746708524	-9.72570442718545	-6.21247511805714	-1.17076039803966	-8.07234939420256	1.53341825491286	-5.74925770979417	6.93779789415398	15.2555528603074	5.62815882725317	-9.73091901872959	3.51092604234832	4.95122698995106	0.740627027297431	-7.61789738138423	0.575677179597379	-0.798624579244141	-8.47362579710249	5.92965719419726	2.95273536256309	0.211273849641509	4.91845433824835	0.961480565441032	7.71677173391503	18.8605647764461	-4.2940174451737	8.35116509477802	6.80146813689249	0.916814449455909	7.89978107513136	-1.82632375967982
SYNJ1	2.490817629084	2.3680357037348	2.35030363201419	2.37013960175719	2.12071305986323	2.19716689343696	2.76674706688185	2.15574323125028	2.18426662359129	2.22876764596367	2.45636367113519	2.14614358816498	2.16580300617781	2.32223523706278	2.66942928799489	2.55872892951723	2.249332921391	1.97748455971632	2.2917758786571	2.03265534083598	2.32719832402651	1.11515487564114	1.7821352157522	2.42841679914789	2.31507509981286	2.45782417593608	1.24461161328072	1.84940988703061	1.98212972858318	1.17231443124147	2.14038463295847	1.95397722270901	1.81554056564319	2.44737977609319	1.5642404625707	1.60903637322095	0.928938047523255	1.39164654299322	1.30444148932938	1.92593737636427	1.58575150910707	1.54760109602279	2.2231237503085	1.95602845806831	2.06871882685951	2.16494390075722	2.5726995893145	1.89771116447449	0.734209933725986
PCYT1A	7.59187844927091	6.00016888332368	6.93762502229438	6.35830261088415	6.9528037814223	6.08454000175559	6.69498701361185	8.83162685997729	6.4735252565768	6.86238146539807	7.86053212042442	8.51558302762811	7.50903772316168	9.31189655185457	6.99401382141894	7.4473214305855	6.69000325638865	7.86176090141671	8.88667237079153	8.16113475130729	5.69979767175625	5.83617350498402	6.43688235774668	6.01291893153012	6.3752524344151	8.03284984234327	5.59861122239507	6.03699636798858	6.86906183856248	6.63857062382708	5.23565898964929	7.60056411173215	6.23649890243693	6.73895998742254	3.89179490729377	6.04073971037685	4.11424209368856	4.79279842799254	6.56026982347001	6.03034995636314	7.49739747555951	5.21597397143463	5.4052644890733	5.89583733016802	6.65965058646878	6.88053316737474	7.28528394986956	5.55411937824178	1.66998328162196
INPP5E	1.98030038715849	4.14770943326772	0.871120799728998	4.47078348295788	2.69750687342706	2.99633236634285	1.69045014044442	1.8643776321821	3.45046956091156	1.72696367365171	2.17936630044119	2.67630933277815	2.6359791549765	1.99104560664639	5.21606279953302	1.41030769801884	2.10003194410888	3.21791442709628	2.2332834675712	5.77390738301934	5.40959278783631	4.95508582427528	4.61391856734482	5.86143695614391	5.15976218504817	6.8005175932945	4.85129733345202	5.2997289947295	4.56891224611391	6.1332634212594	4.4100019071764	3.27821755360411	3.47840609105384	4.03206975749141	4.97800821044321	3.84119689154748	3.96695484591871	7.62142217583165	5.90028697188079	5.26393871608205	5.08273373489201	2.25220137154732	4.30220535909143	5.47653381297031	4.88499211315082	4.93601692685508	3.85162985791697	1.62411769170793	5.82018805550655
HMOX2	9.50144723104066	6.85627086110796	9.94732075339543	5.33611814028671	8.00712072195044	9.07797787679557	7.44789575982211	10.7004419261661	9.44912439727489	9.97800264323715	10.8917028354349	10.7625176737626	10.6657599511751	11.3197352892997	8.30493164642755	10.2780695619439	8.87935571902386	10.8741491149962	10.8131655499676	4.44117784248267	11.0253198795828	11.4812418108175	12.3192844787023	8.09093243693454	8.06765144988729	9.11953152208616	12.4653825923113	9.77798583305336	11.0907857870957	10.0806617869743	7.58304152156404	14.1007818857597	14.1278465264259	12.4113063717932	13.046909001556	10.9154581936898	11.6058554089914	15.0853366483168	10.6373806345104	8.86411973670492	11.3937782471619	12.7252225556772	7.31978699176836	10.5582531519691	9.98542141691791	12.0291048339074	10.2712123936068	8.71235407381983	8.15230038683059
NUDT9	6.22083287698731	3.36650711522049	5.95878458860123	5.16272470684779	6.2563003829668	6.05617438481444	4.74434795679035	7.68674044603335	4.87359261623857	6.7110853273336	8.5803267253464	5.36151636808787	7.64128253748726	9.34572131325212	5.96987956721957	8.04370021318783	7.04781172555966	6.92700091234583	7.77709322762193	4.95543175318874	6.65489474691127	5.56213936947018	6.81981876420986	5.38301982565844	6.86897262808411	4.37836720755705	5.58170517785489	5.58060412815662	6.74861409814696	8.85501186991862	5.80358957923107	10.7407817202572	4.09059729480666	9.02040183714367	7.32824636398417	6.56038033131304	4.75860948701108	5.30908214900313	8.63966794940984	5.19709722903759	6.01664804116065	5.35481313092099	6.29051858572595	5.21355008293026	5.6791104972791	4.01718024262153	7.60996948271859	3.81606919161163	3.96823090512069
PNPT1	1.58388853269228	-1.42060789760981	0.673956440269163	1.10569636661785	2.25021524032897	2.73888838257557	0.725733997060241	2.5552234430635	1.70741876405291	6.26119474250946	3.32666794262669	1.10729460009262	0.623236813769308	1.54855648684729	0.213822673681363	2.75028802144975	4.40290873267289	2.08847455273221	3.96468462643775	7.08430723884307	10.6736236732411	8.46340376685265	7.7227767000016	4.68978909963611	5.26506014135529	4.83824354111132	9.10483756360244	3.96295370098371	10.3431820681906	6.81818323218482	5.90788439983578	8.66658986371384	5.87678767856602	7.80623559485975	7.30043361170443	9.15734459271975	3.87304146904856	6.97428280205727	13.3180462292704	5.76270774279864	10.5317116098077	5.21506066830254	7.19208058709092	7.88254586537861	6.60139109758079	8.13625847856708	9.10067823279109	4.56345087755673	3.29146364040965
ACOT12	1.0059169650878	0.934242377880013	0.876310865557383	1.01739262393818	0.859686698854009	0.859652760044999	0.88595214158248	0.860259811696108	0.945055144732146	0.872462951139143	0.83302819559845	0.875436108292249	0.844732401275069	0.910288780527647	0.712929303223314	0.875209690093754	0.923535092031602	0.948707959989999	0.950534238691889	0.832977646014759	0.918013343150803	0.78026438932416	0.931937585722134	0.806939240648731	0.827068762373477	0.990469385869261	0.796543562180677	0.870758517896942	0.927086274951737	0.819262307474489	0.798753187756824	0.868033188960425	0.885612783015774	0.950698229325357	0.957569529851962	0.928708386531095	0.88271843883259	0.914202393852775	0.781618039154834	0.911060415442575	0.868813891789693	0.985406860210466	0.893767520282875	0.890857255497963	0.925122504989481	0.945230212297047	1.03274791133446	0.805952945239387	1.03072121925114
CHKB	2.69149610437412	3.07268740101432	2.83874323342012	2.52729292968177	2.30809009240783	2.58858775315312	2.50792724067472	2.15485569705172	2.66173092305564	2.34075291776781	2.46423730337282	2.43042529784875	2.38688103030181	2.55359530871751	2.79021831086604	2.54532783747955	2.69894454610902	2.57529878664292	2.39311255734577	1.22856471591255	2.07404644819561	1.69446946136591	1.89301010712734	2.4880988786485	2.35989028612189	2.17102770413867	2.0126163263889	1.85212314675705	1.42567709177748	1.62250212388749	1.73344977158911	2.23811193821221	1.80563062891739	1.65730671030757	2.13419528826269	1.81193397258818	2.20219658819889	1.64403910528258	2.40105965501697	2.53462004110471	1.96793788467549	1.6780869314037	2.35940746168721	2.43169750225084	2.23258345337827	1.81146315805887	1.45248493137799	2.20955315907682	2.31960194265898
NOS3	0.129867379899422	-0.339898854223782	-0.0145421337855653	-0.387154017755588	0.712684569037425	0.544094891674006	0.682095131713919	-0.202071774555284	0.027356202016255	0.424990577048845	-0.304166076175219	0.8265140331375	-0.0154575603975147	-1.14162531591179	1.58633623687372	0.23693954888668	-0.851749623010943	0.937640867743833	0.46407279041119	4.06845297722075	2.03517512610887	2.40711707835206	2.00522919584824	2.49766759148718	1.77231576250157	2.77879299054801	2.85766148419706	2.5701216506207	1.49240899287761	0.658768571030282	1.96319748698676	1.19658056989518	2.8312756521371	1.19287225629993	2.37212652104774	2.0701321812843	0.660597770455228	5.4750287467879	3.85823963606302	2.01130274701141	4.32864865590015	1.12471679049036	1.12045533723977	1.06800306164724	0.833204364230446	2.0183345123262	6.21067156926514	1.29405845818979	4.86114566653623
POLR1B	1.01540743948397	-0.383059189997399	2.68194131178891	2.01676515558488	2.27406029888675	2.84679087378471	1.82405129652091	1.47372181619525	2.75708694439171	0.343697610519298	1.52512124899951	2.61108533270117	1.77459086828329	1.13958874893155	1.84000554853261	1.47874897943606	2.11897957849978	2.50290239676591	2.43936578831398	5.88990555408175	6.44864363913799	4.40330108849032	5.86563841477029	3.83506150456598	3.32171265468494	3.13980093516446	7.37768434946576	4.51399693638395	7.06980481113637	5.58864526374161	2.54468307085773	5.68926812828162	6.79439654638545	5.13303467263039	4.96022879919529	6.69110600665306	5.12195897994989	8.71666863281608	2.86128364424635	4.52774493065468	6.92221580006445	5.80928184695498	2.34330582746412	5.09129744729338	4.86441310051307	4.7160881052638	7.07114629119286	5.00303030848811	0.188542043369707
ADH7	1.05217801658629	1.04448954128544	1.10469145250189	1.08809219748505	1.14788125941529	1.04568126232038	1.06495550037098	1.02897874813323	1.18005506838729	1.02771413685622	1.1035208438545	1.00099420051918	1.10352006652485	1.14182482910097	1.09029339024688	1.10089917699092	1.09659131626726	1.06769953644724	1.0212507593326	1.07065996308064	1.03986655772328	1.06685419689254	1.01460478313421	1.03208858606065	0.95846715740993	1.13081150284775	1.04578346384895	1.04370620502252	0.937081755293106	1.10623610940687	1.03368800247346	1.04490033107438	1.0793028579979	1.11472135324441	1.01490262338578	1.06938177862284	1.0383300082623	1.02406731738245	1.1015183383427	1.02750664282531	1.09711344801688	1.06715918546712	1.07070336243171	1.12162447818359	1.04537569339189	1.05453735188363	1.17600247453414	1.11886893458145	1.13752274259597
ALDH3A1	1.90121869075581	0.877118023060696	2.60522277697538	-0.798489733396647	1.99244078460673	2.74777799475453	-0.220960067736065	0.554009428662285	4.30387801398596	3.46231895691015	3.80391465476407	2.06281284875387	3.55099762323723	1.47501762846464	2.8394793058046	2.92282763902439	3.4779198455179	0.285394572031363	1.88341392655371	1.66032969297251	0.251079230378414	2.09366982812253	1.2779670208773	-0.0413543035017558	0.935735566127116	-0.514291754810527	1.10931009476253	6.57083994513057	0.318361533911816	2.10672889849022	1.59243973431412	2.96590409329525	4.16182738727525	2.83388277487332	4.90511560072951	7.01337800838294	2.6728179559433	1.21649953008833	-0.833372576006168	1.81519911344776	-0.648157365584982	0.292481599473329	0.787597921238904	1.95311024808386	1.13978481472052	4.00104791820062	1.82021036170557	10.5628614729822	1.78026735614438
PDE1C	1.25525312391786	1.21108520027117	1.21180470783578	1.43127822464919	1.21921312106979	1.30301302180315	1.209196339185	1.21169749852843	1.18839279817742	1.18178478457168	1.20022863987298	1.17492033948684	1.41741887858605	1.19634404776706	1.31413534014412	1.14983815721663	1.21291650793079	1.16396093066414	1.25951011714919	1.01195117601902	1.07004702199155	1.20023663640546	1.09897233255055	0.9899199287654	0.918227512258546	0.94976340383626	1.24695699429302	1.14831605928861	1.02134439839788	1.08134520678391	0.910599307833847	1.15967775698448	0.959689005477732	1.0706686856451	0.978093598471587	0.935535939993236	1.33501447988031	1.06955090756151	1.24854326287844	1.22365674160435	1.1727134324071	1.24697192878922	1.29391444173915	1.04376548333569	0.904184749623193	0.979333905595513	1.04017316930089	1.33858089605151	1.3179676729759
OCRL	9.23549381199842	8.27511079713384	9.07403380230703	8.47280414823195	8.86733917918713	7.94312850136385	7.49112467068096	8.73242440294183	7.54635415109485	7.13133492855995	8.37391766752824	8.6641867827903	9.1887276595624	9.40945167850912	7.30312418527372	9.02482520327452	8.00360402467976	9.73272601544219	8.47778921320525	9.91646907567294	5.2408922903835	12.0367890813495	10.643020705244	7.51387520594208	5.01079691371014	3.42361024776881	6.94863565113409	10.0625863737752	9.10649631780426	8.19449062940712	4.02208963687516	5.88317056047098	8.84150203006096	7.60480430271159	7.60804987876496	5.54104359629411	5.66186831259891	6.43120770785987	7.27038936812458	5.76764006351248	6.20354732087587	2.55239031132249	4.39603922124599	4.18016345271751	5.70212892311374	3.58607662603708	9.43595942337776	7.60461337906626	5.87772590295861
ALOX15B	1.80820355470805	1.24319886352405	1.67060325242067	0.76638269296043	2.17494704109493	1.66613620532445	2.50243259171838	3.50880171471194	2.8944869529865	2.94609523744738	0.0300907518857598	0.980597638381709	1.99683231845029	2.75451230016325	0.27402243345603	0.99091032966677	4.26828198061076	4.31585756755995	1.76707543800294	1.04426829005775	11.6907984958425	0.108994042798598	-0.934996432813731	9.03121687645375	2.17130906718243	8.71892400141237	-0.730578418732201	3.99470656207689	2.03744887496852	2.34604558524408	-0.604961568415956	4.74873990805061	2.2299069676983	0.958662366389434	3.93947568892062	0.389817888331883	0.523171257800676	3.80595434723253	-1.05289431625762	1.15929965707644	-0.419456949543365	1.3637355297125	4.07577943392098	0.991821371908404	1.45638962155922	-0.203813981538694	3.41447875541267	-0.414168445536375	3.01374544529541
ACO2	23.075146340633	24.7035474510164	23.4903194109713	21.686553978288	24.3213073377433	22.8113423412627	22.3607875624622	23.3240243964959	23.8884417429998	23.7621722637974	24.113683383709	25.3032700244862	24.2057274725468	24.6636461686014	22.9856142696522	24.5907371557919	23.6599693661197	24.0944341571665	26.1885340101603	23.9803094632955	13.918360253684	19.8109663689924	18.8567466935289	16.2040992938528	17.057305764543	18.6392515530153	16.6011886488284	19.1672451484459	15.8890677900771	20.9415258250978	12.9593255182246	23.1544195858985	18.7768307224812	19.4879396307642	21.9285683963294	16.0431447372564	15.0287084980686	20.2412007703325	21.0310347278659	19.3369698461522	19.7490295644966	15.6345993846097	14.7416390540604	17.6791871713628	15.4000152945754	17.8161929600642	19.1321045506164	19.6085537450909	19.5953433099296
IDH2	50.178010055096	49.9880378132123	52.0276821030328	55.3037521225979	51.5643500279303	53.7107445322138	46.3036314184358	49.4433947787872	50.8986232481423	53.3021721127609	55.5438933739312	48.3842160900235	49.5864582171974	50.6134280397974	48.6362378801298	56.4166387322975	56.9311799723539	50.2193839420294	54.2769848121396	61.1400067278721	51.1160599054328	60.9188056279579	59.021815021647	44.4156544560267	56.8447126411625	57.4335600815974	55.5423427355441	48.6439742582464	48.4766307243667	53.0910838504888	40.3432548917752	64.8973008812838	59.2813293875828	59.1106423352175	60.9108289257885	54.1096111418969	51.7143927674173	52.6812130732271	54.9069102674762	51.851541826894	62.4391857926366	57.7455184567395	48.9616481551522	55.1104288631984	52.9574505054506	55.0435019271912	61.2535135180957	50.8740185821735	48.3904147408834
PTGES	1.08822554962686	3.34151746785098	2.26734027244964	0.199421288711713	0.494340944282602	4.80364038512146	4.27412752111816	0.191915683968611	2.55790647024175	4.6693119938766	1.9216761277227	1.29090739074737	-0.200392671297237	-6.04389272304172	1.54278727570066	3.68977353642879	2.49014356951914	1.72860166330808	-0.479944065619675	10.8382562311708	9.33379458444032	-0.901809791025701	8.49198158612699	16.4863135367627	5.47909624326096	0.300057334643864	6.07999771257638	4.6586680682262	15.398760912169	-4.98490053632599	14.1308446231812	-1.14055337532607	2.10464935629782	3.55866553504968	-4.66482482812662	13.1472112214909	17.4323597284801	15.7410722217878	1.69295816004113	-1.10290300400742	3.36304920824525	5.10035746242377	10.2994728590088	-2.12188781574428	4.3201201296729	7.43966937130578	4.11616339953523	5.4938210031631	10.2153569974855
ADCY8	1.1189368552907	1.03248228202613	1.02820114449791	1.05108007897711	1.03747499783213	1.00483907370995	1.10391511897011	1.06452366398692	1.0968524491853	1.06689671714843	1.10263338663965	1.08162474340216	1.09028636346974	1.00511297661599	0.982512240111304	0.984061591974954	1.00329985042461	1.20336760349301	1.11922825840957	1.03860047921395	1.05306772323914	1.14741822119205	1.08693071522522	1.01888885631726	0.992230722398363	1.07932897004917	1.08949731933092	1.14011058186298	1.18062693460741	1.01684641824421	1.08815044459862	1.11390774123271	1.1186067446053	1.18538377566484	1.1285098677621	1.02954460412722	1.11081827968206	1.05943845997593	1.09769355657	0.893994964898386	1.11881675338746	1.02900812634782	1.06204109806619	1.02465479773663	0.970165968105327	0.891736926496612	1.08292291366547	1.0801856672945	1.44986900709319
CERK	11.5956825877238	10.7819168416398	8.78164180006339	10.1603005674837	9.9971023599112	9.72685171443587	7.71527520111864	8.25984345711171	10.3154463070949	9.39305425713852	11.2679476847692	10.371241435102	11.7898305060751	10.7009194727056	9.25346193403598	11.0757528896818	8.60039123199414	7.75404875157636	11.32044524782	6.86052400839275	5.9830120650237	3.30831165477575	10.8809960869865	9.0890631075345	7.53021854045585	5.8012397336093	7.85802079872066	8.85677382585664	12.2230034278827	7.18944449368201	4.51071966053282	13.2354043133535	7.01665155427977	1.54375319608292	4.47432168758043	8.87155325454621	6.20023989770502	9.48509626631379	4.274816517751	4.16332085123327	11.0241644836162	2.78858539894164	8.0883448975578	6.93657530484043	1.11038470517843	9.85010598255517	12.3092154827163	2.40354408397863	4.7296828554752
TYMP	4.96264217224515	4.51435819585177	9.72270998764042	1.2379081998937	3.6541778436624	4.14736252674254	6.68047285727422	13.1914006455704	8.94783095345716	10.1336634451623	7.69614466034546	5.23058695496149	10.4896395605307	4.24681778064847	10.9374836884159	7.26546988669904	3.25002619413626	5.04874342302957	7.43604481990878	12.8826752365387	6.93944941108219	7.92990922875844	2.9722352331122	13.9791485123112	17.6607683461657	29.784767919789	9.08065044960947	7.67650087023294	7.10908336909785	5.8037719316607	10.7044220209592	19.4912436777971	8.34642243275116	16.1639691171193	14.3066437694465	9.90864627063191	9.62925256742805	14.2303395355718	0.371449791953291	18.6213569797313	16.8341116702096	14.4639994040178	22.7147987980025	20.0182877956575	28.8446532425509	22.4581711361151	16.869072435225	5.43900904842155	13.282077254541
MTMR2	3.4760057507971	2.11057557936141	3.4128858156116	4.65510485668522	5.03788243639596	3.27875202766228	4.25281420643347	5.30948539233788	1.53331214943978	4.62170004128592	7.07303151263576	5.05305502050389	5.08856930616441	5.45691366804569	5.19320477010962	7.03063155574918	4.39922538323891	5.60480013405684	6.7036397755294	3.96212253848401	7.25816149363552	3.55737895794173	5.09381623868487	4.81761236747023	5.81096145407503	4.00428768944803	4.83930935868666	4.51227193177828	4.70115540728915	3.08630242261837	5.38970987409124	3.20419178992596	4.48849395661047	5.10407318914111	7.1038863181135	7.44555336785466	4.78349349902933	4.44535743987741	6.00493196794263	4.96364479848126	6.65517017064618	2.66363064356497	4.85193247635567	6.13117634269253	5.71941267408904	5.33634533279287	5.99208707399677	4.5032673339971	-0.396210615412945
WARS2	1.96765991040672	0.936333448495568	3.30550859563769	2.96183685394139	4.2113191987017	4.18924097077426	4.28171932087201	4.52773913269013	3.75354379183635	5.06774025659234	4.72339137014517	5.65737866906369	4.00971115349437	3.22758162995892	4.41875185312453	4.60873445633017	3.81524128751739	4.73225250970658	5.87383906602963	6.91257319043507	5.32716551261134	6.60716192762339	4.58636640743211	3.84742391715321	3.07157471837006	4.09999314632579	6.05975040954628	3.91588550777323	5.19137002608764	6.7852311552989	1.80076640140129	6.0965088362224	5.39330542805375	5.22190562999829	4.30217252093459	6.45771193944468	4.85139819423549	2.62485018273089	4.78428422814021	4.82947956316255	5.66522642005722	5.00434913465872	2.90380096361429	4.70986833538236	3.52040544303209	3.13800842690208	4.92488602670208	6.45172591173089	3.7280183286839
GLO1	26.9452540886778	27.2365430622763	29.6433585554178	31.8262162670864	28.5415026808824	29.1646428999442	26.6088423960553	30.3405847247673	26.784190267269	30.8711872128154	31.1106590837925	27.5424250434617	28.9272336157428	27.7980036323633	26.4265753553677	31.5899763043166	30.8697717377086	28.5147059335672	28.729800578127	38.9796176487887	37.9765120749792	37.6132132207412	37.976427316359	34.8646385697438	34.3827919128283	32.9934785461217	36.2645268387103	33.5806730996668	39.102619644154	33.0236374352239	30.6127599598584	32.5655109982452	33.9952390270802	37.0333022334019	38.6359086415499	39.9052257467208	33.0075676519274	37.455238474246	42.6014590683684	35.6688225827837	38.3579148699178	39.287984355532	34.636315925382	36.582391077885	36.8479242516558	34.0495994130743	35.3799110782999	33.213799523377	30.4339511213769
CA4	51.0380357174702	55.0533612511717	50.389836896484	45.9596497079576	50.4766751587147	51.2812789693154	52.7859110518464	54.2510289566349	51.3433511234599	51.0619636665222	51.2373988934941	51.4829643007126	54.3996358147023	45.2427630754893	52.3411417650976	48.8889971488895	44.3084499354807	48.9831252486229	50.961428080617	-5.9149410330173	1.93279271364624	-7.06198776956933	11.2240830977285	-7.51783532799025	-11.7624707032101	15.7229799680102	22.4156963249966	13.5568759793449	-6.68390727206016	-8.13561309983154	-10.0039112446827	18.4466243495073	-4.28063204735503	4.12598844712793	16.2185922630292	-5.90625340727254	17.6396801994812	30.7749161512705	6.12595103105882	17.2088639864797	19.333665656218	-5.28974228171775	23.0753223872934	-4.90603219921925	-12.5490052654256	19.7083450619552	-6.98909629974741	5.32057780567814	10.9735195360122
SDS	1.63048563386424	2.35714939147853	4.59954212165646	0.982604638932736	1.32888638618793	2.94093687278012	0.415435234924014	4.64203011217984	3.45011432713061	3.51805427870883	1.96835162323324	2.49169868634852	2.3047208121364	1.43520239775613	1.09902406189915	2.5566074990856	3.96484381694044	2.36707735741109	3.79292547234236	3.05218471841745	0.256172972770108	3.29124999718029	-0.45021923624547	0.0925325013294063	4.00487617495448	2.29816999735959	4.22836736844696	0.411496888961995	2.1414858680831	0.988325279777882	2.0872318284081	2.04540720089407	0.0138199036861835	2.27602294468021	1.42803935170343	1.04881114668043	0.371424132776187	4.01565971858538	1.89652509170419	4.32011936317951	2.38741648476949	2.83760804616157	4.10887424615212	2.26755006617106	2.93305724863938	5.2441828144232	3.34941876149349	1.56918176877644	4.47074132016422
POLE4	9.85791984381402	8.729159183528	8.00149172533057	7.3581595772632	10.990502135617	9.34284022010265	9.74604387046001	10.4203297353175	9.79022614456095	7.92415132231206	16.1782981009833	11.5806447835487	12.944163171717	9.62958144535435	8.54951104627571	8.54566615644907	7.99555858458804	9.34250756482341	10.1104589408031	8.42805408660121	7.05972805442226	6.51924695963702	12.055746436372	6.50681790446828	5.23644281466733	7.05747848169597	10.0231172782881	8.98075991635023	9.58816610558505	9.34926009131212	15.3015714789414	9.42650031473656	12.2656253515976	10.8359003617089	9.17378736793105	15.0257704399124	8.25071910336848	9.62553476448138	9.42385948425723	6.26398920230046	10.038213388357	8.32728473062942	9.76879140021642	11.7558501668014	8.43586067689797	11.0014201946762	10.1444974565299	10.2037154832441	1.08052079609661
POLR2J	16.0237528776144	13.4162830099137	15.0691608096148	14.5651665449044	15.213469974738	15.2957277309255	15.3199139085493	14.1637278723375	16.4149766404909	14.9634198330045	16.6375874656852	15.7747753499162	15.4645925931565	14.4626238839737	15.1068065137268	15.8588072473377	14.0977233130443	15.5824184522101	15.0543793325396	15.1029418609237	14.6826704104913	18.7993968270013	20.1979873567254	18.7628158807603	14.9927974632052	13.7945395805743	18.8426439715815	20.7211561053674	18.5424675711723	18.0080945839905	21.3002715359936	16.7939450522543	17.492044039219	16.4517188247631	16.5625215465654	16.2866223683004	17.6062449376146	18.3534044620288	17.9369646348414	12.2476549146493	15.3057401515321	13.8513996357819	11.9355702105006	16.7500079469244	12.9949704049859	16.9503532356453	16.3089240475673	15.3513557724978	17.9740270588565
DGKB	1.06207461504245	1.36279135408019	0.591872410600667	1.78104317654927	1.23874223317192	1.03283070972033	1.20964475231176	0.73121534301142	0.254974622587453	0.751949610928411	1.13680425876523	0.90456574805748	0.563539005107719	-0.00167311676275017	0.13343333373812	-0.0152481919540008	0.528157616047409	1.07340095489042	0.0129742999339502	0.289280346627897	0.970932882200647	1.69471799188358	1.08607215280408	0.365743665005597	1.78381898128333	0.778039470430386	1.03053208551876	1.8538646655066	0.818564242222305	0.726646908012317	1.43470992420975	1.0425814503619	1.37278425264692	0.278736167971223	1.46091654109247	0.958495933032093	0.704234913372789	1.1944628691966	0.659250754930653	0.63023688553291	0.7105079596732	1.11785730228224	1.31113848777279	0.1400834944187	0.855414200185291	0.453800043655202	1.47113803349292	1.05648890110033	2.33663410080918
IMPA1	11.9169537826426	10.9349958498916	12.3884779671936	6.9435791276343	12.3511909603755	12.2927908431216	11.5341739466833	12.4049196941144	11.4976232792788	12.3573639702086	11.4892498721666	9.95287582793997	10.610383315763	8.54022747579272	10.5937120630562	10.2472318688892	9.37958053019933	12.0771418989571	8.89948798324611	11.0670121824632	4.69068344955825	5.14738249242637	6.02526812640175	1.67870560235147	4.57089128328002	8.2964176822153	3.43450164960782	2.29478555327309	7.65921971239975	9.79777728406258	5.13799844471864	7.64510812861328	5.95934485160462	8.80979304265213	2.75868141109776	1.41408107426533	6.59555845974588	6.78076809070975	8.120032277986	3.03332115349001	3.78386676037555	1.10656468805984	9.61805499646055	6.27437833224846	7.15997934342715	8.10045814763561	6.46676188606516	10.1266792902887	3.14736963829613
GLUD1	29.0174905598456	27.9337581166405	28.5845037070475	29.1348137526523	31.1257037614879	28.8448909208371	29.6365740471428	26.7647458702639	31.6736524289246	31.7032159169088	33.8071290053199	31.8172392694382	32.0730208629747	30.0912432661886	31.8953170983932	32.8140658879536	28.5066402289103	30.338357182708	31.4669468795872	30.6021126667058	25.2427573181279	27.883558933342	29.2999874333075	26.9598635605356	23.8754840673527	26.1826011181501	23.3700038367746	24.5177522858808	23.1579147385825	26.7837708751996	26.0286264419075	31.1461560451186	28.1786919055411	29.3073820891112	21.7724353230798	30.3829964221743	26.7648851141561	25.045497746217	30.2795100644713	25.6565588479778	31.1757111572545	22.6345077631231	24.8406726840972	28.005261756089	27.8287583812104	29.1550140261435	30.0691020223445	25.9491740560437	16.3807353373
POLD1	0.0578887046530978	0.252766755933381	2.04766540032313	-0.488937097247804	3.45838680582168	2.30901916226558	-0.584582481025051	3.51911403157067	2.44360953405704	3.20957870669569	4.10561981786771	2.41620465219711	5.51184209489392	2.03061297950637	2.63541629188385	4.78383635567538	0.351435882154349	2.92825573534967	4.32670178225646	7.75061371928912	8.72689144674505	13.6870137126061	7.92091147628206	6.96047431584228	7.33879147908012	8.9597894371148	10.6695386377742	5.74068058587466	7.52327276299214	4.49888881244515	2.34779150280154	10.3014588523664	8.81142098465388	8.63656027750775	13.2531937477059	8.30760707729953	6.06955224782505	10.6851891467454	7.81044299375937	6.493969704384	9.64695815577825	3.19322297402243	2.23691051183823	7.38707756375975	7.96301328103414	6.57390656697052	9.1295397905233	3.84305660388311	10.7114080622872
CKMT2	-1.8819194390865	-0.0959894742807856	-5.30386038861484	-2.8272889280244	-2.19693305536247	-1.43418691496622	0.469284502456443	5.0830544940869	-2.15850116772633	-1.45860439765297	-2.66845332560351	-3.16038580656162	0.566288145196205	-3.50095414331855	-2.77670945428035	-1.46094851519684	-2.23676795158752	-0.630224171610389	-2.44369760685474	26.0533167353325	3.83539570101097	1.71942808483917	2.58898814691576	0.964790157914504	6.33277470173785	-3.57401711222586	11.4117214805528	-0.988196515034609	-0.846026834485365	-3.0431390741479	-1.96131986789541	19.045702142923	-0.375959606455976	0.215152501115374	12.9160762495317	-1.40070181858422	-2.7866202976718	15.2646669839747	25.3436701891916	-3.15949517035116	6.08149583799742	-1.64746027936581	-1.48251461042859	-0.146114127232674	-1.0399203619351	-0.352926831156195	11.5542091952355	1.14718008795385	-1.11803729393877
NT5C1A	1.2994285533869	1.27897114006892	1.3487385563092	1.29134232769958	1.2804784381841	1.32016049539535	1.31638229112465	1.30989712195797	1.31838124217123	1.33473794052563	1.27564046474738	1.27909281962052	1.33145397254235	1.27961647511288	1.37157219301644	1.3119927639576	1.40054803970124	1.32380483023609	1.32783178791623	1.26528623254015	1.24984981208782	1.29110998902168	1.24308508483261	1.22058188539474	1.22663855092096	1.33562729871979	1.20309920963141	1.29216057072621	1.25182998408829	1.22992931444356	1.31944012178274	1.31079920588226	1.31451812807884	1.26010962797832	1.26517762955902	1.27174495354633	1.2856736887049	1.24141941316833	1.26977618290033	1.16089306752058	1.27580025485571	1.35059258476361	1.28226956422653	1.26944663444782	1.31506801076902	1.29371081129144	1.26329604435951	1.29351721153473	1.46818993402442
GMPR	1.7172198918136	1.99284244702965	-0.296792932534111	1.94218938653283	2.74913619357917	0.285219812456651	3.91865699170225	-0.154497712888906	-0.0376042504583665	3.11350555963201	3.12738794793217	-2.48251249103913	-0.384945024727877	1.79645277769165	1.77214587271449	-0.0141706215751598	2.17831815363041	0.901724284227477	3.45795528036188	-0.29996446877197	1.07821289821056	2.98505894874284	4.01495107158935	4.23072299586168	5.86271769703567	11.7804617176535	-2.18320637053636	3.31839008412506	7.26656820617541	3.7066305444167	2.48541052605397	10.56137966877	11.1098454302047	-1.91981466053364	6.57847966721109	14.2124691566707	2.3617054090259	-0.721088171336551	3.88564462862444	1.5294414598471	7.06289223780888	8.09166441639937	9.10130184761802	2.1506675951959	3.39438762027968	10.5543394344125	2.5353377736583	6.74964033137833	3.66017215849633
AOC3	12.4004127519043	17.0274573023061	2.64773815107662	24.0420285723946	7.6533323317795	12.4724361840992	15.5375546172034	6.10358516726451	2.14500073881607	1.33330981601301	4.51285342395941	2.09964534859911	1.99751316768611	1.80768856241867	6.08850025297708	7.24836938841232	8.22505653852	5.96098394623483	2.21827276735732	16.4719052247808	19.3020649585606	-5.84481139910997	-2.35192166198262	13.3283185480104	21.2760380313316	7.61452324022108	0.642174685920113	4.77789107492445	10.9583160079298	-8.41449920095139	11.705502088173	2.35052692841575	-5.19292318834176	1.24726715173442	-7.35570135153021	-11.273921721966	1.36668954661255	-13.2873027278842	-2.69399451769396	11.7031417662122	-0.976112218044212	5.62330196353077	6.58061492003188	8.51392280646578	11.6058480430484	7.67525671941099	6.44819344541454	1.12712207227229	11.2816745020908
CTPS2	2.06506435365006	1.49626655884523	2.03764680315673	3.05911399275048	3.45312552557743	1.71202467571693	1.15864192497412	2.9233568556513	2.86398543472999	2.23587201918562	3.3770157676019	4.83142332434985	2.00108875048038	3.27519099648543	2.31808403948128	3.22528731162819	3.03143415343369	2.37712459801272	2.63041972803285	1.23552669365699	9.53886841546629	9.13959100345037	8.28838711540169	4.89610746941293	0.918520965793508	3.23051463183427	7.20088196846806	7.10547730636803	7.58254527169021	5.91420876382657	12.1139647117144	5.39035192250206	6.8661387643123	4.17788048107212	5.28820697787282	3.02960499911681	5.07386990628511	4.19229961157759	6.33494386762988	4.91982945835089	5.7211631383673	5.32575030412987	3.04586545717435	3.91070067919699	4.08891112078232	3.4396947116301	7.56815735944329	5.70318083127103	5.6739460064923
GCAT	2.48674504006978	2.98418288243134	3.58565381462957	3.06432155345082	3.82732043879053	4.92776576027964	2.27655007626963	4.43674223406531	6.06310210514221	5.50577904095932	7.6520765782193	6.89256712439189	4.33215779277939	3.82210879386789	3.63971750423667	8.02906673495296	7.03905901056078	4.53708289385417	5.58048718575418	5.90130234939122	5.19854284898129	9.58302328284137	8.92560348808973	4.80875347881248	3.22540206628868	7.28925077874677	6.28951284077923	5.49183325390591	6.34492419724688	8.88177595675053	3.334805958476	6.48935918538424	16.046328710952	15.0311957591385	11.3708437293331	9.16019287569161	6.00519726901677	6.94634154665048	13.5365897173124	11.4308705135457	14.4828413010291	13.1415445318875	6.4925230378965	2.1353729864301	9.61590726409467	2.09437303520322	8.83248308943475	12.7825160615096	6.09475149249405
AGPAT3	8.52545450968598	7.28888335818008	6.77370749973688	5.93539808507174	10.0950486961678	6.5360967395651	8.03308244641306	7.86177462256165	8.44847136412779	7.96118760383827	9.64446912669375	9.68779644028982	10.9604486949699	7.3193465225059	9.60791598184095	9.58015066380955	7.25701079587255	8.7655150269579	8.14403345549479	6.12484523391413	6.64689380058524	6.9850673546144	7.44626574109712	8.29867133553286	7.69344324312738	10.1584240680158	8.84768830444188	8.03290297166015	7.88712924184391	7.29455548147288	5.44132126675102	9.17356541343332	7.99493840193362	8.09297383623328	8.95882152525743	3.77774854855084	5.54280179522793	8.2897632355104	6.6238786230265	5.85589009425315	4.53867556942516	7.1177167478776	6.52817419030159	4.80543508547076	6.82703024055452	6.30109258499197	6.65116288209669	5.80708777345973	4.48491441756462
HDC	1.50703745583208	1.47777455990747	1.19093845835912	1.34548734473219	1.34498797035157	1.38927857233378	1.50934802605825	1.71950908170156	1.65824364323846	1.36298935134101	1.18404905252892	1.13214259612198	1.04322549614846	1.56595119412633	1.48894907033116	1.69362318545954	1.37955990749827	1.33830354984966	1.63039924879294	1.19879569032691	1.32692361347409	1.15976688972614	1.23956881784942	0.984611530251195	1.63285895341315	1.57511117638384	1.45594331234962	1.41410370719001	1.11656419873144	0.871984185997299	1.28311314448448	1.27656831972817	1.16887210264875	1.35428398860713	1.17641885828433	1.03031149471467	1.51045650004883	1.16945195955477	1.13565605969942	1.45194772748295	1.29743849533774	1.23208923916104	1.40295444719959	1.13346465265208	1.38382697278565	1.45859464679502	1.18376406288027	1.33531104695742	2.08415052206264
ACY3	3.30989791024495	4.31885504576167	12.3380860722776	1.51258130757855	3.89323856869821	4.17736194574834	7.50211039249487	9.72395260176664	7.06034311942416	9.68368685424945	9.38190895986174	9.03350602030991	10.3620812838336	9.79284554884335	7.22237737460713	10.3428599448544	9.37383682478297	5.60965572737087	6.247101075992	4.20131175844002	3.46569890738509	16.0541186733641	6.5736868835199	2.1051001121675	0.127860003111319	11.9163899786016	10.6865297075776	6.91790835940198	1.98644750639567	5.05894555727348	-0.463029511696253	12.9676927578787	5.50798307251944	12.1159913676076	10.5418716193283	10.5347097879871	6.51917246895022	9.66527579235675	2.51930867819204	4.21072009666878	10.5498864947604	7.2887225296276	8.69157308789463	3.42343899026423	-0.80504575007184	2.13457176203617	2.82471389222486	7.39308484402293	11.3172253287236
GMPR2	11.7494535567747	10.3252736487159	10.801651094862	9.10019342063086	11.5665186049063	10.6275893627819	11.6224464244594	10.6854821662493	11.8146845612281	10.7114818978563	11.6349944358897	12.6789664453472	12.9603368589976	12.2012525447804	12.6096781287788	11.5755493743159	9.10847197269832	11.8699546410815	10.1356624805129	12.0927803484063	7.93769169406509	10.2850845448804	11.2667393867312	9.55736056905453	10.3750881802228	11.3609077004982	2.90192938330188	9.32743450813254	6.18210848461261	12.0025553204459	11.165530556455	13.0037233418149	8.60997882673405	11.6978057713014	8.61550497504667	10.4178118853756	10.4972967796473	10.4226723911602	2.63057387603771	9.55873609023539	13.864814858823	8.48580115862774	10.4294138170441	11.7187260948929	7.98913421364249	8.82525374016756	11.9498160450194	11.0931919340025	7.55071941846874
AGPAT1	6.46004468537574	7.0782504164845	6.38241174015742	7.13818758058172	7.52237544030551	5.96479873769573	6.48995007954183	9.13400423819407	8.67937513438768	7.31815436069223	7.50051341858944	7.08938588428719	10.4321318975359	9.39349623759514	8.77444446321073	8.43374988546246	5.72860883641692	7.99335425207603	6.85197995700321	12.5598884908993	13.9841420403147	14.8842783897182	10.6817873270348	14.0819121394043	14.5361009785139	13.7002381900608	9.97184816402358	14.4179973052959	10.8460417439037	9.50356181636224	12.00323333546	10.8828032916668	11.6580652199032	10.2571977207352	11.9741275423814	11.7511761927337	10.3696035435633	9.20858437938258	11.3569021909233	10.700101876118	12.7196543404799	10.021656786774	8.00245248713307	8.68319457001704	7.90474632381855	7.76501200811091	9.13601753054512	5.52930766453907	11.7929400003536
ENPP2	4.15963763931559	3.11590218323255	1.34611362719978	3.68110195295759	4.22741938654933	4.6592902877584	6.54961962286263	5.72677750524919	3.67467664554285	5.44147296755309	3.59345414019743	5.10870104458722	0.416351826900415	1.99338202654438	3.44028068885095	4.45939747973245	3.19224115075132	2.73234522941249	3.43767346986211	1.8181773765664	4.80973166700564	3.50155340919969	3.17547933740226	4.24558533775013	5.13576979389173	7.32493973716296	2.94459888671433	2.97950143301494	3.24981095559426	1.4213721520137	6.06319617917528	5.39625789743659	-3.02671864862218	5.20621662042448	0.377917660997748	3.6801148976947	2.62111601742182	2.53998668771885	1.70155579514784	4.4254498185284	3.11928181965602	-0.830460401736986	5.74195079012763	5.18445335149766	4.96239070683985	5.43280109819979	3.19269459195657	2.59880143895356	4.0118554443544
PAPSS1	6.83333767348827	6.50207680817438	6.85442878548361	8.69065010931872	6.05232312128586	2.76258054576054	6.89854127682808	5.04499284525648	5.8788392235043	7.1471253675943	5.75530892797601	3.15360590487878	1.85737045041722	6.49523342627181	1.94268832581802	5.39744516160098	6.25242415831241	5.34484048108669	6.83587994905001	4.6453316486528	9.91801267540796	8.39610795621474	9.32206452224046	13.6522183521321	12.0877249318297	15.6733759439532	9.30439731440461	9.35669727709998	12.7111866587156	7.98852443396578	14.3291733147013	9.12823983961511	8.70242579546752	8.98124325372671	12.5782853497267	10.9592493652918	11.0631506924647	7.09585127117814	9.62455329005618	9.64721252984619	11.4955410996911	9.93567424059051	7.43304529183784	14.2552682166477	12.427257863218	10.4850465790485	10.1559636397115	10.9230593816402	9.58243340647076
ALDH7A1	2.68036065241031	1.94024144437347	3.98825280433203	5.71798539556045	5.26985573209893	6.10643583036527	5.09202884561773	3.89205047121425	3.59829186518266	6.8370104447558	5.24452582519807	6.72973038578602	8.16511202795991	4.04450075532706	5.04774321434645	8.25804060276372	6.73225659705023	4.4210103601755	7.1467527654128	6.16449276163246	9.77869256309009	0.726288614307029	8.60013479651222	3.7561674202981	4.33622470952595	3.72537467716016	10.4525168904149	8.61542359110075	7.1088962121452	6.00231330724699	2.5382203950466	10.6218528406545	10.3112368094614	6.41966217378471	12.6535748852978	7.51925406589225	5.26727989679045	5.11963901970693	8.96979804955641	6.81174468877574	4.38371984771899	7.58777393171952	4.09535891823739	2.51885863298192	6.98300703280658	4.31900181678687	5.79892537828303	10.1334067329462	3.3224457598526
AKR1C4	0.31629069699794	0.549009731080113	0.757048818612857	0.718636474565144	0.701940490630906	1.03958037569677	1.15560944675716	0.0158095610438882	0.454873036487652	0.740990328814533	0.634420906376393	1.16216422563215	1.08076901882918	0.953468955880084	0.425192874681507	0.9485977576836	1.3245259247459	1.03601218800912	0.413954181486955	0.749117829376329	8.01336693285857	3.28816668415095	-0.00542805676183966	0.0296191013689739	3.51986190932686	1.12160421200743	0.286298356682357	0.13161838594596	5.35321317275123	-0.242176003956896	7.66597011258285	5.20502779544024	-0.0392391817784299	0.0457725174204828	0.36205006152001	5.6566815932071	-0.558262141179573	0.247535495045032	-0.253938103747562	0.731607390043852	1.52877590813872	0.42483061108961	0.432521217348792	0.0410741566347819	-0.0616150630087178	1.70607718120859	1.3861785678722	1.26904303233318	3.82274476898168
ABAT	3.07530324860086	3.14544894138204	3.8467185473898	3.45419902025685	3.50712096134364	3.66683793531381	3.67476224301967	4.63359473108879	3.52456716918402	4.22237444058286	3.97395156264876	4.86390640919017	5.21377216792384	3.51495206696824	4.063346446083	4.36326758486306	2.94550797155671	3.40087258702311	4.1931487640871	1.30549109453613	3.25682081801995	2.02172667530345	5.7803429213837	4.03719809061088	1.60742205245757	3.46681967206906	4.99651710500969	4.51378409327293	4.14501452655414	1.81111054371339	3.73742790737241	2.08049166497946	0.464053631978214	4.80841867262838	2.99993711540553	-1.50341936998293	4.43163759403026	-0.0804155997142795	6.72384842715203	3.59328274114077	2.58582386500575	-0.0260756956291046	2.88779109556417	-0.0408606119968136	0.426226776312546	2.03172417945282	0.790741790519403	3.06811002987927	5.54812553231185
POLE3	15.1658809865337	13.9314438915484	14.3920717928142	18.9621494411372	17.8744333284174	16.6052971430987	15.036553806278	13.225663421265	17.6570208536752	19.5521047555305	18.9394433151486	16.2877743983072	15.8099743314485	14.2557523486994	14.5746711430336	20.0467532525025	17.2202131632634	17.0340261194149	18.3355292283671	27.3601505172	21.4809220594223	23.9372655234058	22.2869656564882	17.7169145943216	20.2875005107219	19.6669320819815	24.8761116123885	21.988300576681	22.7224849167362	22.9689637707213	6.30313752144147	24.9348434801606	27.2859062778231	23.5877133524172	25.7580054236188	27.1410362864479	20.6314892370495	21.0137067836671	15.1128838770809	22.9305624079796	28.1265701047432	23.1048417012734	13.449799743695	23.4299759549425	21.0506333998806	22.2073800135699	21.5064088843506	20.0935880455293	10.9014238969396
ADH1B	14.415952461752	13.6128131786905	11.2022903536845	16.1649443301581	12.0472935407186	15.6767130359317	15.2030136650384	14.5910375711934	10.8104883591996	13.3977210548862	12.4273181439063	12.1563908895522	9.46228843937491	13.1162123423511	13.2989188220351	12.8315447992822	14.777227970778	10.8966066713518	11.1728093909478	-3.25565414653767	8.04405329629438	-4.46447043047762	6.83028648646862	8.102487599543	8.85206714482008	7.49491631690028	4.48224053734991	2.70157866901382	8.77051201660601	-4.88730014399299	-1.05545453110761	6.34376341663019	-5.38554121732211	6.12849673122187	-3.50748786669194	-5.01508283901323	-2.89457361218541	-4.26556666459304	-2.96742220161541	-1.63180721426253	3.22822413105625	-4.97512872673781	3.55392439512571	-5.80406133344103	-3.93087895449752	2.63595421851558	-1.60660940303135	5.85343078160839	-2.07522804060948
CYP2A13	1.30160619955829	1.35355000914055	1.3312252177271	1.27503341428745	1.27731771068205	1.31449149507622	1.38989335366012	1.27714571637347	1.34699038182448	1.28062712316431	1.2990113654582	1.32726070860491	1.4108842691317	1.39099185595495	1.3981553576353	1.28279272625433	1.35763176599627	1.35754153013989	1.32065565248523	1.33259111461032	1.29020967756391	1.32500334220496	1.40039527045616	1.36407100121567	1.20635398936451	1.21840071096533	1.29139122903478	1.30893220845666	1.31048685232804	1.32539329991438	1.29315726798706	1.31917557620694	1.25249502326184	1.33557301294955	1.35260672995994	1.25968130879939	1.38566277452846	1.32865294651076	1.32532140574575	1.3021659298812	1.27769865774639	1.32011766160083	1.29191125549446	1.33867324041682	1.30091656141831	1.26182036067176	1.24004309756435	1.30744859533533	1.28217661151644
MARS2	1.90063931507777	0.98635574874614	4.74669015912303	1.24644012113704	3.0197797941347	3.83791494383553	1.60350979473301	4.83015893938253	2.94779062642502	1.88441937550741	5.59125073881608	4.59246771527369	1.10038028339709	1.36082956611079	2.2578947754598	5.32245185124349	4.31739713770857	2.98502702801963	5.11761822114045	8.70473173951685	6.27569567979619	7.18071117631552	7.01245733765274	4.55530152175146	4.40825997358639	5.73764475326501	8.01685394104614	5.92228171190993	5.92104967326276	6.83295918630032	3.3165761802425	7.58449134075775	9.01277795876635	8.77605198785406	7.40079821708941	6.91874245191286	5.02367581044987	8.50925145060628	7.45912813037634	7.13825702060003	9.05272438492003	7.12528165901556	1.81989894093571	6.51622363706837	5.20276984470427	6.52839965446599	7.68933219535597	4.95513428641158	1.78360144133068
PCYT2	2.52190056144782	5.35518433099217	4.94739831334007	0.647113543058111	4.64418673924152	2.18609343447875	2.88957104713493	4.22568142986392	5.33416967286348	4.73753121172635	6.80283773620236	5.98440568298077	7.32703940116842	5.99049246269492	5.01074533359912	7.58923279314681	6.05179499909088	5.64051050106583	6.14184523167962	6.20117799787298	2.55657349103426	9.91177590141953	13.3094713136864	4.99608298846171	2.72458961303184	7.45333138730155	4.73958713334497	5.56324479128192	4.29357869981636	5.08305547408624	3.44181278664752	9.48932032506119	7.8647685655652	8.05340541901559	8.86461827826159	10.3489618902082	7.23016156379708	6.52453555069455	9.24917729986816	4.56865640891833	6.87518049050623	8.22170456248877	2.54127670263244	4.23070902603384	5.15823341593329	5.93310975782989	7.34357971348369	5.46711979765324	1.57715199305657
SGPL1	11.448520363123	7.7897321917385	10.2067528141941	5.00692029519443	9.77190573901049	9.14181558786253	9.62510985144045	10.294333633324	9.43560966053162	11.0043815495325	12.3929496297691	10.6342201789965	10.0802104268317	11.3243075443586	9.30011168944378	9.98936613646964	7.384412927284	10.186592578629	10.8488500344785	5.63913503173761	9.01005881947201	6.90520994267257	9.64650522350317	8.97492807349889	8.37227792885109	13.0784477919836	7.31204634641842	5.27491189786459	9.55625868238723	7.73313124113454	8.50406990030691	12.9234151595869	8.85180172266165	11.6893664418445	11.0817863536554	10.7444467812612	4.28182104432944	6.31390680543661	6.65847634816216	9.15906272322297	8.10615969858229	6.96900228859258	8.54206282281523	8.68401839800285	11.0323913374148	11.7847604025433	9.28649945842915	8.27283585024886	2.33522101756333
PGM2	2.0846898247836	1.53755608331092	3.40038997029941	5.17783811650024	6.86486963741693	4.28939390465106	4.2541679044848	4.33771428421372	2.45846158949082	6.09417850282537	5.99032521250445	5.15831359026535	5.92504501416223	2.93255773471846	5.47477990894233	7.15998420556052	2.94908702289666	4.08661963652529	6.48033951291827	5.86198273136834	6.71184188624342	10.1292246697222	8.5615522274142	6.92492088014936	7.65031858925825	5.78927444728605	9.4587852597519	5.14075108144869	9.07269344724624	7.14197894372805	8.78583636688511	6.92435538745731	9.69608679578668	8.90698267471701	7.52827869835158	8.1987790128429	4.21961287097429	8.53328304974607	9.94657664169259	7.58123225924617	11.7284209526694	7.48320354555967	7.33342781519088	9.25339935305177	10.5098643202032	9.33371336343449	11.4311387285105	7.09287945677416	-0.767680638627842
AMDHD1	0.949458549870587	1.02045095382801	1.06776122905376	0.746447581640755	0.992264855791165	0.904366745789825	1.11803046566594	0.889069148008574	1.01849205002161	0.986708713162118	0.803375340115419	0.881199247923631	0.768653706693682	1.21329793103251	1.08545869184226	0.937182918275867	0.988412548724675	1.03806346586537	0.891349221581953	1.70292593886792	1.18571667130339	0.967105601153001	1.02374377158289	0.954625539987513	1.32735824248235	1.79786289934526	0.825815558011315	0.98238845513728	1.29679851992798	1.10287744668044	1.38319097197897	1.33050507259318	0.97485739217815	1.05503894778948	0.836295013639959	1.41792350764388	0.946573218016056	0.89631037081604	1.1867970411153	1.04309233818075	1.11955170229245	1.02776867758569	1.05845478824331	1.31409364088982	0.849366626939976	1.08738803255466	1.57054713077375	1.01270651006229	0.876706952984736
CYP2A6	1.34222617368339	1.35072437089682	1.30327115350041	1.28221684111378	1.28159696633958	1.25703511496081	1.32244147985939	1.34936318469917	1.45396601148184	1.29192580939084	1.30823294514452	1.408570754782	1.40843849723486	1.43941225960151	1.39081637268966	1.25976478613575	1.37486397349818	1.41348262709236	1.35764326680922	1.25240453945673	1.20471828180107	1.38450178376408	1.29862097874641	1.28452404832612	1.25253139402061	1.27716069075382	1.23304240159676	1.28773622913495	1.29884124514594	1.26020546568554	1.12446937522078	1.31709721209056	1.25463351414487	1.34890234421042	1.33727835771697	1.31793081088089	1.42831518248057	1.28533822374816	1.3828980701721	1.2333882284973	1.26112149005833	1.30253401054728	1.24777848330947	1.34367605821563	1.26153833685894	1.24180453490052	1.29716645465344	1.33433011380348	1.53977312996961
AKR1B1	6.83669585781961	4.21642148352893	0.960057495503432	5.68185072389773	2.45921203011852	5.58750671162566	7.75031544226888	7.63008452939695	5.52661383006555	5.95304426471846	5.15478212909658	3.36291441733998	0.65192672106069	2.95082581716	4.03423408845329	4.42596596120089	4.79182491367233	2.77545127212691	5.07902426641471	3.0074506487384	10.5025796775838	3.64471624038907	2.8805628441951	11.9923617921771	12.402855708345	10.8890318974729	4.51805570006723	5.53517693384069	2.3490123007331	2.7863011501424	9.16114575968668	8.82047844570836	-0.193455951671415	3.08149732047864	9.54526834654699	-0.9551453513224	2.24563097896294	6.08588424604528	3.51652160641704	6.8323901604652	7.35451146278631	8.04481360391671	6.48421078101048	9.09526999593709	6.94641898000354	9.91777321356761	4.68205233835883	2.57234301065552	7.23324603506052
NT5C3A	10.3426491692517	13.1597362308197	15.3742706278066	6.10509912950591	13.4379705607824	12.4970088728133	13.1751494063076	15.3007005723938	10.7695784550889	16.8820839931636	14.0983547033407	11.5425564388677	13.0851940815286	12.2722794874429	13.820744311028	14.8188819880652	9.92502282457161	14.5679686472223	14.8028693187517	7.59451637197212	3.87177368310511	9.3314853270069	6.71357702739849	5.43527302957594	4.50927220540821	12.0258908505698	10.7929028980532	8.74958181053013	7.18395335527664	11.413870815145	13.0040197419716	9.36633045291031	7.43154413886054	11.2265083238101	5.38075112394963	8.64170077356253	9.02803033281181	9.12825149016198	10.81230104625	8.80890807230558	13.2407525170757	5.15788136606974	14.3381324011988	7.84534652884379	10.9389325531164	8.00635398944919	10.5927302134264	8.03962586413805	10.1904996615719
BHMT	1.5735746272549	1.65981050624859	1.5696876630487	1.46381543014947	1.16082706972101	1.32340355526956	1.38671467448392	1.04712777557529	1.47656465171526	1.13839061993651	0.743871544922339	1.44704961690563	1.49983634070544	1.44691899654946	0.985989194053128	1.14471544685238	1.77653186427139	1.28404723162613	1.2970062740437	2.87346080658147	1.21255442333104	1.20758968230416	1.2284280100538	1.14329779946027	1.75996156719926	1.04599132827893	1.208782586392	1.15121332120982	1.20441487790484	1.12327124933134	0.982119878059438	0.959416859324238	1.33528322455759	1.15897931917648	1.17880941054945	1.03808127518429	1.64485018983218	1.28438645965715	1.4951504075171	0.873936031688769	1.09551421361219	1.28382791572145	1.25360359555022	1.13105783786543	1.21000384114816	1.03313008223918	0.877764289834263	1.54275494382384	1.2816468632952
NT5E	9.32135039588751	13.1336483365891	13.4520592532804	14.0199431858864	9.61168317153509	12.3749553059689	14.093074947279	9.16611726777684	9.62343019842732	8.16393830682539	4.33179206264625	8.17232808216842	9.79091585750955	14.9075123023539	12.9626915133355	12.615736060807	11.071135940782	9.84562188848183	13.5249804449168	6.72292467396726	9.56379047627125	9.66456570174685	14.0127426892077	5.17553586175357	8.18245778759374	3.25495656652315	8.56864840337117	12.619022575002	9.47537568492303	6.87702803632588	19.6052942031437	6.26257844230037	-1.86545829780369	8.22069674051074	-4.53473215662941	11.8839966557619	10.551081452073	-11.9527373388747	14.122153390443	8.69874191348739	12.4106661628818	14.4701633276447	15.6678912537545	10.9871970586715	22.765725124359	16.9278698030704	10.9018986318791	13.7264925968623	-0.380102013109942
RETSAT	30.6127415042386	28.1202063501241	31.3094701347794	23.0614872852862	31.4511433600019	30.4349070387023	28.7432490457712	28.0707525459937	30.474881245837	30.1434433040529	32.3009752335366	31.8867348996684	34.8402295492215	30.1069413975872	31.0653104671685	31.075330554761	28.6145023246288	30.4318673593221	30.8276377252348	22.6463751231378	16.2195890702293	19.2703868376194	18.7333011197081	12.5295401746023	17.165645544133	16.1211217940336	17.5198667814237	14.9500397805623	15.79426940256	20.4303060074857	15.0107977611198	22.6731594784132	18.3921738078927	19.6071360850013	17.1221901231822	17.6389439161097	18.4376353628012	19.1326373693019	18.5805109194361	23.1555546705318	15.3478658338394	10.8639054787313	20.7188615637147	12.9209621541042	17.9635032157584	22.214348486074	18.739329570309	19.5322769111174	7.89738827510873
IL4I1	1.06499181340724	-1.37027710112291	-1.01175825911752	-2.90245778146354	0.327288779102954	-2.53247279977869	5.6238982091955	3.51476124126557	0.991830185345898	3.79872636721805	2.88200956280341	-0.162051522672937	-1.08727056707245	-0.705706194908782	-1.03926373975822	1.02149548892718	1.70125510176917	0.0609029086572304	-0.480297270231746	6.54516243925327	0.326814110145556	0.733736333812039	3.05230183453557	9.48858698923288	5.1539642057374	11.0866526004256	0.929586370608657	-1.76912178295336	2.36877378222802	1.25548122785264	4.46809892000105	6.1175914839467	0.175444103330113	6.0547707786483	3.08241243943758	2.70652452811223	3.02208860428425	4.24324683937726	-0.315888270685897	7.33872359857869	4.90408109545377	6.44191920360126	3.85038309486074	9.67601128104395	12.1721825987132	9.04065841074981	8.76642829322144	2.40960542672202	3.82693793157429
ACSM3	5.16105112871439	3.19804856269019	4.19803834004997	1.92836515255198	4.88395065017302	4.9585659395072	3.58543378910743	4.60640964912227	5.66339914902596	5.01013419321705	5.14253760936969	5.2795311521686	4.52658794640678	4.12911544060656	4.87017023169486	4.91159222598472	5.4142809545263	4.14998678005858	4.74425014430331	2.71595078158544	-0.421105822392911	1.63219632884017	5.52723368334575	0.0913847515609763	-0.664875188741191	1.15705885120668	4.22888895662118	3.34172793290621	1.50295510121247	2.8965738119841	-0.598645797468748	3.86021220198335	1.753025365253	5.80002304699178	1.96566062271046	2.08557694009626	3.11846532782208	2.73640080751416	4.91316757437949	3.19173524157393	2.39593356929823	-1.46765251227974	1.69803077163842	1.71683920125889	2.51748235185825	2.47551758240949	-0.325180055821618	6.48512653753399	-1.05321197947875
ENTPD1	2.53214519994162	2.1552796798648	0.918988357861311	3.78440367738921	2.05403233964659	2.88199550162961	3.73492561158329	3.28862816627097	2.43495772863975	2.96146993517253	2.42227352988742	1.50180206956187	-0.183230030799994	0.81091997378123	2.01326117846399	2.24596571095161	1.29529806034228	1.33685160435218	1.34588258118315	3.97471513720424	4.08444875289507	2.37347452187019	2.3769139831068	3.87157944131265	6.2118326531612	4.98435263953111	2.71484309817835	3.0596720705115	3.31662121947013	1.60520228176749	5.13006878702965	3.09659828640373	1.28575589335247	2.41823199354951	3.49166522871109	1.72158697265152	2.82645968442076	2.66302553689499	1.42957623273	4.08845638452522	2.46328243922488	4.00900474989522	2.7483493607353	5.35906234350611	3.81669630067192	4.74670014943102	3.95431254613091	3.19267188677454	3.05524791137444
ACSL1	5.83961363436275	2.78742490275087	4.41186807462258	7.36917214100115	7.07725531699658	3.7480571764489	6.41255760905206	3.26936467915805	-0.247002165878132	5.25063330171318	6.4521842013497	0.133058182574198	-0.186187595093865	5.0287930416706	5.02887738467098	8.85365429545325	12.1342943044179	4.53272484185805	4.13773528948455	7.2933091622302	12.0744731926947	4.32769281659346	0.777560275207127	14.6539909990956	6.13808548581451	6.84338157821963	3.55472371504384	7.64258672225626	13.8427666959292	6.5885969433751	5.19880959287464	6.01324424252189	7.94998305294054	8.89488050875092	1.44105637216959	14.154244741089	5.40978344996374	9.10687947293411	3.27009520683121	8.11765060752825	-1.73795589672914	8.82499468254486	8.87280814168054	2.59159529660927	6.28614422321428	10.9303649398319	10.7640094016558	-0.825409756178684	-3.57009425773806
COX10	6.05560023708101	5.79027820777649	6.86365651914912	6.08730726935772	6.92296881407985	6.54167597258335	5.57041805321355	7.57290505314534	6.3273041602446	6.27574760098262	8.18117328496704	7.09376799552978	7.46345721775927	6.89875631649051	6.3283856505687	8.13244865080953	6.23372033937475	7.10695327135338	7.6045498579035	7.46664883613653	3.84471747236941	8.3320643085106	6.40956531382546	3.895677012174	5.83140087981897	4.43344873547004	6.25354783167193	7.72886288422225	2.14303667869738	8.06770168437117	2.56694238559086	8.35782561425342	6.43332050888945	6.3701941057438	7.15258199929797	6.55559764925408	4.15455210434311	5.43736369122933	6.17782803614703	5.76973037734832	7.65117047310357	5.0565426904495	4.54344011364293	6.03975358278812	4.02768432412618	4.99703390756435	4.55797219270313	5.54779506490391	4.16912449921092
PFKM	2.47264336881832	3.2918280099251	0.974971802853712	7.87552230507588	2.88241958494142	4.14718870403705	3.10675471833148	2.0306602750155	2.14318511345909	1.67998677998931	2.36739755219425	1.59751187396922	-0.0396034193106782	0.257512672285496	0.0639711702850079	1.98580584574761	2.72636020864315	0.955078175692653	1.63804205851458	9.11175115943287	6.12384284720683	6.98275832435404	8.8499249758097	7.43389897326608	5.85927916633644	6.49512165254205	8.07207843195109	6.27367780755049	8.56689846358728	6.53336620422081	7.18961782794012	4.95670205351041	9.44071582969876	6.60352771225593	7.82443974375537	-4.06441748815621	6.20682158027924	9.81719210402929	10.5539699705784	4.957466946385	9.87653976880606	5.63535409084295	5.40066848046963	1.41585787227673	1.51949334395019	5.17281834977706	10.8113506544054	5.5864355416398	3.13888890626006
LIPF	1.01941017383787	0.937254312087328	1.40525574242152	0.937061903229906	1.19134393655186	0.809954290112284	1.09343395514814	0.989643623926283	1.209211275311	1.24600189010047	1.13941409639864	0.748040861022422	1.05031516238229	0.931919105323846	1.6172696228637	0.912888942259552	1.40684237303597	1.43701404352915	1.26343913113346	0.932516886121037	0.55010220503433	1.09754570030359	0.684782384764557	0.910860366754082	1.29155880975527	0.591882001434864	1.3070668063351	1.12764796063949	0.970497674508258	1.18918113709291	0.939720632378185	1.07971307350827	1.1301692237668	1.02771920241586	0.85599984321418	1.35176779204237	1.17876557540346	1.17490053160237	0.796415826467116	1.18304466936247	1.09449433699411	1.93885184140779	0.710091375705608	0.654202155497919	1.1251687528591	0.721468033284388	0.842095147523874	1.12243574184975	1.6362246509228
SULT1E1	1.1311187738428	0.301395912751239	2.26562075125543	1.2817305857251	1.68446127032688	-0.542489956739183	0.56769757364698	0.4754767834245	1.44318455786526	0.314331327329782	3.25220038643257	3.42479951331763	3.0157415495459	4.71066696797104	3.28042801367578	2.24889268832742	1.79865020101241	-0.216392343045032	1.14812250382198	-0.175863961629079	1.1151029118904	1.21648242568491	1.97811182114976	-0.119430658843585	0.0314015235767502	0.199265119511475	-0.00954424803096243	-0.141076815479656	0.301567801355532	1.26540635278354	-0.839580650911963	9.34496921389718	-0.283612721136196	1.52393371118913	1.03375712518877	2.99431841847645	0.328200684021155	0.47010018076083	0.467899758393232	-0.324554055215299	1.33738287296334	-0.361968223153337	-0.544588023210983	3.93145428817914	-0.00440094599069485	0.219124982361078	0.414353008065561	8.81298158521093	14.3190767430494
CA3	1.39418669978461	1.075664294834	1.10869367048167	1.00806831494037	1.1067317854468	0.864058627884264	1.80987771410395	1.09133042191891	0.904322822118324	1.80874328747879	1.19182404199729	1.41864534368824	1.46348614995486	1.28884442282573	1.55902529092672	1.4177790559786	1.8964709185541	1.42597330210275	1.38814583945931	1.39360420371296	0.992351746446713	1.05680606399336	1.71273950168368	1.70046440793346	1.15459792914885	0.632819286349704	0.997523653726106	0.950085484308047	1.51525393147634	1.12658116340977	0.992717667553137	1.11103324829373	0.489628646699424	0.626878457297808	0.88787166507888	1.86699715447546	0.810265650650395	1.62165141088931	1.35286776158525	0.875652935986645	1.40036681950614	0.696423476501133	1.76568947080025	1.09877307894614	0.988264790660487	1.23132631732509	0.933025700092643	1.21475941154008	1.03964107308897
PLA2G2F	0.76510154187308	0.640097642448122	1.97206146577658	0.853264176030373	1.69577655980488	0.690258416143463	0.842870872536705	2.06976412286743	1.41923432162475	1.40076755162561	1.43807919879547	0.935414165475697	1.90595253069293	0.699349371937271	1.37801418016837	1.79158371691119	2.02398504558141	2.36168745688198	1.11874720982094	0.632343683624968	1.1812070603025	0.92477576366139	0.244092709477049	0.12009064656666	0.979085221938576	0.232379284826131	0.743663586936802	1.20854265795361	0.695300222056978	1.11781620848246	0.910067098682712	0.954802949877867	0.713077079078381	1.27565959133004	1.14331484829346	1.6767655302567	0.916367863516329	0.89187592922982	1.17669580318992	0.332015866532286	2.30326437969863	1.50464568753453	0.94977330532299	1.4916847305763	0.135488652687282	0.914987292283447	1.29752655978856	1.18481892528071	3.32488637816484
MGLL	19.9197518013293	19.2002381843667	20.1720274664939	14.8524685066288	19.9287993197796	18.1296088636387	20.1294494885055	19.5095754318679	16.4784824982618	17.8124776618072	19.2646234758222	20.5081215872795	21.5821702246655	18.5347407165757	20.3828552801161	18.5760922111111	16.7216134425831	19.835896628156	18.7282050398987	8.26892740292839	6.9362606541067	8.93497138121018	8.5959260727414	7.65893542641876	9.27633938626678	3.25832344353041	11.6772643533052	13.5488309884411	8.55674405496218	17.8836955897162	12.7696593408137	6.53565853007894	4.8206145470294	5.92668323294999	9.35149046268893	11.2693611654362	15.6163832836944	11.6267728429233	7.87444263628872	13.1052538256526	9.94590105274488	9.45942225938966	15.8016750101619	0.327648762089451	9.70503212471501	11.3565610617796	1.07455488614012	15.3875436562048	3.45695156940924
ALLC	1.02406704539319	1.0273709933153	1.10327687893125	1.13562393493371	1.15235390240118	1.12144245160958	1.10197990589258	0.993403939463258	1.12344885926004	0.928986289373562	1.06964185759202	1.14973311947873	1.04098880623086	0.998035046783367	1.07643135273053	1.04193264444855	1.02583605722038	1.03887385905157	1.20591635932774	1.07589633029767	0.946308831823735	1.1357337771391	1.01179486190885	1.11997968068759	1.03992013942031	1.05999121025835	1.05438253537988	1.03997559696509	1.12586662847711	1.01711197522621	1.05376537890715	1.18272859860818	1.02048908859638	1.04899618161004	1.10882154064959	1.055200604298	1.18059795639805	1.17906411158474	1.12096232483907	1.11804185899535	1.14572232576706	1.13485732101991	1.08894696836828	1.09692212276141	1.04944970064682	1.12061838067102	0.988889704210808	1.18153128677951	1.4016071085846
GGT7	7.47732600214174	7.62326380270181	7.46642869054213	4.57638905898096	4.16779295379775	6.51918304947704	6.52022174184368	4.48265447808988	8.97440344844957	6.12698976586682	3.28885676917025	6.11337605326017	4.84765986637725	7.82111849541441	5.91191305617533	3.12726674986053	5.29838310880383	5.83682229584413	4.60956776871326	2.96881583503636	8.54109234148953	2.79672273076802	13.4159911129979	10.3260708584073	4.51555865073721	1.81781276622371	4.86346451387714	7.69776503826112	7.67660044998178	9.10957844116666	3.18643034967797	2.36377028915058	10.9675724706141	-0.836351858287941	6.23719249102489	3.83707344627261	10.3133372147558	4.63226139655194	7.91037644674235	2.52784547918133	-0.554084207940228	-0.0214636506561767	4.00665652890368	1.44190230726773	-0.381700999784995	3.61158655544479	3.36129996566649	2.26415619718995	11.9820298318819
HPRT1	9.42805736774536	7.35385747089252	12.6689835664581	8.90203841849921	12.4261047465185	11.4957015493718	14.2776690811319	15.1072066444034	10.2940400525741	14.898214332559	15.5882081626338	12.5068936627194	14.0333186093185	14.6492683414432	12.6646391122621	15.3822955826132	12.33971098022	15.0088386991296	15.2907701598043	19.523592759368	18.9745794865746	24.7440043408026	20.6725839092626	16.1995827628116	15.5832415256694	15.0010430345682	15.6635044665738	17.0051554374763	20.204900059549	18.2674425941076	17.5892637416184	18.6685991486865	17.8520278262076	19.4250864410979	15.2303285488241	19.0166081210079	16.4170774671711	17.4187324366535	17.0047238910721	19.029568712777	20.0056323634126	17.96230463805	16.4920381724255	13.4559255928183	17.4308735235141	19.622106375421	23.4650011313393	15.0284840719222	10.7098531028093
UGDH	24.4504829972168	18.8643860670899	24.9403401032186	21.3579229893097	27.7094668557388	23.9158880037967	24.9869330561027	25.8934419673148	22.290700303784	24.1664270171619	25.0609721296464	25.0339103221493	28.0409576007977	28.143865541079	25.6239175916338	26.4932333757554	23.796276282226	26.937672927007	28.0409849249544	18.0682988061179	7.53736593872913	12.932873255316	7.26389273783086	6.38927516826488	4.55813006863243	8.07372795182627	11.740093186552	9.63342949663911	15.4013480622344	17.1866720515572	6.02689689938898	10.7461885352046	8.38366452229201	10.3106717693443	16.3586149876775	14.1100280633798	10.544104276009	12.7796834463578	8.07904105145079	15.6952994208425	16.566860129002	16.566004558855	19.2109469558729	16.7143966365646	11.4083048747297	7.52399642206413	16.0774964319819	17.625088598274	-3.91268819123366
UPP2	1.00315154945391	0.993055045247271	1.15621408171024	0.968056698322806	1.0034138501012	1.00743618215794	0.890342715673117	0.971723209045857	1.0757374397355	1.02657385237083	0.998195153348556	1.01463817830258	1.03808125260871	0.999068320649915	1.08858907853382	0.964213949780684	1.0299043008516	1.02273862733666	0.9373678288212	1.03745080484128	0.962040350701241	0.992730322240748	0.995156998962599	1.04308949714683	0.981627540223819	0.980444491572561	1.01499547465931	0.964515582945532	0.970897008313465	0.981049032723304	1.04458712067275	1.01209899954088	1.01062597848822	1.08315502697937	1.12018386563782	0.923676593865711	1.07378883124302	1.03483546641353	1.05080547224916	0.914421503305975	1.05530309912831	1.0294367885994	1.023199053192	1.05886763435858	1.08831696862478	0.926497190936154	1.01117032719294	0.93245273860259	1.07824635828846
GK2	1.06252982439329	1.06478726856694	1.04446837849269	0.936638923423382	0.99632757456354	1.10150656828017	1.07543991829416	1.02319145243335	1.0175097970566	0.983014700374854	1.03504143039085	1.04977374367131	1.08201246377427	1.04089820061969	1.0552484922496	1.02344571448867	0.987566495552129	0.988517850313999	1.0504414608642	1.01511691103901	1.04368149002592	1.0296774789722	0.986781175861995	1.0660320439054	0.980361126926982	1.00105860424823	1.00613919769848	1.03442350953394	1.02566902952104	1.05077998004885	0.993829204625838	1.0196724630302	1.06954454411228	1.00516433816864	1.01306804083003	1.06720181770464	1.08236422057337	0.98238587925117	1.00765296019933	1.05137033717	1.03698075415393	1.13253327482802	1.06585253358781	0.978231382828458	1.0130518239586	0.989137266650211	1.05333441760084	1.09189130068174	1.24182022310465
PLCD3	16.4361883027318	17.6415595083845	21.7104445458752	13.6897881599138	19.9043749031931	14.0774515784819	15.1383270183436	20.0908239808759	19.5513671173156	18.3572960692846	19.6870437049507	21.2534291807893	20.3329814760768	20.5578911470466	18.7823012999934	20.3503305614092	16.984480264126	23.3757840212929	22.2191705046574	9.59658567232701	6.11289329367451	6.00944165384251	11.134986954667	11.9838830168216	11.2929083224604	16.6227509402998	12.7878191314591	16.4331073521019	7.55494327869692	8.52152650968892	3.51189462311524	12.3565058101475	15.6058734544236	6.66982386890698	14.2415425458038	10.3397056336159	13.2841613838436	6.97468431018681	0.217807974294345	15.1522176866011	8.72860902276542	11.0052590779651	8.01416581910837	12.0753205722101	15.4767855525766	11.3844699270786	9.25764989131644	13.150957948841	10.0840327314532
DLAT	9.13849120971731	7.64482990460835	9.59115804695324	8.56137619478616	10.7939020588032	10.1876953193263	7.01105800279927	10.7947214903036	8.94483224868059	10.0946496587127	12.9432690875792	10.3786538770638	9.60444990918151	11.7052510065108	9.91122716436109	12.9629190722838	11.6720707686969	11.8336264184536	13.2879647468229	10.8841790756553	10.2611044333113	10.0411067264806	9.41272606372115	5.6062793930639	5.10728497301593	6.46942444781892	10.9716975062133	8.62233876395984	7.45543826437896	1.98979018800268	5.79608283238666	12.7212796216882	11.1990356690456	11.8114188797487	12.0921915920548	12.4103947036701	5.38176816506613	8.80079892655364	11.0891195456383	6.69306346653868	10.6589318236155	6.4152712186099	8.33699443947316	10.0706941688217	9.05660234102717	5.5260335202311	11.6711876781935	7.08167543679661	-0.0161363649253214
LCMT1	10.521739014486	9.35499555078226	11.4880218113518	7.93800047752807	12.6585752018208	10.3312806244207	8.8052386386203	10.491019988155	13.3326558916633	8.69040654159325	12.6178697235636	12.9675686009814	15.1121933227767	10.9997673998202	11.8726584880991	12.4835174165171	7.96516949733563	11.1149266907148	13.2224719057867	6.90145314329075	8.87759302131563	6.92859013967009	9.15758834129865	5.9973038088901	6.03075296933592	8.31308591880667	9.48870649826519	10.158729437397	9.96624695936371	8.4615520864723	9.62788399355281	11.4170733176814	11.0772310346073	8.84133497068571	11.8242589814679	11.3432694666507	10.1994822721306	7.6536856234082	10.3453696178296	9.60479305805305	9.56731049878103	8.07507069956681	7.90097713953364	11.6785583748171	6.32065032585803	7.97954883468995	8.18063355513125	8.5852898291192	4.91820503486358
CHPT1	8.15877728363749	8.92178966612696	11.0284071553292	8.7865905508168	12.3374464456679	10.27641087718	7.45450694507211	9.79029992860466	12.6897459908516	10.7380759129739	13.7049820139538	11.6800500285	12.2965735683584	10.6164657708471	10.7410436989735	9.89412928825397	11.2726901232953	9.69791738433009	9.68234863362753	9.28532530287176	5.39398519299947	11.9406408077688	10.8121275004405	5.03014273897781	2.10257040725819	6.00232622089341	7.91669479712064	10.0225178397634	8.63816146858669	11.8496886770035	4.16619325211446	7.77891635196121	8.54246206725106	4.43451934174626	5.06198499574816	4.41666728375125	10.1679095835829	7.05984495185533	6.35931028323309	7.42065766636442	7.54285866902044	1.77431089556941	8.4067820652414	5.38161681634109	8.14565325531457	10.0330271217425	13.5959810881587	5.9153731016898	1.38963046570117
LPCAT4	15.2778895800973	14.8896508785281	18.5934956982535	11.4321563295973	16.0707626293528	14.6242224215677	13.8968380613763	16.61148477855	16.921138695139	13.2319020330935	17.3307422409425	15.5029773235933	18.3672118210882	20.4059845166366	15.8708168020134	16.0621114337274	17.696466953007	13.3506282995969	14.3809698354007	12.0450167634115	3.35307720972616	11.1571495390415	9.999427468203	6.31857355692008	5.17707357416987	9.51919732531072	12.6000182591502	6.52488849820736	2.34387709497478	14.2409094113176	7.60595584271139	7.34872238299482	14.0666708744606	10.6809237874948	7.50973030533629	9.30682309742292	13.4769685971322	8.30925061014523	6.28213769162003	11.4868251425313	8.5930761128065	12.0907332357532	12.1420171032734	14.3893045054589	15.727386956088	9.41795126444365	7.76821544346494	8.54955109065041	5.01150417950929
ENTPD2	4.263428295869	5.362623801114	8.29381375221931	5.09179539946379	5.04977798279092	3.58734559946853	4.88133057225404	3.86133152616433	4.8042580649403	6.2513673402704	4.73083823705955	8.386917573189	7.15304617640043	5.90450872999405	9.39055841469095	4.17043840827282	3.69469573951991	8.59857522022639	4.90163799622306	15.0268864675479	5.60981585049379	10.2782882625656	5.23911706097413	6.87231313387977	0.224756998169056	0.902436656759645	10.1109773898511	8.50426710654589	6.64560948558559	10.0255304541577	8.32628524593122	2.29764374498039	7.41481449808587	8.95842976416384	13.571142334406	22.0448820771734	11.2204749830441	12.6584079143185	8.53260055105459	5.23288979708652	9.45810324798448	10.5331079496356	9.35611407461897	7.58565492375311	5.21148151199836	10.3626209532767	6.50127639937823	9.70663345712505	13.2568797162026
CEL	-20.6432934144174	-16.9343396292205	-16.8152316119572	-18.1759732354529	-15.7869935117137	-21.2740996573364	-17.0934982664773	-14.1793516432342	-12.37244797698	-14.9289733937704	-17.4750994092857	-13.4220951308	-14.1919659738521	-17.402898374409	-14.4544444188121	-12.1963950046166	-16.1337026032064	-16.6446955081112	-13.7957939339721	24.9017864977333	18.5941494871276	-7.3157329974472	15.6759981468807	31.2507231387493	24.6302906771035	-5.50533336528292	-7.25320309475973	4.11941398440365	18.9474507311862	-5.09149404464737	-3.37882388284202	24.1811750375136	-2.97903317765239	0.358136289564449	-1.17473629182983	13.3841120140515	-8.51220578053498	19.8032357275125	35.8163696821863	16.206697496065	-3.1824201361966	-2.60833073741168	-3.06343381166492	-2.5032191149263	-3.05373967889912	-4.93982972046188	10.2056689877182	-6.56664368236417	39.5430503950901
PNPLA4	4.48543956977607	5.81651201357676	6.26915671234791	4.81009518604181	5.30149076926871	4.7848356125026	5.69565839910796	3.52276543306064	8.02054231571237	3.51799894358586	5.67433105059875	8.6338414069572	5.45482161062804	4.7421102191934	3.68821196782694	4.52764247036713	2.91545042543082	7.07266242012648	3.86837060137889	2.10466973691215	8.55249235891491	2.69892471545851	3.96235977799777	4.89827504574112	-3.74920326765779	3.10797990230729	5.40772658260935	9.01166543499505	8.72718763330605	3.81245569270859	6.72656965442582	6.07308888601602	2.91084698241303	2.61624595911585	2.96785759930302	5.23417768880596	3.29493293006163	5.25743370573847	4.39190859390596	9.03618274050492	4.99845051493707	7.69719242802376	3.53776906064518	5.28562228802286	1.2701815011762	-1.03186313299648	10.8635304401826	3.92878843823566	3.18055603430909
POLE2	0.527738168476675	-0.513874398070354	1.17377591032073	-0.245001420331169	1.65599068117783	1.47273872968078	0.164654415972476	0.777132123198029	0.538792648857416	2.45982684342706	2.40520230705171	0.362024409444096	0.361795229326582	1.7573403843908	0.452306282180376	2.49869431791437	2.11874669686367	1.34785600629455	1.80824183158629	4.09540006788786	2.73356858688578	4.45944728605606	3.97954969188698	-0.790181924109688	2.47488336851597	3.26533686582875	3.21824545325972	1.84690346828996	2.7655298233916	2.87305191905074	3.16744649682914	4.92961858312576	3.84751370053829	4.27938959358859	4.21162879973013	4.17110093184287	2.33942328080464	3.72572551283191	3.2418110011701	3.00835903682036	4.68379988669761	4.04239141642854	1.97818458395908	3.75767704912974	3.38080228420287	4.21307069643897	3.82955094489322	3.03181139765177	0.442862679006839
ADH1C	45.0605866255286	41.8408632523985	46.6283269119206	48.1597608911888	50.2383485827608	48.0461861605504	48.8865657159055	56.2821045402448	51.2694522451436	45.0324310795357	54.903245748102	51.6567743337623	51.7338772715608	46.458447204572	52.2363336199786	52.0968800466606	49.2871027187962	51.2423042463815	46.0833094565064	3.1205688152323	9.26934139329533	-2.42430193332198	34.785892442941	-7.82135109477503	-11.9605020962359	27.2742704298196	26.2597020371634	22.7434720994151	-9.6281426421164	32.3741637166003	-23.4444885062237	36.1267805216909	-2.08658038768041	42.2408832689493	29.7962271706899	-18.0576463781553	1.66851867812553	17.8694453253955	-10.7491811327952	27.9438704778367	31.6671641314793	-20.6236721894463	38.15036152484	-11.3857619017407	-21.8024984618599	28.8012405196425	-20.8651311873924	30.3840806088517	18.6100958093019
CTH	4.49112043310001	4.54385415496101	5.89965178756779	2.98670667195079	6.03078656465072	4.52621309327953	3.59099702388145	4.01090762397509	5.7066961225104	5.81803561731333	5.20045398248696	6.60698276784577	4.64108460391546	4.46305201624529	4.6955170664055	5.68168164238418	4.8656415473621	3.41994494521179	4.34085864156231	1.98411103202924	3.61857613782021	5.78718166608637	6.17046354289214	0.409120772036409	2.56303192817977	3.11102763716305	0.99966218829383	-0.0895326331553949	2.8778277101888	2.96853217269296	0.672808868142809	3.46650148120737	4.45613429307083	5.86890716067091	4.26505010538993	5.44342403942276	2.6124219820911	3.16547826457683	3.65131388632531	4.44704712211261	3.14634898807095	2.70202307510823	2.21466531905182	3.60797769383291	2.28308094119701	2.40634863541166	3.17322640847423	4.8742773354311	0.0170336592144049
HAAO	5.51479271106802	0.018294426647647	5.84966209739529	2.25973086211907	2.78611147441451	5.49364912328528	1.06451453453754	5.8533088420047	4.33485367233102	7.57068477112234	7.32379217267066	4.30871670326633	3.70457791405599	1.80158206206469	5.04019112812022	6.6121956245774	3.31691747314036	3.73615246149855	3.32798248031353	4.51197628445991	6.24341551646307	4.94524238524321	8.97283456944296	-1.39423905173604	2.21473272566659	1.785228547699	7.0005143010437	2.1970770405072	0.60409916213004	1.25754820201104	-0.0521670333972999	6.54848185427297	0.242817126678672	7.5642863511464	4.84947876622789	2.02170187369444	6.09817099894582	3.2566961827635	4.53365116526854	2.33033719445721	6.78537988549292	4.95895662846484	0.298711332513917	1.41757282831941	-0.49917060462278	3.72379041467847	8.84536352294481	4.08835915415144	9.86351315959995
TSTA3	21.2917470997346	20.2191241985707	23.779321789582	16.8945461209001	18.8349420863222	21.5010601363495	20.5717587536216	21.7879989156304	22.5848278292412	29.1561736420383	29.8680059769983	19.7565479515739	22.7326898356887	28.7342804524411	20.656509723011	29.7462272364098	29.0710067080699	24.5048179679086	28.5523522758099	22.2679572923294	31.5365354852676	29.8568141510216	23.7249220815107	25.50846516861	29.7515295216377	27.4299829494029	33.2121067024283	24.2127304064399	29.2466613926373	36.7092383765368	22.8981414507106	26.7531329158633	37.3629358382538	26.4743492537354	24.180902222019	35.1525845205765	33.0873932127605	33.2304084376404	26.0800384328091	35.0943564536565	32.4581463504095	35.3509409886272	26.6866160022615	33.8302359795963	28.3093749489619	29.0869463443742	32.1604329038196	37.860171064244	27.2411319624813
METTL6	1.10962625726394	1.29605907636881	1.22839545675149	1.25824174495286	1.70896168183464	1.37851132186545	1.29679801182256	1.32445131844208	0.728024551927142	0.921464556925232	1.75587352138297	1.43492791655709	1.16257303788882	1.45657680146306	1.360828963331	1.74414557037292	1.49457120716664	1.24357780362431	1.48087532880566	1.67136604888708	2.16778764283276	1.5483215954321	1.98824822743353	2.03777997698259	1.93627510927978	1.71056875915971	2.26434409398182	2.09911536015901	2.31883445681335	1.993226643505	1.63804928799655	2.22698495811931	2.28841348848831	1.97363426030455	2.33983153802832	1.45260206449543	1.69378814787839	1.7565260969807	2.41149041282237	1.49273266670065	1.85800599488524	1.79923796079945	2.13477949686505	1.98668260884038	1.94955642301988	1.985335006749	1.77725810182553	1.86552380425117	1.23470908671354
POLR1D	6.41823442906976	4.69489641213577	6.79372692319314	13.068675011729	7.42686691620315	8.03415719686981	7.73283597294655	7.02350682039437	6.01932340061845	7.27147359180934	7.99305761048366	8.3859228562036	6.36059113480028	4.91540966226625	7.57388444728807	8.29746568887781	9.12258775837855	6.77524740335349	6.65717540761875	17.5156517556608	13.5643494487706	10.906036235976	11.0086406847271	17.0871045104899	9.30526332515487	10.2696608989336	12.7940431209209	13.878472197118	17.4001640080138	13.8285810634211	11.8586720241523	13.0607324223527	13.1420451936167	11.8384190636094	13.1414992003702	13.0663402414309	15.5620286191634	19.530623921229	13.0743361654189	12.0343540847419	15.4688074919967	13.0784383570527	11.8949806591579	15.5254963596394	10.9346853339935	11.7230173604233	15.1862813831895	12.8045090785089	15.9560604425704
PNPLA3	1.19647979727489	0.970172481853429	0.838286924135443	0.880694474526879	1.03481256335868	1.14881718965572	1.374455067943	1.13500281551829	1.15196342801531	1.01802629350933	1.13088019003407	0.917846942509152	1.18897908762236	0.716721994908855	1.29815947207454	1.07436499838697	1.29980857007146	0.871884654980741	1.02229227695182	0.890712273917222	0.944973003399306	2.52118428990067	1.09124939871619	1.80162288614799	1.19076036482137	0.456181743026676	0.998809839490387	1.63882833378504	1.25880909892699	0.992698732331982	2.37802002728898	1.77963908811406	1.67019684229412	2.66252957491348	2.01539610463419	2.74821582139653	2.10050367414378	1.25602428976352	0.929799932843417	2.32512112102023	2.04927906376644	2.03010636812464	0.931650017113309	1.32195172772299	2.64541838275093	1.75374669040151	1.44151011718253	1.46536154187919	0.946850748006425
ARG2	0.408234164767139	0.890587940474007	3.01952584601682	1.19373393952502	4.14335190346801	0.326630110020451	2.24810254789503	4.55901227023825	0.415996293037564	1.91270858348776	4.13368916890971	1.22214010813412	2.79176754751184	1.65267189328775	0.48073853978693	2.47040696848167	1.07771241530047	2.87185137927722	4.02920330633852	4.72120630753184	1.62477143133812	3.44265700249875	2.27120774522486	1.28267275439288	2.07039169471352	1.17156610485791	1.39323081562568	1.62031797943814	1.89257145146134	3.56739493961356	5.07300060262363	1.93535027071039	3.49483925153562	3.78743767112179	3.97981282617625	2.44060760409827	3.23417577913354	1.89296547818766	1.71329718229792	2.82260219831769	3.72313151629227	4.34256837101421	2.1667652583336	0.978533869009069	2.51015509213702	3.32224195968779	6.00663927602408	1.78181706700898	-0.64238174364701
ENPP1	3.40943829529328	3.54393148386278	2.75064810907154	1.98533760543947	3.83774770599601	2.55933511727727	3.45845595282398	4.2631459293896	3.64585840808379	2.61751749691712	3.94309638666152	2.58822480934666	4.47135889651624	2.74380423122317	3.40178124910558	3.5854571457558	1.38873737757904	3.16851161007487	3.64546242992197	2.30615655663526	2.54562199247395	1.25120993849682	2.71208429417782	1.95762052894845	1.18349355046637	1.60358933049399	1.61776796241902	1.47465180389233	1.47803836438139	0.543783767018744	4.3983671976203	1.74849318063856	1.37192110438438	1.68939371941092	0.287572970972259	1.31518228574283	1.146338772281	2.06729552763412	3.73798974155328	2.36034638402407	1.11229298734096	2.03416293407398	2.7967214298905	2.42209415883712	1.21029426241394	1.33493040500788	0.33727502593421	2.18235344907142	0.708299885294921
DGAT2	1.79156112370465	0.127650295812094	0.55010004933732	-0.190348569103055	-0.643184686543009	0.0654785110219969	1.84019616094403	0.828734008044974	-0.016665906008793	-0.120196900259342	-1.32776248201265	-1.51736581573112	-2.08974923531083	0.141969619767111	3.60537130581043	-0.0368834577896822	2.28074459509813	-0.80162326130353	-1.15882721801027	4.83865706062897	4.77092148262855	3.14002761315777	6.69469014897961	2.80586653026333	1.67529408561485	3.26560660711986	5.65209622356331	2.92841671044329	5.98459684803917	-3.68654408246908	3.32805778106242	0.593493994478026	3.98431197350983	3.41931798512529	5.25814494466792	3.83011238798628	4.39506090425627	5.42260421884752	6.66865364118718	0.680699901844758	1.87224070493588	1.94158071434543	1.69882573368341	1.81103077555385	1.53355696608259	4.75262290075038	3.1881796778483	4.22398447766488	3.81991219963354
MTAP	0.946737523046185	0.946982801915329	0.150596312591062	1.7002230502903	1.14762622031006	0.828344153775231	1.22328780350759	0.413918515209484	0.285393047060553	1.61511687236527	1.49661316745739	1.1126547458736	0.856814900856446	1.25370353181067	1.37539777036122	1.31318790524178	0.667319583543101	1.22905155508024	1.24817667539648	3.70846320847569	3.42156398860285	4.01221733186131	3.50661917684335	1.69238444240633	2.74814824423291	2.97274213789468	3.73607602047117	3.11106159423482	3.83294060391234	3.55825560984057	2.33753451073594	3.17282139815084	3.49257505116098	3.86334564088736	2.24067356389877	0.494972463924497	1.89215202832793	3.44032565967137	4.19966619724472	2.46683796232535	5.25722601475482	4.26148404404782	3.79957068015182	3.8321450086158	4.32028478376023	3.0972845781469	3.85434044455025	3.18438061288576	0.988036784210538
GUCY2D	1.18306316257499	1.13341031392755	1.09111499195396	1.06237319524002	1.03753168293568	1.068120763033	1.23546289721066	1.2771684970533	1.27326124370336	1.15135753275202	1.17151298949739	1.21129328317025	1.1710313487059	1.27528159133452	1.25918133445872	1.06680812478634	1.26663161615915	1.20709349145765	1.1888827350296	1.06051227118544	1.05787391553856	1.30566240359244	1.20957860751157	1.24979922177746	1.19980268910619	1.09153908331516	1.11206266606098	1.1621721501312	1.19553172962638	1.19314823920049	1.26685450806695	1.18998694536457	1.25156269346393	1.23068769873711	1.2845797370513	1.31133827693263	1.29833534942322	1.17258827869355	1.28924706954571	1.10450753324983	1.02762804762735	1.18622617662065	1.31052560952665	1.13473922236946	1.13423455199132	1.31126293270032	1.15930000037014	1.16994190390631	1.42571690749442
PFAS	0.959456068314667	0.87797238808845	-1.40763441319631	1.29445348265608	2.32061549837967	1.32913001444733	1.57303739739667	1.63319833260868	-0.788508463559067	2.76377517356358	2.75472013908486	0.0346053844639513	-0.129531587749776	1.41045189363349	0.660995940864142	3.2137544563134	2.66751770859145	0.869553560966369	2.16894713473074	4.87199060060329	5.62618263979552	6.66033495000226	3.81607946158838	2.85121229142942	4.38802685517193	4.83650698343	6.01247447119387	4.64194811755989	2.31227691870708	4.43652992670726	3.75914966642365	7.12565209586067	7.03340381823521	3.5108921202899	6.08739993849514	6.76064272348718	3.6005627585788	3.81871014856625	4.00435030865137	4.43457954067285	5.12359590522598	6.60731021370692	2.98995784149982	5.43963986094055	4.58536282913089	4.63766877532526	5.93380450820398	4.75454659650236	0.6029653844278
GRHPR	6.58792634300803	5.15482550625604	2.48472461302726	7.28786505925805	6.23513369509989	5.0991525369189	5.63419405428763	6.30606043104137	6.31961479990358	6.10152979372026	8.69834977383923	8.74114546903126	6.29865413676853	6.92263677806105	6.75365655904988	6.04786781851474	6.15088119282955	7.47843034214255	7.04088432730628	13.7552444370172	9.16278767781304	9.67510899912739	8.26468750804118	8.98708796321688	8.80951889345229	7.72117075197114	8.03328816284366	8.57590667515568	10.4388485260866	3.48000204555755	6.71616206469	10.7442123038941	12.0436169564103	9.05956190792604	10.34484508256	13.5156421488647	7.81557447108689	7.51008437342422	8.30158543445764	9.71543579290741	11.0142124706697	10.4682036867766	5.73571284554261	9.69737467647316	7.32594790013207	7.49500867838175	8.43470236897349	7.90207033241351	5.70650951423586
CYB5R1	4.18323569349384	4.50189481243527	3.9931579384831	5.58623779199104	4.39940616635908	4.57941890108945	4.89614150254329	5.71105660730194	5.52443562628553	3.87751734496212	5.03468740427075	4.13330846549937	4.39403756600705	4.69086808578007	3.74896232098046	2.93240774380168	5.65622250159209	3.05406355910848	3.76539702401031	2.69165251956014	5.59692569812113	4.54958639421367	5.32633134754439	6.65071193887009	4.23521444615559	5.02425855284589	3.14868723346315	3.54489847413727	5.94273493529874	3.90061853919456	8.40830869222717	5.62849686836658	5.71431428400315	4.41964264845337	3.8821918770071	5.7278537247735	4.94701397214205	4.23304509253445	5.35543095758587	4.87944062204488	2.69016746151319	5.37411484019495	4.73610080713722	4.41910725141866	4.32794433258647	3.83473192101985	3.23755408590709	5.31305785964487	4.74396180697166
GSTA1	8.9491769866076	8.32880411631704	13.0498875487894	9.82057735573406	12.3007405524845	8.55299902904554	5.97123901729288	4.37153272972661	11.3731811491007	1.65232595241119	1.83676379400315	14.7317147274717	15.9845378440816	14.5103301177412	3.50354567093401	0.487541485942718	13.4794285894849	13.3871329683699	7.22273892450724	-1.52170828225831	-3.0687036581265	-0.521384380378483	9.49316458063543	5.99106931891615	-0.267414876026992	-2.65667021803783	10.5268718676747	9.41377940944219	2.40254087004615	-0.700257323344795	11.2909321825582	11.3174491253744	-1.64974778994888	-1.38117660926632	-2.56473393955346	-10.3647162089047	-1.13033450875685	-5.86037520301566	0.824282528285459	14.642956680354	1.45832464325431	0.217796060898777	-1.47153437170464	4.62837566734088	-1.54140255936489	4.5069252805245	-1.19478527767504	5.91665420688422	-3.13188289982648
MIOX	1.58635712963648	1.391441041952	1.19495419932748	1.49843102866879	1.45714149824423	0.445782459946264	0.664287435024198	1.17143668625503	0.37411725920646	1.184200329351	1.2084866312256	0.600371250885141	1.4481649197514	1.68001667375571	0.927408321132768	1.63429592896754	0.895551075116974	1.59983653438145	0.902383565421824	1.17429069761562	0.360760310367292	1.76854531960001	1.52683430475582	1.2070497806267	2.84674945134935	0.888937101934106	0.85413963166601	0.939617476788958	1.3509407390917	1.30411305152458	0.750160582487498	1.37913236937244	1.41765680691882	1.49236573927803	1.40047650849823	2.48314476521836	2.07329933397905	1.0066147638068	0.87949301901042	0.214487779599113	1.75322018012368	1.13220841860546	2.53983764819428	0.683359944410792	3.0446607415896	0.911524203303686	1.51553407195748	1.48930471807144	2.22355550426771
ALDOB	11.2394387151847	8.44436928657686	8.43912207212901	4.90792331780812	5.33929613834703	7.35504713337596	34.2614040506027	18.6465579777596	7.83383279931712	15.4230853440038	15.0853909061632	21.6405614687744	13.9363667920542	10.9903404961428	10.2529631115189	7.47469503904134	7.59994069222692	10.7586213498392	11.2334652998974	2.42870386003277	-0.0600009169734985	28.3382634083203	3.41417596045264	20.2776116324486	17.3498412749155	13.7917184626782	16.3801768282868	12.4414508048968	1.32810917369124	30.518125186112	-2.18288942966949	19.4130785892625	11.5834152695813	26.1862069056953	6.52407131490006	5.17998317898065	17.9699653872212	24.556440010959	10.5040769091617	14.3675215436658	11.3470529647967	17.8804246982402	29.8058400838704	31.7070390794066	3.17261434573524	16.3154921607918	18.3416816615678	22.1567288763967	17.5569895527594
UMPS	1.83406737558347	1.00176837920802	1.95082982982801	1.90491989013669	3.22673967001747	2.39447353675978	2.52737161107191	3.4384235221225	3.7267081360817	3.10961035076885	3.37619257929147	3.22110036803887	3.53827277694124	3.43833109224053	2.73391084811467	3.439836342982	3.01724640544814	2.7811915945006	3.65097790121693	3.88382981791254	5.01567574752479	5.31997592517651	5.99944987564857	3.31583718519164	3.75421231353662	3.10537756575562	7.31094797789806	5.29669576626167	5.20123943994225	5.60875698959355	2.99105521568364	5.86852306450165	6.48897292126715	5.62601334876834	5.51568982036468	6.06954601944181	4.32348610102856	5.33601841537174	6.08451142021948	3.66252976175368	5.94610039575655	5.63818489151814	1.87534552835904	4.37704465117589	4.16660321481325	5.43268381048118	4.38732786616078	3.79822332926221	1.74225073584871
POLR2D	3.07605680581347	1.33036130237057	3.51013727669949	3.33772388299092	3.38603326410121	3.36519210199218	3.50874636371907	4.25846949670774	2.86090810694448	4.6353668593664	5.22620808888695	4.58553278693573	1.92944174187622	2.64720887662738	1.72341225921618	3.90501746993462	3.44446141406189	2.10539186330162	4.70707282303046	6.65750371350285	8.36566041696117	7.86700932378326	8.37779102646122	5.36940046365407	4.92809590353093	4.57807672837784	7.4958599403299	5.55951627828713	8.17128039327658	7.71564449476842	5.82560044193177	6.17101656535008	10.1537911410647	6.76751052789721	6.8380612651819	9.26720823636453	5.44967668181604	6.92732257010269	8.37665539375551	5.60964683616808	9.84549505507394	6.45868151474749	5.13258566156974	6.13315166855896	5.21403638861156	6.53142859274091	7.65599074659147	6.54685291194257	-0.885063193426929
POLR2K	11.2426677233433	10.2524791884596	10.7733378275934	16.2882267733801	12.1988914734234	13.5931477672693	10.3548364648379	12.2946886069421	10.1473283663865	12.8789158373221	13.3939641203042	11.2022983647028	9.90158715751772	11.2602779261537	9.79327466132151	12.9704028280402	11.8632602881165	11.183993627189	11.9404141232635	18.7850781892313	20.6992807220622	13.6599687542885	16.7102675643328	13.5938178171621	13.289552660135	12.543146781748	15.604489035834	13.4845119140644	19.4599245701353	20.6717613634648	17.0949868465273	13.3590456661336	18.331156043365	15.5324226474464	14.615254418294	19.5833973256289	14.7703466227423	18.0935126537247	26.3472147274968	14.53586593923	17.2339937202874	12.005170419248	14.5467927123113	17.5511069430531	12.7780370500494	19.1975465518728	16.6343910726236	16.2181957861147	6.33661359580897
ACSM2A	0.850027541857011	0.877052232410793	0.930031509193441	0.900691403974119	0.848305731419546	0.923986858842312	0.912538852256754	0.9415511442691	1.00285155779923	0.93176461641431	0.87647013203625	0.968893677943372	0.975838874312438	0.90634253418955	0.958733747247632	0.835816376598215	0.854477709179492	0.819291639659668	0.924631478612972	0.861044184913641	0.868999278225443	0.967657639115401	0.879830375274674	0.909827407192888	0.853871130060473	0.966092480521168	0.921233941128697	0.957911159290029	0.920209229881527	0.849626431404378	0.941298956778085	0.936516543637971	0.967864814780707	0.90947059012574	0.988031265061155	0.917245748866423	0.990059716314792	0.917724160768978	0.878915134710912	0.936744623469308	0.923583697496698	0.957108120816706	0.890416301468743	1.01836259932314	0.934929032365513	0.908919185236049	0.907420948318871	0.921704097259669	1.16236164124064
PEMT	1.68934881870068	-0.286903836790231	1.1388518679125	1.24453720646611	1.68747076611595	2.20402809196333	1.86248226664656	1.59871409496972	1.34795028105895	5.59306232952581	3.25099855768961	2.21296679748489	-1.60422806150794	-0.956671525468101	3.60569029848316	4.18392109292265	1.1676190239332	0.65158059702459	3.83596394306468	9.67502371894264	8.35180363828184	12.9770747719621	4.66698641098785	7.93485571683906	8.07587625869774	7.69479547835262	5.57451596217193	6.02540184205326	7.19479794718912	10.058922510561	9.64227314111667	11.7634633384698	12.2615231025743	12.1297875038783	9.95288935410412	11.6472279553659	10.8044997794292	5.87248238826008	6.60761807120864	12.9489236661861	11.7609244229153	10.9980665334219	0.104603130842233	11.9235771758506	6.43075487033753	7.04599953871869	14.4217996588675	10.6740932120971	9.50902497665665
MDH1	14.3098783423968	14.8301737832826	14.9917547284607	16.6495028118422	15.9005479376174	15.0315119521944	14.7229819602668	15.3358752894853	16.3591631722895	16.5381777951067	18.8813282898033	17.7981374610506	17.1713483934631	16.2084139030758	16.2369870526366	18.1606097716871	16.9390539941001	16.6868719027463	17.0427712498618	19.4648864327792	15.4108586761413	16.642809276641	15.1950496424963	13.5238523247985	16.9381253514524	15.7720399880792	15.1411676384629	14.0499355563728	16.923706267951	15.5007727219149	17.0768356967499	20.5432526646198	15.3618310989423	19.3846682166314	16.923136025846	19.8636249128596	13.7649395786457	13.0903276818014	18.0902843089326	16.0812257291449	17.2955630439611	16.981311565693	15.1521235747286	18.5243361266115	14.8011116986215	18.1282230302189	17.3408154859152	15.0087376352957	7.53091001613549
AKR1A1	24.2710021585707	22.4675603284408	25.3294043775406	22.3073965402489	24.5518662245892	24.7049239498085	23.9971620644971	25.602770694184	25.6946723710009	27.1357233416112	28.4257663849134	26.3036080480042	25.9066735017	26.1233763981344	24.3383190458535	28.1192971618685	27.412057003441	24.5920809911914	26.0250588296117	23.3039814761217	25.531939314353	30.1813747611998	27.7678319177022	28.9745598083342	27.2850404962775	27.9102743523308	22.3000852012139	23.617392312555	24.8479004844084	27.4849668273186	27.2646992260851	31.1859949818866	29.0099350515083	30.4428075492949	28.6083151782468	30.1587589020568	27.7696500787581	26.7255462501345	16.4411243576117	31.4073092825023	26.3940699025631	28.9691006811869	26.4269487593857	29.3000812504766	27.2822423624685	26.7118793703536	28.1343253365812	27.4673299722888	22.2921771768875
DGKG	1.17778833416814	1.29253167272901	1.08217701176922	1.15226153158309	1.19508341638095	1.25521528815234	1.26770617165919	1.1507649723357	1.03328852955495	1.19934677834147	1.03424031083732	1.2865555522517	1.34568568228132	1.15277977312209	1.10436332882647	1.04994442020944	1.20483650467604	1.29902700299737	1.15888526973313	1.05298304057533	1.22315727559989	1.06039429966469	0.856089770568523	1.22692753261046	1.19464796295784	1.0964395017674	1.28918291976924	1.28071459236465	1.75002100915511	1.17488335094505	1.20494091209838	1.06342050638321	0.855505999015776	1.15003963269294	1.31719321105563	1.19498530315648	1.08165953408985	1.24824086775112	1.49362324281671	1.0333312672439	1.09948559788768	1.42626364103088	1.23190232532781	1.15265139869733	1.34276715160698	1.09606540083381	1.22671332034769	1.10979903215643	1.25395971998632
SARDH	1.23204287035725	1.2719544040218	1.36414922639101	1.10278216158133	1.1223298420737	1.09319691794042	1.1766352924756	1.29054962072271	1.36200695537773	1.21840167282924	1.26551639408176	1.27668681527103	1.37370485448674	1.46728635989382	1.55307829333976	1.14157333679859	1.39852876411582	1.48812699513767	1.36420896113682	1.33250123577082	1.2181387568926	1.52806177188438	1.35908689616991	1.63731233878622	0.995593386404588	1.22179248382674	1.37607336979238	1.50354680151794	1.41639258340071	1.37942388076012	1.11156488214817	1.61775742807215	1.33930443269253	1.45318270857068	1.30031462088763	1.40188619627484	1.66526817140463	1.38194113083432	1.27128319231848	1.24200933890675	1.37849213567443	1.30270073241312	1.1320803406705	1.50085529749618	1.18022786427267	1.11196370688252	1.5056035053962	1.33115985516206	2.44414901195668
TXNRD2	1.6667214579339	2.04716833890299	2.18414734890353	1.89819104015831	2.04250579931046	3.35484845285142	0.178196487271273	2.89112845523154	3.24699405360115	2.01785287471241	2.18724419187603	3.3195674565347	3.77663751948984	2.59216487215545	1.41336372561922	1.78829710945279	3.61491823882328	2.58898010807802	2.95192446352229	2.24274225374154	2.02719469449216	3.80846946873711	3.74869584455527	1.90136168954136	2.37284422808579	2.65196032638888	3.26159983305413	1.3017017287806	1.88001435993958	4.6289983704309	2.75877099275513	4.65122870620125	4.61496338343756	2.49783169077264	3.96423606227706	3.47909198049443	3.98984207767905	3.38951717133214	4.31109478441312	3.19509324238795	2.59294430312986	1.61823977795462	1.01568754883549	1.94605412959589	2.19288993784574	0.942158828331207	2.71194404090668	2.51991950090465	4.98030470154424
ALDH18A1	32.2112316293737	29.1542531497395	29.5710159396236	24.1703410770584	31.9130327943931	28.0007867519358	28.1481609624151	26.7715311496288	28.8868802214556	29.2760045314167	29.4107180210395	32.8172838593034	33.2484907948623	26.2790648261294	32.6539881275897	29.768339086742	27.0650338304059	30.7414367404304	27.5490467808502	28.195950007875	24.4156893402555	28.3385823807184	26.5758583547076	22.0285890920412	25.1862384842368	24.6537552193594	29.6937154564025	22.4726726914026	28.8860599323761	28.008121948829	20.1557853530594	26.3520949304304	29.3806456231659	28.5169188008594	28.0347633716552	30.9475181259794	25.6797231605375	30.9888507149694	27.0336752941816	30.1228294831599	30.3137170794565	24.1739490083653	26.9022219426059	24.2941357310917	23.8776520796483	28.2479056688636	30.2238292896266	26.4556601543887	21.9264124019496
BPNT1	18.0346101490563	16.6357738489616	19.7882286349121	12.906923419141	18.5087991968172	16.5010115886713	17.5664685160481	20.3877764985068	17.0902458198395	19.3495456210363	19.0184192698955	18.0488296312732	21.4212055253914	18.6550004882582	19.6009290518118	20.9976007673581	15.2559327946486	20.9336351757099	19.6884358130509	4.43444381768683	5.82606710849519	9.16942510782173	8.33650362497712	8.31422216956769	5.36671328520307	10.0011176111505	12.2080325509729	8.97245151705489	5.14655862040979	12.4326671832465	12.0500094936709	15.8821912379292	11.8873396277476	13.6469876325519	10.8010449820781	6.59650312653185	9.68525153697911	13.1335117210807	11.3277256549504	6.45517387032295	9.26918235316296	10.7229085122048	15.2741934338722	8.37610125921601	11.6975585329265	12.5283882679407	7.09327845868813	12.657404948974	4.45428466311356
ETNK2	1.52354773096403	1.30726209617438	0.818874399152707	1.31474366753872	0.854690537330486	0.8392434919011	1.16412200289215	1.16976063689276	0.94768699197066	1.0173928223328	1.20076165587208	1.10822029568135	1.88742752945521	1.30506824903099	1.21229406766323	0.942250163699149	1.30120215125173	1.39630811551522	0.688930029940913	0.688362865699118	2.63082250982172	0.950247237763625	1.92866781070455	1.62918884443699	1.55820204964519	0.340791047698654	1.31835681881313	1.80264221067862	0.711277703029494	0.50280726787929	1.74424071354827	1.81268777094844	1.42491930126561	1.60649884052244	2.75948538204384	2.0277383521852	0.940856285450173	1.7502407264177	2.59228947566926	0.682046994454143	1.57855279013303	1.67800334370292	1.50223992636863	1.59812434018369	0.944407163353393	1.3262968126169	1.60764423177711	1.48074319012323	1.54260154294869
ACO1	6.59978494194895	7.71839845462035	6.84549519580633	6.94638168582632	6.86867994596255	6.84550088560529	5.89704198444104	6.76474762664671	7.90574216329604	7.98423159401916	8.18613622808406	5.187231215834	7.75030747195591	7.64803662455163	8.00681209898639	8.07403991774905	7.73137766915631	7.96982674408712	7.41942743767544	6.60062660364603	5.66310205519299	8.28923808992798	4.88681370687913	7.0222245151356	11.9009804630295	5.25029388371454	7.12100144507079	7.02256436274242	4.93662359229826	7.52374528838917	4.06746894923374	8.01105381260789	7.64233932015628	8.47434351929356	6.91257159645736	-2.02338068270297	4.89090514702405	5.79484089789853	6.45751320089786	6.54351286444869	9.59392395256928	6.670838686969	4.66309027959655	5.07697159368059	5.75062420111156	7.12683732202998	11.2253297172268	8.12240532784027	4.2106479915584
PDE2A	2.21866852940185	2.11756695963303	1.61307422102401	4.08470916902169	2.10023226138449	3.08784621367485	3.43923845236846	2.35047749795271	2.02472582798779	1.76822211001852	2.12378733689233	2.15347730412683	1.65524723413815	2.44829022117131	2.3526438495806	2.00709076295743	2.51171304044567	2.11958162449761	2.30003307255828	1.67608547249934	3.37387311323787	0.724570068414805	1.24908060269124	1.17743284200869	3.88890955514681	1.43075029203028	1.84336022407283	1.79807580887123	1.84155146483036	1.43744945894178	1.31909313392331	2.17969793233846	1.21255938696984	1.47333332608177	1.05039205826602	1.32923200522589	1.7314180869495	1.42535515818835	1.26131612497694	1.97337194512433	1.74339982352937	2.75098393807824	1.67164906505813	1.12837449101843	2.139431959539	1.19075020541461	1.63602850017078	1.38047655687369	2.35728766532946
CYP4A11	1.12563766848724	1.25925342540558	1.21404686793119	1.15951729971252	1.19432303878642	1.25701011165273	1.21620092304615	1.22342366507703	1.35374521798319	1.15849060981015	1.23779194396066	1.17117226085641	1.20515205901641	1.16240911143559	1.22176365507371	1.15523395645113	1.25516504064856	1.25914314492367	1.18394085008144	1.16945775460413	1.10292890997745	1.24373129332599	1.06931297498913	1.08329946303288	1.06593142423583	1.25661849872622	1.12067391627024	1.23453821965686	1.16996734489205	1.17129813306584	1.16499663364313	1.18125919751372	1.25681737545392	1.22194683581741	1.28363224753126	1.23448825805808	1.24653076786093	1.22894854423875	1.18110863344709	1.17746624620287	1.23481213829938	1.29160652481278	1.16140916336557	1.15248487587813	1.10778374672877	1.17248831309727	1.1417916828093	1.19199289932228	1.30733902760507
MTHFD2L	1.38974818517083	1.15262867736594	1.82208631699058	1.47289366503601	1.78114702126232	1.81069206069289	1.30144052024133	1.49126293725309	1.74340297568376	1.81129385335411	2.02151721892114	1.81277570906746	1.6765014302587	1.5299205634993	1.41514187390551	2.15850767527042	1.68981615856067	1.63706380078092	1.93309246790468	1.18879199193419	1.66743889536413	1.67893766314786	1.85834674237153	0.888284398868251	1.76066151392481	2.46441905987631	2.62693365907175	1.44904133178582	1.82341057160299	2.28802442983452	1.07603937804987	1.74020496256436	1.53570245935935	1.92434300134857	1.76894968137965	3.48519891382411	1.26093376753456	1.52342798963963	1.28352911974468	2.27336453183725	3.34890485267446	2.16066404729734	1.6127791985498	2.3172290036014	2.35972648199818	1.16396677211083	2.09623465184049	1.88975875807712	-0.091575289445412
HEXB	20.0057974968977	19.2263786747091	20.3954755847786	15.6965222345454	17.3744165131027	20.697970457552	19.3719519307963	18.9248299804387	22.0230109947774	20.5817717768881	19.9779274389051	21.0065010393925	21.1350471562928	18.7055244008405	18.7058506718528	18.9999908285258	19.1515762641436	17.3048666088629	18.5548468104266	23.9429877839377	18.5965204182527	18.6474855920151	18.6974471706598	22.9306702841009	21.3167890839189	18.9761338032306	20.9671050124867	18.8166580917148	22.2565667729394	22.9565810097099	21.2099223074383	18.0183917787369	16.0997294231026	20.9056934586458	18.9842158114258	20.0502663284645	19.0290975532111	16.0300039900584	21.1645300899533	20.331011155529	18.9962512500971	14.9025637362846	19.2827441702184	21.2605565137285	24.9171635650736	20.8914749094982	21.8414546724045	19.6582421600042	18.7220761240093
DUT	5.30674781730283	3.75767470295176	5.53898028038911	5.97774401157846	8.30578384303703	7.06114818229792	5.68796016142719	6.32039645729893	6.2516188369906	9.35048149855876	9.50446286637399	5.28282977831672	6.89001503078334	5.77670438389681	6.02710925589308	10.1244817872449	7.85005731139664	5.7887618930192	8.99763265380088	10.4355707744909	8.98852800422543	9.74316353466246	11.43673879456	6.36784435526986	8.56751242956572	10.2891390343498	15.0580187981153	6.34571494444352	7.75395403042202	12.3972618979547	8.81762069046177	11.6417706732553	6.51323968166078	9.58338796772663	11.4558292242667	13.5386568760633	5.14205588583879	11.387870318256	10.7081608562603	8.85012412757678	12.3340838187982	9.05763757850947	7.90669536200611	13.1282913711297	8.17967529897881	8.29683926658928	9.96640324214835	8.50774967434457	1.04498159864714
GAL3ST1	5.13230876874877	3.97443746165202	3.98404206828444	3.55815939707363	4.09500079233237	3.91317142003192	2.15979406307906	2.43555805476726	5.16631777730659	5.18427768906509	3.0713047088791	4.8438314069892	4.22891247347953	4.13667758863188	3.19221812265834	3.72426895795849	4.90331910803847	2.02189399416983	2.50422328014545	5.2638512622338	3.27796019370094	2.22179194605436	3.73546363052863	-0.23838115283	-2.081563734049	1.00340136196221	3.54940372681214	3.42386482871242	2.09660262721498	0.0136147431819045	3.0066480220735	3.44051774805737	2.93366548569294	2.86022669170297	0.572457052263077	5.42498281715721	3.78680574051905	1.75446451554724	3.20450461231711	1.92539009530789	5.83860878689074	1.30965012899352	4.26818191046025	0.0168947477513997	2.73573610664628	2.78878045253907	2.89144116537675	0.818338035142015	5.21958754535246
SCLY	1.18026358191907	1.18970915163229	1.14443542281218	1.18493777039494	1.20179332313147	1.12700293418124	1.12184766491596	1.11697849081961	1.30750127787415	1.35662954309825	1.24720103037593	1.30759441971253	1.34072487965515	1.38239204269249	1.24827058275143	1.33815353754747	1.2645964323262	1.43452763863605	1.332412486393	1.63363653289633	1.67163821500309	1.73045678924661	1.57654587224488	1.56655037210972	1.57877868772261	1.52100217412405	1.73353564244303	1.37889704412717	1.72641218001368	1.46564914183868	1.38372766162075	1.85327407548324	1.6857734147491	1.76404606071721	1.71954187855736	2.05935924779046	1.46433048830069	2.04830316956188	1.90784597093472	1.36243794501147	2.21718416057998	1.77155841437294	1.5836347494288	1.55654540223992	1.57772602938325	1.46099163236634	1.84960290659283	1.57519229220429	1.07869772936833
TXNDC12	13.2273584064805	10.8882517433718	11.358308185131	10.8296165952139	12.5673820368318	13.1857907366877	11.7760554441069	12.3787190918866	14.0381270539451	13.3310408834632	13.264264799201	12.7456471035446	12.8883496248046	11.9400973435744	12.8173928934638	13.0099930840324	12.778119410654	12.0847852761267	12.7544148151533	16.0470208486117	17.4997822297997	19.6074778669987	19.4303416004872	17.4053030663369	13.9838547002406	14.1369434677436	11.8905973256523	14.2106675055779	17.2326722020012	17.1342813429545	17.169645268971	15.8263956298538	17.6976586864413	17.1468377946624	15.42606039429	18.5927575787522	17.8255236882892	15.7531979030472	12.0826932805988	16.0230446508977	16.9688579182849	17.2130467022288	13.396851336748	16.8565841135485	15.6606631653697	14.3178748631793	15.055042062179	14.8910795439862	13.1782737207488
GNMT	1.27952796280631	1.49985039158575	1.22182052870683	1.17763036802013	1.11717280453297	1.34269800149009	1.13790095474784	1.11009090561017	1.40050328957208	1.26069600327136	1.33815733855501	1.1982165514593	1.46491540768445	1.08990742534133	1.26314647569117	0.890175984733935	1.41142459142082	1.12658764268001	0.980096571060114	1.26517433594723	1.01853514756221	1.43840892656915	0.945175254011009	1.34608964865007	1.2090939838162	1.34090686620285	1.13899567576892	1.18305360176413	1.21100017483826	1.11568875295021	1.22147745542898	1.45015003372952	1.39468912569846	1.16503457308388	0.937627089541826	1.56355747425648	1.18383543812306	1.46246366164153	1.3730225402898	1.27820257416349	1.22315693419101	1.02350321425044	1.12373830819888	1.11268457673652	1.11568655048739	1.16313677322853	1.47364952579769	1.19985344321225	2.01166795195341
INPPL1	8.47777849072359	9.03728164282959	9.97459733958703	9.39040446877627	6.35455215326333	7.95060862665521	7.55651641824116	10.9398083370092	9.50831424678192	7.1036263610495	7.41334318084391	7.83178770578996	9.87836725113136	9.47098651590839	10.4258784695447	7.69925247786303	9.11054068101977	9.47254263108197	9.79980518346501	9.49536590643629	10.9930601290021	12.9653509032708	12.683552240432	10.4805454559771	13.9988486393079	12.586090801125	14.0125582315418	10.7776769587228	10.2840770024547	12.8072630573126	5.53024230343722	6.78547242835453	13.3907105531751	8.53498951271818	13.7501462944332	10.5013069325011	10.6662962911104	10.6419882256435	10.0175904477622	10.4633487202139	8.65871956943688	8.39879339924702	3.79732389515411	9.49471652601256	10.3634016435973	9.3323631454754	10.4173395425303	6.12692864643412	11.426028790329
MPST	16.0500222522256	15.3292779019486	18.5668305877703	12.6697402379583	18.5576523175867	15.1919297786375	16.0762542161144	19.8513487293728	18.3359435869772	17.0427628757416	18.9655250477169	22.2585290521247	19.8749338889216	17.6755501924354	17.9551486939088	19.9779927470432	16.1772818723597	18.6345869475709	20.6850423295334	22.7268607865194	13.558422697538	18.9155204479997	17.4723538962497	13.5925857880865	8.36034553910973	12.5938248739338	13.9435047400283	14.6268837997903	15.0974239138154	16.4980168087156	12.4615711513489	21.3899956324168	18.0859051028153	14.022235547814	17.5446064662425	13.4648224836737	16.9481159031523	16.3815357055109	17.8569017142498	14.6459053819137	21.1027573804601	16.4826054079356	14.169695358838	14.26139840221	14.7705057872369	11.601612275246	14.0312511189941	14.4241882449512	17.1567293128722
POLR3D	3.0607588330647	1.6800674638849	2.86084632381619	3.40364930256858	2.06586868639627	3.53676319791574	3.56630590261396	1.9587947473276	3.45417362487468	3.28748509694103	3.60779289309951	2.64434275523573	2.31945262365123	3.26418859321918	2.57058599771753	2.07605965711049	3.33370066432264	2.19406551600429	3.82165367023214	3.31602501159117	3.16943237062431	4.1292357514427	3.39574382715582	3.42911325287795	4.53710567484325	4.38428030306231	4.81080993102538	4.48360302339121	1.36166136942838	1.04356175965221	5.37871859829182	4.77770484780585	6.44192469680004	3.32655438735523	4.48675713681437	6.45904818784053	2.846532114715	4.25058957537923	4.4642112501717	5.52766439274075	4.75350719140124	5.02512724941107	4.23061215170916	5.47963888389969	4.69265671441519	4.94245986261385	4.9839813248131	5.29023647669256	0.982370072622373
TAZ	3.20570763888199	3.55481001952982	3.04461714699212	1.91734077227686	3.32884061845141	2.85307732646859	3.10736392717954	4.25750646547343	4.95655293186644	3.23875030082585	3.15645927581603	4.51847651199207	4.40689213792382	4.60044279357257	4.46426792657485	2.44035847828208	3.72724304695252	4.77711492938881	4.25342609378791	2.65799480734674	2.8690659203507	9.39960307951683	8.20910216248724	4.00380911430617	4.8461716265151	4.57124846641972	3.24977691794009	3.31260644279118	5.89877985541352	4.76037779678982	4.8080270564881	3.81015111660617	4.55077994855288	2.21190365324995	3.83949494499267	6.20698456988224	6.71392797877231	4.63569095490871	3.42652165317509	4.9827280095111	4.84608264353745	4.48741905040983	3.76567196374255	2.40040703325617	3.8659524055182	4.10391500355618	7.55393025789527	2.88428717544275	7.09166439404216
B4GALT1	18.0577800710711	29.2791162661941	24.7837996810912	19.5469414645261	25.8016082681736	17.954575183601	20.1381417772643	26.7194448641285	18.1597089485576	24.1342130845253	21.3827207774184	23.0619636942018	22.8841410545242	29.6125002704931	25.2748419242972	29.5933212579644	21.0057687603869	31.3265622607126	25.9237336759316	24.0022669329706	13.8244024843136	20.843684980613	16.1228209372381	19.2888691780581	22.2663124532736	22.9757040158549	15.4148724420305	25.2741827985637	12.2399216709414	30.7312822515727	9.74202110108944	18.7101980180896	28.0997171135866	24.8444095102492	21.029027351662	19.6876948566167	25.7277925880346	20.1085561903375	15.6271721156232	24.3090919991315	24.1603978339681	23.9247268004057	22.9495544781446	17.8720934057256	23.4417556886706	23.7087889553183	23.9728251094768	17.2571462065213	15.9859489279311
PSPH	5.49091003494832	-1.49498444146963	-0.734192043562955	0.463516568310067	-0.0116738001872818	-0.856945674154577	-0.159517699627331	-1.57272324883473	-1.22354632183679	6.37012782668346	7.92132586733139	1.92038733652817	-0.0706944883042091	7.652539146447	5.69441909065964	1.43379403857145	1.62485643503983	-0.881718411745632	6.89441060556892	7.33234509559168	6.72379231188357	11.9702482584413	10.3524281016638	7.20098274640346	6.53402632422264	4.92688190993631	6.02595155837348	9.65286505557749	11.2831104402924	2.20245436962915	7.4020267777169	10.6741976681652	1.33947830557833	6.69468937697362	7.21648102811398	11.1376681690121	0.413716318685726	13.1972353787751	4.6019874401747	10.6941140719535	8.70741266169647	10.8475779644942	8.40276442911968	4.54845713596816	10.0576728069584	6.42988359112286	12.1359863168999	1.37780496789864	1.55603433927747
POLR3C	3.68792691545181	2.32269409985858	2.75320074128609	3.78180876505783	4.32962145583427	3.4910978830884	5.59930157607408	4.30476932497891	3.60445743132035	4.2417477435006	4.61875343763572	4.92086904824263	3.13925438192424	2.05677242462161	2.23909973787434	4.4576034624181	4.06437439425511	1.84712975088762	3.8724301729556	6.44590022275467	7.72214141831885	7.62773948541656	8.70110960720495	8.80520094473815	5.96706811277513	6.15154426652975	8.14214987568017	8.57320025047286	9.20392488940988	8.60318239354343	9.43911987532	7.96440330552491	10.6254779944335	8.4203937518713	7.9749900371475	7.28238198121971	6.82693471550189	8.58460534912385	7.67203578878919	5.73903751906733	8.84850346474829	4.71676131955804	4.29655743439146	8.28835808330669	5.53034389768222	6.6114904012506	8.0016917199556	8.05953327929278	7.58239147981568
NMRK1	5.09738862831088	5.10547170820299	4.08487716511728	4.30063763196678	5.25416273060404	3.67905648183969	5.23919580104187	4.87762844582031	4.54865180867287	5.89979617897161	4.95962309036675	4.25079880023134	5.49329833299794	4.85288568005708	5.41055411142797	5.18418118390999	4.48310559601495	4.47535030418575	4.0874793770314	3.60836985209749	2.36998282295739	2.79075303387709	2.88020359382694	2.27197716004473	3.59950991366242	5.65788946525452	2.51362486198062	4.0117113525204	3.78049865676237	4.5621621601724	2.67445778741295	4.22435128945252	0.126154621066499	2.98123976436966	1.70034605814269	3.66038566579716	3.63846129224365	1.68645866283972	2.67093862184618	1.76165728022529	1.23777922588044	5.29452445977229	5.25636729913058	4.17921343284126	3.40538937750975	4.12048514670327	2.3860356184013	4.55312194113236	3.4721495994817
TPMT	20.2888189696976	15.7048720184376	21.8588623710436	14.5521462499775	20.8214531012064	19.3924079000428	17.7578402450178	21.2898266535624	20.1203218437968	22.2689791556791	21.009177258391	21.3506725288329	21.7155034378558	23.1658431353033	18.861252791873	20.3707855992301	19.6259127899273	21.1224344804623	22.54497273592	12.3744157810465	9.14390287478862	12.3329850172271	17.8164220679583	14.7118241923769	8.57974186900322	13.2579822021273	13.9332462337889	10.5365470207376	3.53100259231501	10.8887302144992	11.1152796293834	17.5604602601595	13.9980782756929	19.3233992578184	16.3442917353906	11.4122601820219	8.98180211726315	14.710765394499	15.0049698859417	13.4122939798125	17.0689358161278	16.8619783463472	15.5088657916173	16.5927396301977	19.9512693480585	18.8614832422992	14.7038449653135	14.8107260793385	7.80504422253724
PAICS	5.39244066905656	3.86236507897516	6.23167050090403	5.67710570148703	9.69989402039044	8.23909521347141	6.84639080624236	7.49358097948929	8.11743241772926	11.4207892283385	12.0727795194489	8.50285383609922	7.37213005068789	6.20673933316695	6.98498047688482	12.1458647338738	12.5058074109473	8.52461692308156	11.9548629562871	18.9009080637535	16.9391948855601	22.1163606149294	17.4117930140444	10.0518341095803	15.2094076833247	15.4932245263778	19.3018463792755	17.0292966562769	16.3920810476365	17.5686213942897	10.7998032429359	18.6915699108885	22.5917552578866	18.9821850811574	19.4195491936609	23.317606534368	14.966424441846	19.8068794517252	23.5512605087353	16.803187282791	21.3441243976146	20.590953696286	13.5267419562109	20.4111571451099	16.8212081780118	19.3057797723887	24.162262660725	17.5946570550461	6.90882902832577
ITPK1	11.7302019738556	13.5915615954686	13.3595549867774	12.5981841695673	12.9281045166133	10.8994821736333	10.6023851098515	11.7543911538362	13.9531150642228	12.3254597975573	13.2066081709833	14.1801167258386	13.5234901147117	12.4504729203827	11.7963516799057	11.4925598129924	13.0287601913062	12.4411201358213	10.9511293436392	14.3378074519398	9.71429990008147	15.6209377640214	12.7348663546211	8.88691703437128	12.5071098910873	14.7309558454766	10.9248426544408	13.8437678722091	8.75755316895645	11.052333485538	11.2879161000014	14.3674134967684	15.099864869206	14.4009424719539	13.6386058365044	11.0221352566784	12.842251284775	13.7437870419502	11.8281743216373	14.5127529136099	13.6973799144485	10.9835084769815	11.8924320109429	12.03916892786	15.9180778177024	11.3061587861457	13.9280137297597	10.8897620423094	14.3240328636873
GALC	6.33916077839389	3.52458069270417	5.57781928309644	3.54791135117719	5.78513987363594	5.29924106382757	4.53211942513172	4.5933340528434	4.40288551030315	6.75054211502959	4.04880399183219	6.21542202290488	4.64926060107084	5.95538764097711	6.1342657991531	5.06130655223792	3.11179130621691	4.33609142475598	4.62402801084818	5.32152776222889	6.01101082868809	0.658927478109877	7.67739733772917	5.55411079823612	5.09561245737276	2.90892437769754	2.61610437251757	4.84380831040664	1.61073512010856	-2.49401827790877	5.4958083028324	6.33078319508812	4.72069315445618	0.625952408187402	4.95461318773717	6.75310098325734	6.12388276912326	3.87849722201218	-3.28150625071972	2.05723266537672	5.57936673204551	-1.15912912967531	4.77560356865254	2.72759863212212	1.66512998854615	2.61758731619713	5.60827051985292	3.72520863298457	-0.900118025141272
GYS2	0.886777385684092	1.02158327140603	0.76266329633754	0.94760644961419	0.792427924393533	0.869891610206985	0.951464747527529	0.947419145198404	1.05632680105861	0.888582132861105	0.881728535820071	0.995503695225673	0.975052527135028	0.988042763683118	1.04998972253158	0.967506696867646	0.786815708697016	0.964929513072736	0.903255813895244	0.818246662927771	0.87956750523799	1.00647094621327	0.865166059981245	0.892865809588884	1.02410539535183	0.918968511510935	0.803533990309721	0.899327876119002	0.929236973397439	0.84283739955784	0.85430119931148	0.88983620448932	0.918106452002489	0.934797341846003	0.81330759771988	0.943486788583479	0.866341177230792	0.91050229634051	1.04973910166652	0.874116131909739	0.897405458886921	0.916644075392254	0.851116796982941	1.00732852499805	0.972258662872548	0.87560561502766	1.00675337086355	0.988565353984648	0.870510707297972
GSS	30.8176739281421	31.1723812826314	33.3922156285814	26.9749853106402	34.0781461126819	31.6018771865999	30.6389885602736	33.513349998976	34.1602187215933	33.5249108916416	34.5385173134715	33.8712086716099	33.4193796432283	35.6784166176579	34.7433495582155	34.1207500550601	35.5147832768191	34.829155120389	34.7671942717553	35.1960897622277	35.2789277758161	31.1734271886709	39.1028936518784	33.4248730549034	31.3043276764989	31.891170326251	34.6647008103612	33.0361554426602	37.9074338504581	31.4105824575777	33.349424353318	33.3671569909639	35.7687712140929	35.0904938598322	36.0748069347187	34.9052441929458	35.7722026414405	40.879985160111	40.7620126350767	33.8734238231913	34.2768469627682	32.8359642014381	32.0170458994788	30.0684561402262	27.9688849956306	35.6268262842099	35.1268730710024	32.1584874811501	35.0248258236365
FHIT	1.46067292021831	1.20092677018359	1.8855442463682	1.7555079811751	2.23384610848791	2.11851428383301	2.00851747797258	2.036989639455	1.99224904241912	2.2583827487299	2.26226632066339	2.05979411726656	1.88822589471058	2.22869484909013	2.24815201933974	1.80506643228432	1.71105459476972	1.92023293944572	2.09703553418806	2.21465669265127	2.16768632494786	1.37024803321901	2.65202420736893	2.21400596194086	1.40192474866223	1.31138022289334	2.19380377932178	2.02026654698653	2.32340746301035	2.1353085588689	2.07467401510154	2.75622037018646	1.23500024258469	1.40785675152647	2.76599866858226	1.4499693236598	1.81181190787481	1.69979843425962	2.40984346179836	2.18801256771694	1.38208307205431	1.79506288863691	1.72013913731408	2.02660488617961	1.88912285956655	0.942291950760505	2.384265813937	2.94902402059453	1.93855851037492
LDHD	20.3398365856218	20.2038586431167	23.0400916909313	10.9358587852009	21.724760330704	19.4842467983649	19.4989048078531	25.089347950641	22.9993681943591	18.1869141010591	25.4771271074109	23.4758609668285	21.7175440491035	20.2136637088638	23.7192572996615	23.7610697248022	20.7321150629734	25.0977841103482	21.8310164806652	2.71707255326764	-2.30410898423422	1.45106444309778	6.28031771709378	-2.91979682903312	1.00886184631806	5.59067436317873	0.583069265113973	0.427209610984052	-0.222611058029188	-0.957425377896036	6.16585225732674	7.81499535650866	3.02053202118825	7.17849558544134	2.30984050422719	1.36914639725907	4.37149483347396	-2.09194882560579	1.21749536289954	2.84238011519262	-1.01579334262945	7.1367848740831	10.3131352804856	3.22372542345218	0.654074188886087	4.12353550287752	2.56217201182625	3.60150999164063	6.85799673483557
PAPSS2	26.4930416754225	23.3883132010494	26.816469586186	19.1718539632918	29.6004984382858	24.8081076244103	27.3625136935793	30.640512356913	26.5627230426908	26.4307060378988	28.7602883578385	28.3294640810529	27.8967770285888	29.8825891410923	28.271041303776	30.2413415214521	25.5141252590253	29.2558567311863	29.6915839137727	17.9448202235708	6.78772683141043	15.2407215429915	17.1812763673806	9.19278947071822	9.96926529024974	4.97638341093569	19.79556232885	15.677884350161	8.78975505889742	17.2296480215422	13.730076422526	3.64085736449968	14.6204597927725	22.5880352825065	12.8026054610251	6.06962429105869	19.3043850407963	7.23095572770051	15.0185637786171	18.9783104779542	17.0568261428431	17.6995638307329	21.3502410213115	12.9697173071554	14.2949105552661	15.4066386811336	10.7009776618046	21.4766645874334	6.97982240072051
MIF	21.0497302196065	20.6901154466781	21.1449711283324	18.9540716350354	19.2926838196386	21.1786849170483	20.5598372092168	22.2882933858832	23.578659214812	25.1791469489107	23.8422744719217	20.0197752469153	23.0331032446218	22.1254446560864	20.4312203762022	23.5609685691217	24.2441219997364	21.0102102231189	23.845740225299	31.9517829810989	28.5125867169345	28.831553952969	30.4673968614094	30.4631539344324	27.3073817996796	29.8743233362252	28.1575043167868	29.4395489025615	30.4889433696424	32.115441415399	26.2457820033908	30.8694932200319	31.9015242255381	30.9165921214152	32.3772221139734	32.6775735940671	31.0425353644373	32.5004184368839	33.7914884367126	31.5190470982317	32.7633743665724	31.7449322751118	29.0188410734215	32.449032546894	32.6462948057827	28.3028248189406	32.0480934197286	29.2572261057036	22.857228520094
PDE3A	9.0291111657173	8.42666965270584	7.79302011701471	8.70459581085276	7.70164152107107	8.07030634821371	6.74586561360975	9.84525938334255	7.51426497820572	7.95198056190027	7.77967744123142	7.51056577924122	6.43598952013003	9.6620460178466	6.78864868013912	8.07130688968762	8.49132164995858	7.81343404768806	7.12981937127192	3.56482160594327	5.26516801129857	-1.71568101237789	3.87529595661507	0.978430574868721	7.98442633772272	2.0431084449697	3.475025125656	6.8464416986238	0.966903221321105	0.649441602999703	3.23445493894514	2.80838619453735	-2.7808485032258	6.35433555521874	8.11527813439885	-0.588522376224414	1.04252984688218	-2.25302183579159	4.5420839900224	4.73801097279541	0.224124199572193	0.0406583685729736	5.79481254615112	1.95861825048079	2.81554918628349	1.60002567419009	1.00118916140154	-3.70844812267049	2.56765846392347
PAFAH1B2	7.05503903940415	8.03550824606591	10.1437624806459	6.65600803776026	8.36444901401993	7.87600457914251	7.82163152684238	7.44583004465324	7.05502956204633	8.40196856175837	8.53572338496379	8.01715348845081	9.05573706187968	8.6802012968351	8.07307910633818	8.34381838152729	7.53956908308358	8.67099542915275	9.02996688888742	8.28122671789337	9.21822742156048	9.90332715984185	8.2268118159768	11.105504329972	9.10187530661431	10.3519097453308	8.70414335649872	10.7781867588382	10.402604669377	9.90177633531952	7.91692272589201	10.0558969141462	11.6771777660672	11.2577721466806	13.594016248483	10.0939221475991	7.31266005258734	11.3206729737861	8.22818926656078	10.9657875600458	10.881167437352	13.642661480014	11.8423930725434	8.30474055082441	8.71502570092891	10.4719880439578	9.53853202852705	7.8302942078158	7.15362315490031
FBP1	12.2494149020845	9.4847787082893	14.7872821321787	11.8099429070037	17.7454941156652	16.2499412441159	12.7000712528221	18.8152285241604	15.635028022837	16.3944357708114	19.491815803105	19.1144955576585	17.9191304667909	14.4427347051608	16.1861769887238	17.3914823590888	16.4970410182272	14.8348888762809	15.404670278853	13.1354349538561	9.89475181414296	16.9654445490536	24.3912386734172	38.1346892630601	9.0661080841377	20.1481472493252	19.3945196729623	21.5356574420816	13.5512246768779	4.50321477210098	35.8194352320274	21.3964192183895	6.78224074779325	9.57618491086331	15.0473886469878	15.2437342461554	17.5849213098923	14.2643396324274	18.5850287108466	14.3284406775573	17.118461829174	16.6272882857166	14.6951445230713	16.2276293047821	24.5902144092059	24.3976459832128	17.701062390139	19.28276419856	18.7377674826655
DCK	6.03603996381004	3.7534681554857	6.28031504795742	4.47721211028684	7.0158767290976	5.2214793693324	6.23461843357984	5.55997669431784	4.12386599459353	7.31155898044083	6.18213950535146	5.69343503909762	4.6731155386531	4.80954046956838	5.36954911506334	7.856506251569	6.15542109193213	5.85687360384591	4.85858702288351	4.06459550485414	5.65450686559929	11.2390044549408	6.93879989609029	3.84337895134173	4.55724289117163	9.64398160972387	9.05904868655984	6.53186742521522	7.22479364068741	6.20099432297474	6.87914999492442	11.1230209975125	5.88344509393371	9.96520348031187	9.65468465275639	7.62941202293734	-0.701151240354866	7.38335303196412	11.8543670034519	6.73421366949165	8.79194061650195	6.00099386621656	6.8151957434592	10.3184520915836	8.21690024992216	7.50019302790639	9.6626248757029	7.73602172423656	4.07438290407682
GK	6.56605615573063	5.9684980547799	9.51580129144243	0.981499652149446	7.74385598184847	7.76182277324629	9.38157186897383	10.3165381916283	6.9090975251881	8.10849182953448	8.5684174678724	8.02958611433749	9.10516142402697	7.26202397976083	7.23552772454063	8.06982467525739	7.0777564685918	8.18533377980141	9.78998754597573	1.3539475818277	0.330707153167875	6.23942314715903	2.47320025569658	4.26151095097999	2.55365092594657	4.59310164523854	2.80997423673762	1.8462280547015	6.10725899014774	6.14602934872631	4.04750650480387	1.8212059292339	-0.456344280575422	5.49843144676375	-1.38682390868881	1.37598906239383	1.98098296331471	2.30849004263678	2.68250474479969	3.37146895654586	4.74624645112733	6.47599162170355	5.11505912124211	1.70562085506945	4.69710102890462	5.85005791865362	6.88633735733002	2.52272275008527	2.65125321320787
UGT2B15	9.94568141985505	-1.67464785688469	11.4527274190286	6.23878494522024	9.33206409339737	7.6201383645058	10.7617389966608	10.5816004701202	9.82997758055804	11.0117363113992	12.7431414227225	9.49955929029178	11.1738822330673	11.1352913165327	11.8135192721858	9.3703968459892	7.83968841136003	11.2939568110552	10.6680004221482	-3.66746922166464	-0.651479189369654	3.00129921313403	3.12188454652704	0.0652174354129591	12.2460013181057	3.01338602605907	1.34437771520676	3.90100583284191	-2.21344574888151	9.45181444055615	-0.126408740770128	0.0285203033274284	-1.81966687405619	6.77246855476895	10.6599233810008	-0.167788288430087	0.433855751623495	-1.79020735166181	-0.416735126582664	3.69312600329537	4.21117160729023	0.0352484934046036	12.2777903713659	1.33984076878972	-0.0924222271033264	5.37960879968601	-3.32708122474629	-0.834903433950595	5.8234333727156
DDO	1.75290838664756	2.20457635749378	1.10751318944502	2.27574948050153	3.02849027270225	1.63423717551796	2.76312646555981	1.72814020674717	2.64184956447685	3.75423309999668	3.28429367481741	3.15675319245126	2.53706689401943	1.76094868953666	3.20150015174661	1.93740738164368	1.95257355065955	3.2798709380498	1.9937348919594	1.85517015123592	0.901992750866822	1.20889931708969	3.52253987742505	1.72709572760668	3.31150446711676	2.94453220969427	1.78407944043386	2.93548231430695	5.57133373020885	1.41839589619567	1.79628591560031	5.92950822598632	3.03830855403875	0.875790953032426	1.40697028003055	0.856969155657268	3.17359799488323	1.32326068243485	3.82759161132964	1.00059679223489	1.26732684592956	0.674573193706294	2.51544680936653	1.72417673002138	0.77674247251035	1.65528426606543	2.40743667888517	2.55682005637139	2.42340106814083
AGXT2	1.20211905117892	1.34287411974284	1.20411650910833	1.14360812625996	1.05819486603042	1.25114770163506	1.14090859874183	0.991244252574947	1.11854042168296	0.959061025854899	1.12506693280798	1.21823542264932	1.13340128549404	1.22257997474149	0.968859610300014	1.08991381040742	1.23587937451651	1.0909970482243	1.05030409118607	1.04585966883272	1.12801134183876	1.16751196553514	1.10486559443615	1.27143591993428	1.02595710951342	0.990820482193235	0.998607590801404	0.919767694616278	1.11875679164847	0.985461813316363	1.14675813430855	1.05256835054764	1.00630831113978	1.16014457303258	1.17663145339296	1.02055695673394	1.30043504599631	1.15801426414828	1.163813397085	0.981561210082909	1.02793548109366	1.29164516517468	0.900179230350383	1.16469183424911	1.15020402128739	1.23478725495929	1.10682031393495	1.09211293755589	1.35204593337509
AGXT	1.25368715121824	1.35255889540655	1.61333526459914	0.953781555211555	1.15931421872525	1.25287161451585	1.22379585964895	1.32506803595554	1.48766226773494	1.16063645177428	1.5449767441965	1.80997037083928	1.54867792753293	0.78456810167171	1.17243159479865	0.975520120661479	1.5039049959295	1.15494114941386	1.27824348514968	1.20906259528252	1.30284170603455	1.50862138554571	1.13104749805078	1.06522598611214	0.887181957793935	1.04120803574922	1.25033461654198	1.49457180028662	0.707744623946197	1.1821944652943	1.21518499980699	1.41832683142132	1.68050049803798	1.25876394431616	1.6163014493911	1.0529781128819	1.22813469442503	1.27570530456265	1.54586117069923	1.33680957182867	1.16835428083768	1.31725960544088	0.964011020992779	1.18616603981777	0.972497397316436	0.810390531355022	0.990402725091377	1.20326531326752	2.20170135668314
ASS1	84.6344124905385	82.4066489809683	83.1519900676507	79.5154100847704	80.4972711862965	85.1344995730247	79.5901524654595	81.8659124203899	84.1554327201895	87.730705389354	84.2627037314352	79.2783469657843	83.690440272101	88.770140087674	83.5892698758178	84.724283885265	83.547422949917	80.9267970468446	84.4571702520106	89.4331240062383	76.7332577785177	86.3429185364691	85.9593289829441	71.6367072307445	75.9267072171051	86.029202059477	79.3561349773102	76.8440047629806	81.412837346472	89.9186221378212	63.2145090228262	86.0201985164206	82.6165119456306	83.2861954841127	77.1671721148114	77.4640391731003	84.8967933881353	83.930819746218	81.6003541384631	76.1029257321003	84.5024977130102	89.3533201898628	86.4108381567674	86.5021090516633	86.2077530829867	77.5003512832701	84.2867412106281	83.7778333141793	79.0521741512675
ME1	2.66136045951336	3.35612009276653	3.73259266829973	5.73323232767349	1.38985536476299	4.28414937623042	3.85479912522069	3.24941046481575	2.05414891026083	10.1778746884507	2.47259552587645	-0.247404065797361	1.18533968094414	11.7847919269711	0.498747735070053	8.81961230785812	8.51704116029774	4.94952920379817	9.03401597603717	7.5912860509516	5.53827016465857	9.24328654860788	6.0616114268996	2.51302660516395	3.98330157917029	-1.58377333720631	4.94551542398717	5.57241693167837	9.4245931902552	14.000518607378	8.57686769039426	6.29047176188567	5.88588631018369	10.2097520792977	7.01676919969091	3.58434307134972	5.0168098219223	3.13472508722828	9.29263316917067	8.23858336198897	9.1825327888277	11.6672244507459	8.59996055412359	6.61649859034141	10.9506887726306	7.70931575846182	10.7480688916228	9.47284113539694	-0.796892464695872
TRMT11	1.55967316847133	1.18604308474356	2.0760741477105	2.66445911996531	2.64124185500168	4.06223280805867	2.98252418147636	2.39206551365212	2.06096559168717	3.208375662783	4.14571477592668	3.2584327899393	3.11799797449215	3.17516324013825	2.93637978270572	3.55214443097212	2.8403606684196	2.43624182798928	3.0371711437465	6.10234998571669	5.47184941004151	6.35957989955029	3.48772692013858	4.95572501857488	2.90342041254604	3.51607140090926	7.15416593818252	2.18183666043898	6.89547016277073	5.12213991369725	4.7092573833333	3.05030397241281	5.96962524971095	6.03982491249719	2.36609761201486	2.94600465077691	2.39800952283205	2.8086610272361	7.69150466519712	4.33992090375525	6.107573560922	7.43546809210966	5.00413619903641	5.58572132945746	6.085680356017	6.75299783884769	8.27116284487893	3.86032898191521	2.56612668897266
CA7	32.2530857865623	24.5413993487138	32.9699149866145	21.7332907982544	28.3751766027551	27.0768666925421	29.5901457929862	32.4615741814931	27.819136911667	30.4209170868904	30.4940711931565	27.548264103591	27.9417634639585	31.850639176255	28.8164554076906	29.3422325075882	24.6743007164263	27.3790400746742	30.249817048423	0.889376516084443	-1.9592255826579	1.47639943891168	0.905545526888192	4.2981812879554	-1.83398084742513	-0.0591834587314359	0.135080180312455	1.86037090808844	0.342757475725377	-1.73987637642203	2.16422959230813	4.00130171048791	2.06600280729918	-0.936028113916712	2.25889123003805	1.58446581538521	6.59856996571627	2.46442878211347	0.417891082735164	3.83105293204991	1.7283217527053	5.57386699105984	5.9563224219233	-0.190028848854756	-0.089095442039576	1.40676354415452	1.24943736093515	0.909723494475937	7.97931228813742
ITPA	11.7036986157112	10.0269489118872	12.9440630698596	9.95899602691887	12.965947985318	11.2351450064494	10.9655782221855	12.0568938759219	14.9257901610569	14.4610116917981	15.4280997809034	14.2225523217318	13.1196677006671	11.9902713636375	11.3224155908653	13.4998092490926	12.7336935956259	11.7948301217015	14.3429737653959	10.2802481854815	23.1695604477749	14.0567945358061	18.0325349001279	17.9108709909762	16.7967833225191	17.9785222825025	14.1302879026873	16.3205392818532	16.3421139923096	17.2053069610552	18.7324027320534	19.0514519882799	20.4342233153579	18.8497593329313	19.2011572527187	16.7155053650053	20.152156271705	13.1151789492307	9.97927650294091	16.5202574140437	15.9550605356886	16.8856883386557	12.666349843749	15.5980432053208	15.463938283578	14.6900924215603	17.3820826854115	15.2075348947131	22.6925061015687
SUOX	3.74282081212008	3.98296863050253	1.77678235772159	4.34715184088993	5.21252335551634	2.1906469767833	4.90733808263447	4.87219379302625	4.49368704304252	3.34313332105399	6.28767231677834	5.74018431324474	6.65077524866165	5.93619555652246	6.09481669314745	5.48986247919449	3.43586558703116	3.90785307331759	5.36824990960801	5.86777608148504	3.5763080013096	4.61699558117547	6.46306144823009	3.41551024409284	4.6849914946531	4.74400140888914	5.74195124005819	6.6547541699956	1.76326294004463	2.80799428501374	4.91381939623494	6.00595260180581	7.84782394982955	5.37199287710245	6.83284716307581	4.02063058572411	5.52399428128954	5.25037038008204	5.42328274161972	6.33226122754708	5.893769449504	4.22917149373179	4.29326929153823	1.10164912758369	2.07831324788528	4.90353784823277	3.67695852591046	5.19984090820355	2.96824451188584
ADSSL1	1.64482631805444	1.17939062267257	1.39056269401456	1.5131673694223	1.50121565263087	1.83149850502846	1.75132874844427	1.69623459057182	1.25033961991607	2.08126948345325	1.82513928779419	1.18173380003785	2.05471256999038	1.49125513057721	1.67393326222116	1.54115289790453	1.70531975724512	1.58561066685232	1.61875109630432	1.40428932548418	1.48084504233474	1.39204895856977	1.80175901781144	1.834282047295	2.42177069002041	1.40234355178956	1.15882195830403	1.44993570830255	0.876867698826391	2.0855887756683	2.56061722783613	1.66390712274669	1.78130646801324	1.63466950451298	1.59632383473014	2.40572511986492	1.74106048416931	1.4662993903076	0.687211689185805	1.69568322005226	1.63844272502925	1.97306349081135	1.61228061624588	1.32095931094075	1.64782207090293	1.59618528470354	1.38871956594191	1.40197013521325	1.94011148820925
CHST12	1.8171498685503	1.58675901026859	1.28547225105098	1.949315702514	1.68545625514919	1.79831364251884	1.61095246714258	1.92697773343899	1.65068583966221	2.20121725545309	1.54813192761628	1.65900421765417	1.42095215860382	1.25766309188953	1.59665997159138	1.45134565556881	1.66397421029279	1.21411068782909	1.23361146968891	1.75076372597922	2.51265220887373	1.71405240116801	2.03765134751414	2.37113066064428	2.30074369100512	3.16351805233751	1.83379087692186	1.86371950303018	1.51227868164606	1.76218166887719	2.55749477673142	2.10073396261248	1.91315926197001	2.10905731193372	1.88509887677573	1.87433904254185	1.41253425123423	2.37903407405608	2.17098022903168	1.95448014154648	1.911213962584	1.65406196027472	2.10781532897996	1.80367255391887	2.04440255284564	2.01849966977613	1.82893836706188	1.84984915465888	2.57888808008438
AKR1B10	31.4477572205633	24.7509502280357	32.3670106705397	25.0560151186716	34.5943513560302	29.1183014870226	30.4788777223838	38.3839507391205	27.9098744983645	32.7315879394776	34.6875714035361	32.3394613353521	34.4471405306926	35.5065720619298	31.9009166516459	34.7132853363308	30.3013567771943	34.3952261280532	35.8575265788371	23.6282955598137	-13.9087832447508	-13.0260280518456	17.6584005772446	-16.4465194569168	-6.89680158862356	7.14486697357298	13.981572006358	13.948883803755	-15.249484244492	5.41912300408051	11.353911506689	27.8693256580092	-3.99713500413205	11.8927966202892	18.7547272370173	-27.6260468767226	4.25887962678046	7.61981135107576	12.8463033193085	8.8675610788257	11.9998046148088	13.1429752698726	23.2958604070464	-9.21768366868428	13.0509825039728	15.5954384487995	-9.2809797523635	19.9770570575568	0.165133968553192
PLA2G2E	1.1376531904516	1.17661762475838	1.12826115737971	1.12221388781541	1.04860757195759	1.20881994608018	1.13690817109906	1.27032265995343	1.35971483302016	1.09935470416529	1.0851968957184	1.14134459292681	1.34749710667693	1.11472641314231	1.28137259692598	1.16252471891227	0.982438990532285	1.25951448771385	1.08704436971558	1.21986208929912	1.11680510955722	1.28389210810795	0.960211987635571	1.03305551978091	1.23969957586997	1.09678080403699	1.24951155579668	1.3004641225212	1.18627099417312	1.19630891138565	1.17371153492509	1.20619301104684	1.20040555792993	1.20751499793666	1.3452556010599	1.06839396377632	1.32051346148248	1.27433775886452	1.1008908183574	1.19517471570753	1.39388424111917	1.26030765394545	1.16285583918624	1.13003818556881	1.30256857537589	1.21074642646562	1.19649675801981	1.12824102542981	1.45706187286222
ADCY9	4.82783505291415	5.20987092985768	4.99888984580592	3.10088030619839	4.10405445832192	3.88662659299278	3.87435038412099	4.86297835436089	3.86968789063916	3.97368974959949	4.97586488139414	4.46185464909591	5.00460364084691	4.77780040134334	4.82986653471641	5.00524418182773	3.92294993153461	5.04712170811019	4.31873896302406	2.37559730639121	3.12940898569125	3.48180987667465	2.06902501777252	1.65421051694281	3.45939522966496	3.3460277047117	2.46375754820889	2.56387427575088	2.00014417380247	1.13736811427309	1.81961122364164	3.01339948742172	2.44592135703081	0.901400517911372	3.01223656850279	2.95266734474853	4.37294690397011	3.1963226939499	2.88492516402318	2.09770508437943	1.58023155763455	1.53129124988774	3.24018144699602	2.29828084493582	2.69810159064942	3.54150081911105	0.0834176182197908	1.83528792549143	3.78882334735893
IDH1	22.507356137925	20.0233838169817	25.118487084985	21.1707519954858	27.0186126418652	22.7495874770283	21.4794494355376	24.5852525345877	24.3507581303183	25.3572964597403	27.2266518623325	25.9807557164232	26.8646150304078	26.1519902148624	24.7004032977689	28.3148177989012	27.2902745970906	25.1317921176847	25.631465495344	20.9785787167746	24.6424389627027	25.537481606028	27.1887969815393	24.4990132186349	17.2974742991039	22.0210841350538	23.1151064138145	25.3597525378576	23.5755659550116	25.4191236833925	19.2248165460484	24.6951272249681	28.5305168641586	27.1110915304865	26.4441116850764	24.0241588597864	22.8778873972467	20.7312302340929	24.9875669390586	25.257434762811	25.9713997692224	28.5490858207588	22.1962682500971	20.1979990324682	23.4493376160236	29.2288073041232	21.1667035195148	22.1778414490923	15.5142645817772
GMPPA	5.74676810087327	4.50580858158362	6.46785190424443	2.82102737002402	6.18422843962827	5.91996047515245	5.14688345812504	8.74986250765744	6.1792895508072	7.50922834790131	8.57933971989453	5.7201615425912	7.12078407163774	8.97828192212885	6.33235839228816	8.09385394234479	7.28433170182144	6.89556520022624	8.89795814011748	7.54342266970095	6.66904042433428	6.7072914121005	5.64373149286578	4.7644214503234	5.81867464340682	5.50237711124833	8.15294493335955	4.22739232964585	8.51953569128592	7.97829418167411	6.80123810099658	8.78245256418282	5.86773519982784	7.76064938981605	4.41606637840072	10.6819289304132	4.81473682165777	8.71047460929635	5.45581376344353	8.23915359554671	7.60633333916655	9.56807335927507	5.61694575391515	9.48174510070318	5.68246517509333	7.72768233010908	10.3216372614376	7.32860396023255	3.6139805131636
HYI	3.42609551163785	3.60100341747708	2.83620594903168	3.81639914588387	3.57214266357902	3.69783589666395	4.33619389784265	4.3339226915278	3.38788396332336	2.97701777353509	3.37812319647752	3.97293920632413	4.97608550154617	3.53502088617609	4.46629691076528	3.56918635314454	3.01441622775876	3.72271813744462	3.93008571031849	1.32558590032996	3.10920236858894	2.87619863432041	2.95998788790953	2.61385403338167	2.708308312547	3.08444324920561	2.24027303450554	2.8735428011544	1.13702700742001	3.32544208332135	5.03204954665174	3.67917645663684	3.16405152457719	2.46119727140077	3.75073573178826	1.87068568274341	4.01892836973757	2.30450086937641	1.69060751585866	2.66155985181333	3.05602249996746	2.70351658344243	3.20628137905194	3.6323581859082	3.18901581547387	1.93285409506382	2.97963259505694	2.784772770777	3.43245859244063
PLCE1	5.1196890352611	5.87163530697865	5.86664498828893	4.27262159911703	5.21449783052267	5.10402984391744	4.64022177879864	6.02151100542935	5.29745580326884	5.52173777354195	5.00500648585469	5.15144269271596	5.59645276770316	6.38044351740871	5.26797932285123	5.47460213348874	5.21439389928225	5.57761837062472	5.45170161498797	1.95779694117209	0.737779844004651	2.17717135514706	2.71767300290312	0.539400686615856	0.0761323811013837	0.376376440549215	3.28668265698905	1.86524737080119	1.58544788073893	0.895940801393478	0.453353215916268	1.88316645116406	0.519490375119263	2.4247516699662	4.03667829802253	-1.46140607708008	1.71368560858941	1.88676961686192	2.9181588760249	2.43029527552875	2.34699613835097	0.932133463891344	4.50067989791181	1.96760028580525	3.16206770103499	2.9710278714377	0.248414291869281	2.44642303139665	1.17451705026262
LYPLA2	24.1450197533911	23.2091197843478	26.5465792711669	19.7905737886845	24.2255372815386	23.6345428692367	22.7397043367518	25.2862617965087	25.2499140594584	24.1029847128602	24.8714164016739	24.547202449003	26.2925394186806	26.7828930603794	24.6516755563719	24.3275794068299	24.2927732387743	26.8686854333728	27.0559006336355	22.8248005790831	25.4601416018808	23.5461745768688	23.4387307618039	21.6370543186071	20.1383036392363	21.2234002451506	23.3571116329328	22.1543829890706	22.2824098910175	19.6583635903257	26.9412423319183	25.5631484000596	24.0139137383139	25.896608300311	25.6108972547711	24.4431280035215	25.9579125907854	21.767582598315	21.8627073914634	21.6774469377931	23.1711994323579	23.2189767591901	25.2647026354829	23.5930352699033	23.9450725683293	21.2852206422971	23.9525140895144	22.9166819976172	24.2510533873476
GPD1L	15.1751989433887	15.1625951506589	15.3408198475033	13.0289571493352	15.6824910498602	15.0569347389645	15.9824694866085	18.4659016280381	16.4191189232402	15.6884994469302	17.0848632769037	16.9355917649373	16.1252015468405	19.0209769239889	15.7759787148512	15.6043996637483	16.3494373594022	17.7230400607472	16.244190045626	6.71609682085764	3.02012409115107	9.91659684973359	13.5318835470037	4.92165973844259	6.84267523227117	5.26655044701609	10.6487985488165	10.5952679307277	7.68693459837166	7.67656338208635	-1.35109332656265	8.86007519924495	10.7572637597115	8.93626669835462	9.76829272339708	1.02803416417463	9.45650018432344	7.73285638947899	13.1529817469364	7.66058034386959	6.23580142259797	6.64819198492929	8.83877608148824	4.73093505946102	4.70541307879409	6.44462883954757	8.14309486134031	8.75295295192755	1.81176014030423
PDE5A	6.28037073165775	7.3698601519726	5.13730125795118	12.3228956421888	5.49156338788227	6.71024306474226	6.94100059004022	4.09367006815614	5.46090627203325	5.67106466461653	5.2752437861321	6.95687328471638	5.59883393140477	4.43620796659699	4.92056759900991	5.71389348067785	5.58214282759133	3.6970336044913	4.16506739319587	5.04696599632902	6.67837474920125	3.91249947694917	0.586629716189116	-0.270961172459177	8.88714178483424	1.82354068632881	-0.146003765634609	2.79047065515673	1.57033247116876	6.52888438457981	3.44983416504355	7.87475391262869	4.18545941091601	4.77404339662068	1.29393368304562	-0.355817630304591	3.11785676612922	-0.472796579185599	-0.652869126433425	2.53075905683024	3.06428075740182	3.09432493454186	2.20271128841981	4.70191548940905	2.84298253486971	3.91486937661303	2.65333128385048	6.06221909531684	3.41294495517188
HAO2	1.16437674602485	1.14329565911764	1.17153904818551	1.08878286468337	1.10546124707079	1.16332443258472	1.05419128865487	1.12402242292127	1.17641273103668	1.12228991740363	1.21030395588508	1.10605786641378	1.1247943091815	1.11486897594054	1.134256549857	1.10065344087512	1.17480209165436	1.16588296449702	1.0647607124519	1.03399555079521	1.06030054364973	1.10686755757267	1.00589819219765	1.08667814974184	1.12149827893363	1.19717699748987	1.1151910282813	1.11885829745022	1.17663900848819	1.10896761802377	1.19633878648616	1.18414946974962	1.18381890789577	1.19195757496237	1.07636724033059	1.11964478882237	1.01309264368114	1.16045164761911	1.1555123406206	1.06285904677069	1.09567095980515	1.14488428297003	1.08815166501938	1.10413426906574	1.12570931551605	1.02712569247864	1.09560406752905	1.12885403701297	1.2435875413831
UGT2A3	23.7509576736524	16.4571128569037	24.1464280910823	21.9161713962213	24.9189948017694	21.6786752687492	21.0029872943506	19.7364734935055	23.2786017378571	23.7844671557411	23.7617731629408	25.1142114898301	22.2505977821751	22.2746858751863	19.4971987856139	23.9940052645202	20.5687840361565	20.82999200157	19.5267761608949	1.60772997770346	-1.46918853465424	-3.78294315619075	16.2241720573155	-4.74601200959969	-1.78587113058838	2.96101599031995	15.7253808461374	16.2666424050216	-3.79665549252588	-4.47695755256684	-2.03378932330385	11.3136256373711	-3.48046578576252	-0.989079887651735	22.3190631066531	-4.46263799662879	-4.73686752142547	-3.44078507960019	7.62440747152228	9.74252096533995	4.81980589947272	-3.73286124840245	22.6339703797853	-2.9771059744186	-1.48027669435327	10.1564262730186	-2.09121392524508	-1.55179100385652	-3.94421586840787
ASMT	1.17002308067731	1.18561522050071	1.03592306693993	1.08017728352586	0.993686151395148	1.07947263883291	1.17673880037258	1.0897253423094	1.18552353103949	1.21421534660328	1.16863494992625	1.09379681834838	1.14671305299589	1.20440225958622	1.16535189598857	1.09023157179913	1.01213675905858	1.0127930235794	1.03173795060695	1.02702289872578	0.957608597170217	1.22586137188448	1.14747069658274	1.11726699019117	1.09021072211346	1.25569427706656	1.13885530106577	1.06053380200929	1.05826909907384	1.06633627116743	1.0169492395471	1.16249060954519	1.09615447317207	1.12974951650327	1.12674913598784	1.15995705254229	1.12757580082728	1.15851800000664	1.21118993022996	1.04711358724672	1.11613774701301	1.05949892880348	1.19789748962467	1.25035032424173	1.15148051411654	1.13300082987158	1.08524565745125	1.02803353637685	1.4358733912357
ALDH1A2	0.913776245783966	3.05773065670995	1.62757748906383	2.5952948824723	0.268500825718283	1.49284492139094	1.82412676310843	2.24082416680325	0.537732384519203	0.614638730827425	1.20264621369841	1.49033499413365	2.11346420529052	1.36086108170167	1.75322949042382	2.07818887568535	2.50674965475226	3.38875318186038	0.718818431061074	1.32498537291214	0.71739984544914	1.82544719260623	0.976626940876558	1.88823781079463	1.63552496208898	-0.516182421769404	2.04491707315948	0.779864566326397	1.13800221288662	8.38125395248262	0.853281072645989	2.20468285225077	0.46168762900405	2.27789242317177	0.773809701982106	0.414273186909182	4.29144196368742	1.55099162939737	2.49397498152247	1.21194178217314	0.433431811858629	0.439031120765943	1.07285937864928	2.35690703337399	0.2815863177661	0.934590750105844	0.966723919031085	1.59504671569906	2.32280369190867
MBOAT7	11.085844174916	13.148933161723	13.6641910480953	8.95568386912254	11.5094514388665	10.7735777881843	8.50564700883201	13.7959005829348	11.6306782628741	11.0373725193288	9.70097952521729	13.2757700463543	13.8027515640309	11.5836314007985	12.2383077474806	11.8963621063212	10.7495731349125	14.7642003696004	11.8041426490725	12.8660813344898	12.2610334205611	14.6058779276412	10.8876237728077	13.6061113265692	12.8076941046304	11.5789548764486	13.5157549034716	13.2631355362073	10.6806166153397	11.6832100269522	8.52801248107978	16.1050468498639	17.3880505978539	10.3285109670159	13.4037172654019	15.3533559938075	19.03998021826	15.468855225009	11.8869866585667	14.392025556374	16.2791873363879	14.9773483645544	15.5643262736594	12.3979640277518	12.7743757174523	13.4456088706013	16.0822941500685	7.40191009204338	14.769625047273
KDSR	4.68873892343755	4.77877790986471	4.54896958499357	6.32137271086483	5.17666462846416	5.43171871987643	5.04415045553057	3.13683616676258	4.63604899239643	3.81977091698686	3.15414276237646	4.81349392826279	4.93654918184855	2.25606717787168	4.29866144056035	3.3981493679835	1.59189806162109	2.33383778079823	1.9113769479433	3.45186550779017	4.25251449865351	4.07864784569431	6.01780043462998	4.77219480052251	6.62362837398376	6.68587724495602	3.69125438282438	4.31382985626245	5.23680124585625	5.85038227931499	6.04765329842866	4.89296790772359	4.92509917794261	4.5879930738866	3.9986813089538	7.94546708892722	4.45671089133788	4.42229487016302	4.32569667708039	6.02137146354354	6.14174727763606	6.40841581510339	5.68729367704382	6.35651867804543	7.86162214183585	5.27410766535337	7.86526978133863	5.35913276661258	0.735585793999006
NMNAT2	1.12978313436584	1.46439076717545	1.23160280837426	1.87653250011009	0.97729407108735	0.735516450226711	1.18329411052368	1.62897678024659	0.964755776478306	0.9068452354882	0.9062061292358	1.3512303939058	1.36701829362466	0.933785481766938	0.866724886755925	0.744246722228494	1.19794286964782	1.10438027502525	0.729032725848741	1.46233699585239	2.25683966851777	1.01837429067096	1.08979192416166	0.737595428299186	1.09437300488068	1.01178805015305	1.10787619985384	0.82398268569331	1.33621116530767	2.10786298866365	0.649696521616571	0.678425262652497	0.964092042844116	0.94851006211032	1.11629756672522	0.886247053292663	1.11207642059578	1.52496690706119	1.01796228745042	1.10993038214512	1.12320661573885	2.24203124862282	4.75147691319975	1.05910396693527	1.2461275913374	1.19534223148364	1.36207846019176	1.13809187741072	1.19706945577822
OXCT1	4.34451756181064	5.76943111405517	5.46646720523917	8.29255805322654	5.84627023974944	5.43500967919841	5.28459906120181	3.86491612291988	4.02780454501378	7.37846400874972	7.28921097349746	3.1065951234261	3.64952433865103	4.63220232259343	5.06931841437158	7.94767248651232	7.98327121232163	4.69648488928893	6.64916522091075	4.24743325216396	4.49508590251187	7.22901677045689	3.89603214169768	5.58781690298001	8.60953201558205	8.44271169310277	8.40459525766465	4.88633814314919	6.49811877961235	7.87154714732485	8.90517856361795	10.2545510814492	10.0173079494859	9.86400810322305	6.6990806399806	7.83907082828142	5.71518658532841	2.48055804584453	4.78415133282656	7.76327051891457	2.5926235646391	8.86722974262409	4.67586467148746	10.7256629785698	8.13781027173742	8.32945351618783	2.35881301948551	7.27253250234987	-2.99331359078105
PFKFB1	1.21272984374218	1.150197736267	1.25328484204793	1.12377687843383	1.27778192114253	1.30159559526827	1.31159417520474	1.17313835822652	1.32064086923789	1.15821440476638	1.23225326979245	1.31852340215864	1.51546088047503	1.25338983846744	1.38107218422545	1.08831941740596	1.32219000753167	1.27499944974374	1.18040027086233	1.12214083919971	1.02025423957249	1.2376582499088	1.11982843389779	1.20944510383408	1.1680992873751	1.17705104462886	1.09590167652684	1.21468798433903	1.19242078007815	1.16387652119563	1.11661953303654	1.16584771658953	1.23922352454478	1.23271131716735	1.20693749083069	1.21227780262768	1.31696539536643	1.23617106253602	1.1738066681052	1.02702298497452	1.18697550459791	1.21684384312622	1.31025312746752	1.18102843005363	1.12477413889104	1.11367360713413	1.2401469940232	1.26040650590402	1.48069728287795
GSTM5	1.67748624872415	1.98727260870337	1.64406612887067	2.16421532489513	1.99875807595433	2.12434948853366	2.57809159959946	1.76443031597825	2.05746233046976	1.74103900317941	1.91590581579758	1.57811561945181	1.81992731799717	1.42067632889645	2.35534094743211	2.1616651080061	1.90558533694371	1.74815167954388	1.70172278006096	1.51041848698036	1.77976790702195	1.31380698415194	1.37018081661484	2.03701767411254	1.55894223874324	1.44908593440194	1.03873957358943	1.23827564055907	1.45906498580302	1.19826018484703	1.27566646275482	1.54444078627844	1.15872565869463	1.24439822423215	1.39985530018734	1.22457684011604	1.32182628210507	1.2469518196063	1.28545634263873	1.24970223710037	1.27769188377297	1.08211401557422	1.19350872460966	1.5861484072099	1.32153790052695	1.06391859454927	1.46606609696118	1.56958044887241	2.10727779944872
ENPP7	0.813627133411978	1.01996753401552	1.52501553631269	1.16815545752466	1.27679666667345	1.15670920271474	1.4179742146876	1.30674186050142	1.4336722207734	1.11941229387459	1.66125312696562	1.21854674412488	1.48946585366811	1.43588023774698	1.25642545505529	1.37309852996585	1.4955039043572	0.85299806461468	1.41812548343281	1.26440390562236	0.966300730294684	1.36162581987118	0.952658595150232	0.798244262528532	1.27231339884542	1.10615968703737	1.36901670522433	1.4941096845883	1.31240647389728	1.29373243822466	1.38247728364563	1.57565205296416	1.38972666791355	1.40308855568645	1.13862668040223	1.36661473651562	1.23493213300125	1.50394891015649	1.6331896963265	1.17221660950731	1.34330904534946	1.2887566072132	1.25343222821835	1.28077277949905	1.49886504838405	1.26280737284336	1.31029860173955	1.32308337056229	2.18641056854448
POLR2I	7.08067819516204	5.89054050225308	6.90678466839373	11.063166154344	8.00371749643103	8.23482045730018	8.40061736293186	9.53110069126998	9.94343929469692	6.90465426431971	11.8676786503071	10.4045610248454	9.77367982611251	8.25375782082838	7.95931646033755	9.34811531039565	7.57371926933532	8.54719721125031	8.6861102780316	11.4634781189292	15.6601911445676	14.8835262287381	14.708360790201	12.074801424234	11.3970623591268	10.6661358800201	13.7653474596902	14.5020425481988	14.8306722693041	14.1028924964565	13.5834570597717	17.1708992229381	17.1346875106294	12.388704380773	16.4023930591042	19.5719634891734	13.0343465317386	15.5378257534311	17.0852121496271	13.8613294776846	17.9635326758692	14.9643202352686	10.1378546511238	16.907553527874	9.83234118380339	10.611151120859	14.4790398670707	10.5013026923834	10.3471314686666
PDE1A	1.42373588620644	1.83577833121827	1.23049105254035	3.07556283918562	1.12268560329722	2.1065311090218	1.96419032703563	1.51181789200718	1.18599369443331	1.32380428021257	1.4246934967994	1.41791175806421	1.12017168425838	1.32368367229858	1.06969247767579	1.1219240501442	1.28713204772561	1.1876331284329	1.21844000981661	1.56657228821546	2.8992806340811	0.898935355017814	1.19964250149121	2.56160253485178	2.68560388430987	1.43784702845054	0.947035989755621	1.40805325048567	1.92434265892746	0.889341373815462	2.17035138287073	1.03498814723998	0.765197842887207	0.828818686596193	0.983516082041061	0.761731218217643	1.08235468017398	0.630435924141423	0.967826250996912	1.34557332330423	1.1533245336871	1.2790244866321	0.897554424606673	1.30065688605321	1.34365315750643	1.47553270140665	1.46595687267446	0.953330828309938	1.06512477164986
GLYCTK	6.23825024036733	4.69515345172962	6.48328395685861	3.25550323323336	10.0559256125121	5.06436354994405	7.55405754616637	8.38559520028933	6.13489404108105	7.33160040930436	12.0962217604864	11.3234150681413	11.5726003125398	8.40964270386731	9.62007348462814	10.0473900828716	7.45375709648907	8.3367124153147	7.71236292227753	6.969112841728	5.28118035611304	11.2266566429646	8.68174722792951	4.31980226901747	3.31144038737811	0.708924645855413	10.9768532127361	5.03774827200236	1.50315959072734	8.51113531891923	0.822633814103185	13.1002412055861	9.21564859439536	7.63389938892348	6.19630856139021	8.7347184102743	6.05935506668634	9.95541148126513	7.77159475969407	4.09083283891466	8.47789782976126	6.69398708518099	2.75895673933447	2.06486346909512	4.51807086818205	7.74851096634464	6.36726749387508	3.01941489907472	5.11447208311137
PRPS1L1	1.03196134510573	1.12687651599097	0.963971223311182	0.965126472447731	1.02544821634688	1.07409758703761	0.95403933704256	1.0146364101608	1.15284246365779	1.03902603910073	0.959768957919219	0.955560053530443	1.1404906999841	1.06906910018222	1.13798983500466	1.0223339737124	1.0675508895758	1.08991962310641	1.07342951311956	0.971932946134952	0.954423140490588	1.06684051219245	1.0345475307012	1.0064758838935	0.920662411302965	0.991448138459149	0.993093040024136	1.07866106503451	1.06838221800194	1.10537422555129	0.992926501004565	1.0317298154318	1.0680095348313	0.980150831447573	1.09520311988434	1.03704673537763	0.959342596640067	1.11175584160976	1.05648680520744	1.0441934615428	1.01949418621365	1.06446751933387	1.01978988029791	1.04007538714264	1.05712491670079	0.979884492167587	0.975759110841119	0.994535953632357	1.0238470244604
NADK	12.2521865953083	11.3993821277012	13.7971624905384	8.41159106642943	12.7510658026142	10.9653405566544	11.0365098111472	12.939984321862	12.384851845042	11.6280866695586	15.2435864071682	12.2789213993979	14.2397950559727	14.869335205711	12.0101714985683	14.1538395665599	12.9540685579155	15.0176421656089	14.1895362952301	7.97585367748845	6.41029428907313	10.7629473435716	10.3717889569966	9.54103321401197	10.5633563504912	12.158502672038	10.8623178382749	8.10847992805466	8.16946722082164	6.12886457010037	8.84757733692898	13.42644713546	12.345967287619	11.4900549396114	11.8765686477079	8.1315601979882	9.97323371887418	10.4725529065093	7.85358693341531	8.53375376477324	7.94183050004617	8.73554776281116	6.91513257738296	7.43263238784957	9.79895207531933	8.94544046310709	7.68099701582804	9.20094142622955	9.61271111097001
ACP6	1.56768609408022	1.66638513988078	0.804277163294769	2.34898304752449	1.97479704623652	1.66848197213743	1.85743721829166	1.52979166161702	2.41542267758661	2.25245737817573	2.06108511250311	1.07095168901199	1.56151597312759	1.72046027064699	1.30528561282923	1.5794187730318	2.13582681112879	1.87664231541198	2.18092570203804	2.29157635929981	2.98393995218702	3.15392647120188	2.85140722025076	1.78387532548353	1.71331028949223	2.28741648839877	3.10995103722781	2.1908251402309	3.1905084991587	3.1713509188564	3.28985662833012	1.3125864113641	2.07981939476947	1.02410190972028	1.94292285257865	2.89269373418005	2.73086533392774	2.50455602276424	2.32485183652314	2.96950269094621	2.77913174604379	3.22908851114009	2.66665510141349	3.37116853222458	3.48591175967083	2.40923732708967	2.33415004257117	3.02054900007046	2.40263771503326
ADCY6	11.4709138949029	10.7139048704704	11.4526075370868	7.96606550574016	11.8126376867984	6.56258978229363	9.52248325841452	10.3792403494782	11.4752359835108	8.76362353128271	9.97992171392394	11.9056825517368	12.2515045461419	11.0993630061824	11.990069224819	11.2235740383868	10.4173406898942	9.30479495739434	9.90561699393707	7.48521800301335	3.96747333140458	5.29570518192385	9.09766796292109	5.13168510061742	7.84483618425265	4.58180655251959	8.25123492470958	8.44067801702344	5.1899449892643	8.27714862248062	3.48995155622016	6.46567925564247	13.334278878556	4.84483934194292	6.79947516080207	7.6769387279368	9.93571602507121	6.09148296452915	5.20250387487621	8.02971552620179	6.07399006915576	6.02707995281931	4.84838526514519	3.56504566512918	4.22870014642567	4.97399417471937	4.1911539134828	6.30511844685907	-1.20680418150148
DTYMK	2.89598924075743	2.87361870544188	6.7325877546108	5.38180645599553	7.41194956365189	4.01149235364038	2.98385431289705	7.15690002774652	5.56748839510778	6.2047092434026	10.1394445921174	5.0706601610422	6.84644589229565	8.25101103433523	5.30195375880642	9.12208028227852	8.60419190692484	6.4498793619214	9.43343034326529	11.1854833721196	11.6245482768386	14.2083881524927	11.4898067885452	4.55125707907859	9.3733428660392	10.6111778158755	15.3992711716593	9.96236994830137	12.6362432190427	14.5025185235188	3.80910452014664	13.2013022813932	15.2355120224747	13.8577178740192	15.278605304413	15.0732610553204	10.9144039613236	16.094495835668	16.0781705022343	10.0463704993043	14.0185930567231	13.1656012127156	7.71276419466164	10.6764119145749	10.3744603142437	14.4521254037678	13.312868427334	10.0591005232516	6.86445665345478
LCMT2	1.74980069274539	1.75018476502201	1.84640441415561	1.74278945356398	2.40036497691609	2.01567274302321	1.94385093021066	2.09246830912636	1.67994695901898	1.8400237518528	2.17205714414532	2.03384091459746	2.42549334408522	2.03249527867296	1.48786939063072	2.40940416184026	2.0980397678396	2.23125985656009	2.1861375258638	1.54416497733769	2.59101553350283	2.1964152015205	2.09552366143547	1.82018395824902	2.24205604647372	2.33173062327438	2.66056960362147	1.66797922278481	1.85745881516767	2.29176743612516	2.0978489854969	2.68366541944732	2.30956288173353	2.02244365153107	2.10756919309719	1.98323113069711	1.1978478894153	2.61746094904852	1.68086042063633	2.19648557324302	1.91861735915301	1.35642824334185	1.55109813842523	2.67474547034559	2.11451497784592	2.14252791595821	2.35957614156203	2.80626791408518	2.10338421376992
ADCY2	1.13121441640235	1.41515324440061	1.15248239406431	1.54551891736487	1.15026820282214	1.22973559449008	1.42733899543993	1.14378025582389	1.32193676708832	1.16402514165193	1.14196739964618	1.11286187890212	1.10196535242863	1.22087707573739	1.11662333260415	1.23533659443517	1.25874430625116	1.28087341649946	1.09408285114075	1.2438030688018	1.2157694969662	1.18877011519058	1.14133465479888	1.0576140028717	1.35250127571896	1.11928886757748	1.02832447386307	1.22650395098455	1.06014562328546	1.07839726974512	1.19333622147157	1.14046214426024	1.20992362858159	1.18247732170973	1.07968618156379	1.0840493735667	1.14865062498893	1.13113072780603	1.18067347890002	1.19642356227606	1.04355308367429	1.16215314873359	1.10340191134701	1.33016768932442	1.08043342663979	1.16588417619168	1.06575865290447	1.07854001096242	1.39785034982153
RRM1	4.31700412235805	3.78195363464022	7.38264919064805	7.55459133368313	9.85605154165845	7.70705891831169	6.33641699877616	6.56890889587481	5.93296016500101	11.2804708715991	11.7760515176317	5.90676287710504	7.87617023913704	8.25960382407647	7.06437451906094	13.7447574088225	11.7017535428496	7.59052376738195	11.4012952287321	12.956439137905	12.9787463079536	19.4363166844671	13.5421025852378	8.74792261270198	11.5543077912868	12.2865454790303	16.28591832968	12.0811792780116	16.6563252216468	16.2616287265705	13.1629177353665	15.4154479502413	18.217418474876	17.5053054414904	17.1015182257374	18.3322094414823	10.7224973716295	14.69974868004	14.5116367275474	12.2908977409375	18.6599590171334	13.6929025938382	7.81652557564018	8.44730210928917	11.8487098314721	15.0917583702876	20.0610044109657	14.3686275259906	3.75402276582157
CA9	3.93087455850414	11.4251109182989	9.09314830952133	4.7469867833079	6.2020141727391	3.24950344769548	-2.29627459076219	-2.92032513266834	8.25423477619766	6.27094179078679	4.43505339101196	-0.371251894671239	5.20138232007998	4.01079223811684	6.04908878465897	-1.55808617491931	2.79969708591833	3.67867396544354	-2.8892960097957	15.7476697397235	2.98680056315091	43.5370983777449	2.55581233106873	22.7171448197262	12.9737448820679	4.018681222375	33.1231303946872	21.5504864259572	27.6005295517572	18.0482918986341	15.4813783114804	3.37596349241835	26.8869035291098	14.411084525655	33.0709305275343	24.7880936249917	35.5371587486458	19.3039452542974	-0.927865077125542	31.5356503814683	43.228104141175	25.4326561919749	16.3413283200772	8.06611195857811	25.245434038768	20.8457363015461	39.3103753849338	21.9529832584562	15.6432481581044
ADI1	13.3697898546792	13.5123544862714	11.8317433264457	9.50506366682287	13.0289006810176	12.0098795113671	12.5103997976451	12.2350595281574	14.0941466787872	9.88628415310001	15.299997842885	15.2805055166936	16.7745048631771	12.8715542328298	10.2020201259694	13.2585999504626	10.1367007150185	10.4895926193034	10.2531433003817	7.06999745460521	8.7454022046688	13.5053998928327	10.429008510199	8.03446883131643	12.1756809104951	9.08289777435117	15.3851495810619	12.1186497521758	11.8813741639798	8.74858003401673	10.9150462389337	13.091286880198	17.8730477526478	12.9523848344585	14.8260340504445	18.7548111195494	10.8123805182999	7.91721501779866	13.5023262252997	12.5861581939389	12.1626613642196	10.3159747214566	11.2331511863312	10.8941540434461	13.3970067415765	11.579317061881	14.2971396134001	14.6729468521364	4.94755533883115
CD38	1.98937224582246	1.15100942417387	1.81531396855297	1.1874507817694	1.64515077954673	2.47371881929597	2.75669764937922	3.41174297311327	2.40799318354935	2.91923019750451	3.01749132665697	1.62629746662262	1.14570129254504	1.71312313600445	2.37648825368332	1.26252600539615	2.55020182716526	1.98665232092128	2.08486451651118	1.0238044249865	1.77683990242445	1.35429338610622	2.27439030513875	1.73880356171565	3.03040266359533	5.12290172401861	2.84169408675552	0.925551355010883	0.868389183188781	0.938493648745123	2.17265381015407	4.39660809495021	-0.190837004739253	3.4354108906524	1.70947446172507	0.208216485056308	1.27953064027679	1.56529227183555	0.899563371078906	2.16003241796399	2.42034661450076	0.695918799157002	2.68388040514452	3.20814999035768	2.43760548281867	3.44623059773356	3.13734268585331	2.54734715284292	1.22770956773986
GSTA4	4.98257571532627	4.76608080966938	4.36095305744344	5.97792364651654	3.6649257258083	4.66702240012249	4.77847620732786	3.96138998407283	4.49642689343504	4.07201585453793	3.952771071324	3.9624065145695	1.86581417271295	4.7763571383777	4.47574955909181	2.91984429845799	6.38234933668503	3.2454944477284	4.13811341924297	-0.602501077815957	6.18604173521418	5.01737289648878	4.17367462052083	4.34757726560293	4.87561916647004	-0.179924004135615	4.87111854595568	4.84670501118075	5.40829777422016	5.16318040199373	5.2954789497367	0.549405725411691	3.36218878742716	3.21379630701031	1.62982517645456	2.97347193866771	4.50210399217936	1.06250286042763	3.23152648688488	2.84672846751182	0.0894697180785893	3.24380913152733	2.94149321277184	2.29462368385875	1.16112555763778	1.90256758013957	4.19053436709314	5.62037413745693	2.55940323789592
UROS	1.68695237793801	1.49201794640573	1.25641159513929	1.73770748662719	2.34599397108939	2.09757045674108	1.39005863100791	1.58072070086941	2.06684294289629	2.81099459473529	3.42598945893779	2.72324803679415	2.29924443042095	2.82494206970212	1.09221676638474	3.46559958098609	2.88153927735586	3.13541674754483	2.70681955196955	4.86564551909348	2.76126456432012	3.00365910281105	4.42289187962837	2.88107948641007	3.89129154280169	5.67644981575548	3.99455898029082	2.69224145876606	4.87763612460577	3.72631415873351	3.01811859853545	5.19029965959531	4.98509662282111	5.11789576173035	5.8003713869747	5.80674480392879	2.76737684687047	5.00350789022925	7.21043609889557	2.83409141850277	6.50079718441612	5.55821886897425	3.07592352262977	3.97598030651147	3.50414962388235	4.4101851189277	4.53476845711111	3.9139893619197	2.65973172997586
NME5	1.1698782608016	1.65020577568777	1.06340395373166	1.99300340195651	1.34249671602364	1.55797382088892	1.49550583142871	1.37826715593241	1.43080637080305	1.4100336617874	1.31730764322665	1.32585274869312	1.31044771404852	1.06124351014025	1.12466570027075	1.14604021197922	1.43114012664765	1.52275832358877	1.06029288949321	1.03954583948801	1.54471187802492	0.923450955499015	1.3115039414537	1.38561283799109	1.15805510958968	0.944164621025097	0.916712325797287	1.10599982985253	2.47535077323325	1.32688558918866	1.35636131140929	1.33309431657274	1.41115256019305	0.879728311047477	1.63233449252307	0.933281976615369	0.976566545623982	1.02197117383458	0.877726028915292	1.17986420192861	1.07340368325874	0.817641442550633	1.93024475583378	1.0188806188762	1.15513205740571	1.26494156484083	1.19943437257965	0.998855722620425	1.09748293731827
CHDH	1.2980773908616	4.54329424054725	1.29847284899866	2.29791148967568	3.72704035531497	3.12788570552736	1.21633183675997	4.73477767219999	5.26961394745893	7.17510495836283	3.92452317796843	8.86782590692951	1.85379980506235	2.61977484941772	5.58774564930375	4.45900242823261	3.00404414969325	1.22498424543547	2.42557422062963	2.83625647505075	2.39009135722628	8.43922950905016	8.15776662771767	2.81034148959705	3.53564560248498	9.20580348442011	8.21340458714227	7.80488924210172	5.71397802243606	12.1099943205586	4.16529369032654	-0.687600493977506	11.2049418719452	6.30515920843814	8.69952735359596	7.23589927003624	8.792333017123	6.02512106445276	6.74874362799774	5.88572118475581	8.83629462686795	7.78575360565768	3.58710645882736	4.66798297666319	6.97889279361195	7.68462842207157	7.17281431542346	4.71980493257278	6.68852079745341
[truncated: 392 more rows]
[truncated: 536 more columns]
