# Supplementary material for: The role of multiple metabolic genes in predicting the overall survival of colorectal cancer: A study based on TCGA and GEO databases
Source: PLoS One. 2021 Aug 16;16(8):e0251323. doi: 10.1371/journal.pone.0251323 (PMC8367004; doi:10.1371/journal.pone.0251323)
Supplement: S2 Database — (TXT) [file pone.0251323.s003.txt]

id	TCGA-A6-2685-11A-01R-A32Z-07	TCGA-AA-3511-11A-01R-1839-07	TCGA-AF-2692-11A-01R-A32Z-07	TCGA-A6-2680-11A-01R-A32Z-07	TCGA-AA-3527-11A-01R-A32Z-07	TCGA-AA-3662-11A-01R-1723-07	TCGA-A6-2683-11A-01R-A32Z-07	TCGA-A6-2671-11A-01R-A32Z-07	TCGA-AA-3522-11A-01R-A32Z-07	TCGA-AA-3697-11A-01R-1723-07	TCGA-AA-3655-11A-01R-1723-07	TCGA-AG-3731-11A-01R-1736-07	TCGA-AZ-6603-11A-02R-1839-07	TCGA-AZ-6599-11A-01R-1774-07	TCGA-AA-3517-11A-01R-A32Z-07	TCGA-A6-5665-11A-01R-1653-07	TCGA-AA-3520-11A-01R-A32Z-07	TCGA-AA-3534-11A-01R-A32Z-07	TCGA-AA-3712-11A-01R-1723-07	TCGA-A6-5662-11A-01R-1653-07	TCGA-A6-5659-11A-01R-1653-07	TCGA-AZ-6598-11A-01R-1774-07	TCGA-A6-2682-11A-01R-A32Z-07	TCGA-AZ-6601-11A-01R-1774-07	TCGA-AG-3742-11A-01R-1660-07	TCGA-A6-2679-11A-01R-A32Z-07	TCGA-A6-2675-11A-01R-1723-07	TCGA-F4-6704-11A-01R-1839-07	TCGA-AA-3713-11A-01R-1723-07	TCGA-AA-3516-11A-01R-A32Z-07	TCGA-AZ-6600-11A-01R-1774-07	TCGA-A6-2686-11A-01R-A32Z-07	TCGA-AA-3531-11A-01R-A32Z-07	TCGA-AA-3518-11A-01R-1672-07	TCGA-AA-3525-11A-01R-A32Z-07	TCGA-A6-5667-11A-01R-1723-07	TCGA-AA-3514-11A-01R-A32Z-07	TCGA-AA-3660-11A-01R-1723-07	TCGA-AZ-6605-11A-01R-1839-07	TCGA-AA-3663-11A-01R-1723-07	TCGA-A6-2684-11A-01R-A32Z-07	TCGA-AA-3496-11A-01R-1839-07	TCGA-AA-3489-11A-01R-1839-07	TCGA-A6-2678-11A-01R-A32Z-07	TCGA-AG-A002-01A-01R-A002-07	TCGA-CM-6165-01A-11R-1653-07	TCGA-G4-6294-01A-11R-1774-07	TCGA-AG-4022-01A-01R-1736-07	TCGA-CI-6621-01A-11R-1830-07
PYCR3	3.84537815866	3.51034812864	2.99019527164	1.81761286859	2.51301289864	3.02533291156	2.53573826014	2.2916320676	2.71162658392	6.74222785722	3.98984904653	2.68766778348	4.01519338031	3.60113881633	2.42953052065	2.14738200818	2.6873526534	2.86775270702	2.95110106192	1.9327550458	1.95412327368	3.74831790592	3.589059636	3.57620208646	2.7178070874	3.86256564666	2.63215120014	5.35031719417	7.16285460232	1.7120400081	5.62862323938	2.81264535397	2.11283171032	2.20465428463	3.5906364575	3.06424026322	3.21359140813	4.00218673508	1.42990746183	3.12927263504	2.83652470045	3.0574062058	4.9348775998	2.03889451248	2.39603402923	4.4131348971	2.55576634552	4.94882528218	11.5561523601
PI4KB	13.4237806101	14.1118995979	15.1163312898	12.6617181388	12.6925037594	16.1701949553	12.5125829592	12.5739009245	13.7608686217	13.7127192281	15.7551025199	13.7656166336	14.7764691341	13.4318116513	13.6842753069	12.3943122266	12.1300577253	15.2201197404	16.0689024252	12.2186095053	11.4250787539	13.371931767	15.3612602525	12.3457134285	12.9878448198	13.1936414231	13.8293191127	12.8673788684	12.6746051511	11.325316526	13.8336899603	13.2543092945	11.5345346723	13.414883874	14.8182362911	15.3938465744	12.8412650685	14.107991517	13.4337056288	13.5536576886	13.8435679929	13.796123996	12.1633210736	15.1342995158	10.2970797209	12.5488717994	11.1059289124	11.2296457639	12.9198528461
CKB	550.011746219	844.555255244	631.20930126	62.5707895442	443.318455987	914.053717088	431.403579987	1206.32455096	923.218082123	310.778821052	788.078987901	628.246124582	145.816170622	286.945233286	900.657301039	528.277735561	584.250646476	432.748935465	950.513539184	511.543252502	272.178784816	287.56877556	605.584307029	305.942177784	504.518558314	428.679101809	498.589754667	482.970387235	123.892275318	831.552479511	504.074566424	412.070400543	601.448599919	881.39239091	243.922171743	1084.83500774	229.510806096	995.185576857	568.182747805	287.315166125	1075.70900186	325.476326846	217.547750508	746.678672508	17.3662960101	479.23020673	4.60765157257	49.918952629	220.848982531
HAGHL	0.206176989118	0.267017900998	0.185478762315	0.141304067909	0.172051467846	0.347667518852	0.0844475541831	0.200316154422	0.192522130636	0.250628687323	0.360518494552	0.249196654977	0.182705779266	0.23768904599	0.277288194348	0.125981656371	0.182033799167	0.46465415022	0.384055190888	0.0971348046195	0.14126945401	0.199085278843	0.175824965877	0.141162067058	0.173085962042	0.318121772852	0.0290219686055	0.116778938495	0.227507274181	0.153292522988	0.118294725599	0.115586352314	0.133489649786	0.133674466751	0.473588430302	0.346849363181	0.132768293372	0.223641785358	0.167892567681	0.250177725404	0.383774983823	0.129754455875	0.157062503681	0.177972602478	1.78820576476	0.518759075171	0.405346549705	0.965099592925	1.44426034207
FTCD	0.00516104754459	0.174551660727	0.0928585401226	0.732738339862	0.0350485498814	0.124477209462	0.0	0.0158488910632	0.0266564072073	0.0569465084223	0.0539187881854	0.0414689964	0.0355049063174	0.0118997223932	0.0170635667769	0.0286248774321	0.0213368923676	0.0388440839496	0.0345859309221	0.0573831705937	0.0490918066416	0.0691830805367	0.0162296904851	0.0403512733458	0.127814913075	0.0257442475972	0.0714373434414	0.0313582279038	0.0	0.00514538616054	0.0151920793187	0.0195095918476	0.094094424484	0.00580656405931	0.0484760727644	0.025937223233	0.0	0.0423455742088	0.216964761089	0.0235842307183	0.0182837235695	0.060515915614	0.0579912143611	0.0315416258333	0.0690455557305	0.0151713423158	0.0128742875853	0.0373454398484	0.00576492206381
SAT2	15.9649608186	18.2133154581	19.3866702918	122.774916226	16.0331010014	29.8666462724	18.0762379754	21.7610644078	18.4075119624	21.2190350259	33.520995569	24.6632975469	23.6973791135	19.3043119776	19.5058975226	15.8346184049	15.7976299216	19.5306659211	21.1185314892	21.1764811343	20.3055051491	17.8688499854	19.3294428308	15.0300061115	33.3702290259	15.4732760387	17.8800409504	16.3144822907	28.2852103833	14.5477980093	17.0680422112	21.6336526468	19.1336211063	18.3479225109	21.1428553637	21.4695365311	12.8142586464	24.2182096671	19.0382814316	24.0963515943	21.7020899252	27.3173925977	26.0462483161	24.4824224754	33.0809423475	24.1989512195	27.9551677266	30.3796023271	12.8954955679
POLR3K	8.91953055704	7.61476871371	5.40364933546	4.08058819859	5.64409907777	5.31816357222	6.05978482136	5.61148068749	7.98181122022	10.9796124047	11.1519124968	5.74219371062	6.42236954215	4.98496316657	5.96677881677	5.51904002622	5.86414158742	6.34326221405	5.37106507743	5.36845913419	6.99132687028	5.57808272325	7.73760159522	5.62278652769	9.01103782976	6.14814267706	4.9584701682	9.15151451359	12.8496336195	3.62552788681	6.43074927037	6.65112350403	4.03677866056	5.2312992433	8.02339310642	5.78506834004	7.70855341984	11.9646579292	4.09628090653	6.39360296266	5.89670895072	7.07140273859	11.1175090594	6.16433405476	15.1882129674	9.45346096979	9.20683991925	9.08779564713	13.5402119203
SUCLG2	100.433435708	92.264055708	83.5052735148	73.3961071265	92.2357147905	87.5389273787	155.252614187	93.4712405889	130.637188464	72.6923893935	94.8089649534	81.688012905	43.7052389792	97.4352600703	73.2547287851	77.6925769989	119.970933667	106.400352907	115.307091707	75.3065392975	132.980140028	72.6176156113	116.191425043	74.9805772507	81.7249082745	77.7842216501	59.5991953926	79.8863794925	148.261099083	68.3164093849	99.0473398384	120.908935508	56.2790831843	142.461826164	85.5577583413	85.002689295	102.215049707	99.3603651943	27.559116728	89.7625895954	109.600790816	78.9476632227	60.8804952449	119.434787131	37.2693218101	76.4295230381	63.7539158476	41.6971142053	36.9892847366
ALDH1A3	0.713489786772	1.64284581415	2.78051481207	2.52459024632	1.31938708518	1.48609629999	0.62385850111	1.05460476161	0.601444039217	1.58758222872	1.40342632728	1.96844999063	3.16498928354	2.47444439637	1.29204192429	1.09193840095	1.14561811831	1.16238722836	1.41654553604	1.83922531169	1.42915034968	2.25546391381	0.819267577489	1.84016696999	2.01218928095	1.0595829647	1.9997604563	2.5063366079	1.30101288159	0.920885058246	1.45098965262	1.17788569273	0.645135848811	0.932631567585	1.15202059964	0.959657038293	0.498127551537	0.966771761776	2.20823666559	1.71813899244	0.566358293812	3.25152825387	3.53862575901	1.35699484322	3.50519237692	5.45227736944	7.46633066925	5.08784709681	3.69385183936
NUDT12	7.94459690257	6.30120710418	5.93978907543	5.961495181	6.12718317435	10.1743272087	7.67946123095	3.32849911215	6.56545224404	6.35216867124	12.1688669763	9.73791805792	5.13491357472	6.49953215591	5.39836997499	4.93263036612	6.55908960766	7.94865118044	4.45391414804	5.43522719181	11.8867101234	5.91201758989	3.97030870177	3.79224935769	13.4815894428	5.39676650417	5.57250117919	6.71032440877	14.3399285189	6.48759672249	4.7683080034	8.1795912967	6.76630878555	6.99069704567	3.00466052126	3.06778925805	6.04242040849	9.41440304446	3.02818080004	3.60440545177	5.57926861826	10.1022069381	10.0153346801	6.81831895926	6.08174398472	6.51246083631	2.47599710704	7.42172647824	4.55017101163
AMPD2	4.29522376382	5.10738305205	4.87565448785	5.06133512556	3.51428298642	5.00229786844	3.5587533562	3.58144133076	3.80521222153	4.76418011581	3.75797575712	4.80452784559	4.77256607274	5.07008400715	4.12987145863	2.3649097175	3.43965277722	5.6738152351	5.19953723498	3.35200494203	3.2815908492	4.90158526014	4.71497207154	4.25240107138	2.43619611995	4.81289803045	3.7301077457	4.02749091388	2.73113763154	2.27467922163	3.77828660338	3.2851973819	2.26131854473	3.69971062836	4.39898868307	5.17307900588	2.74859639074	3.73170822672	3.11949090661	4.47870406	3.43959188837	3.59740643167	2.42016214634	3.94135104895	13.3688002601	7.69350264635	7.95308124959	9.13078854108	6.64137441112
GGCT	22.5560335063	18.4832676225	16.5278520174	10.3360489665	17.2397331678	16.0651011415	18.9278854882	13.4173880046	15.9073181051	23.1643633673	18.095649221	14.6804207195	18.6235794857	19.6506479286	15.2033735504	13.1750076127	18.7210882318	17.0060915675	14.3985063685	15.9122867317	18.0150945566	21.7901180607	15.9269124147	16.7456984266	17.2540439598	16.9464290574	12.4559127187	26.7748638895	25.4426550804	10.3263679543	19.8117176197	18.1310412779	11.1289881051	13.0256902665	16.2097977141	16.4684923297	23.1725149728	18.9985102435	7.56991002444	15.8424005524	15.0111545776	15.8922802562	27.6681594153	13.3185914078	27.3057771013	41.0634229551	58.0546126948	32.2483017735	38.7848759007
PIK3C2G	0.0115363567393	0.0541903936867	0.0233509842794	0.520905223842	0.0195857803641	0.108687774401	0.0446054119108	0.0501877092137	0.0198614603124	0.028640489527	0.0903924595858	0.0984879915767	0.0277771211382	0.0199493573892	0.0238385947673	0.0279931976474	0.00953876126637	0.0108533976335	0.0386545206018	0.0561168668713	0.00685835324009	0.0225521273924	0.0211620554922	0.0413399079192	0.0833295707552	0.017982954387	0.0838330789338	0.125585512837	0.0512087719561	0.0143766865633	0.0297136558961	0.0299813858515	0.0300466921728	0.0194688947852	0.0116097126165	0.0797181103265	0.00313073878042	0.0378615888487	0.0242487873069	0.00439310199202	0.0102172841753	0.0225449447649	0.0405082090189	0.0352520921971	0.0482299230008	0.00847802774813	0.0	0.00347822085339	0.00966463643204
AGPAT2	116.044087325	48.6914852728	76.0428655929	234.484643748	101.983753391	61.7184554575	122.120688356	109.300008494	110.356930344	117.806977607	93.54447557	40.0246823421	68.4810536826	71.9739917026	131.329907779	171.407680491	123.140142531	91.6312280685	87.3949580176	74.6562549449	98.018474507	75.2403099847	123.233327638	81.7495215964	48.6169715981	141.014467011	102.083725388	87.9084782827	127.251341828	196.733161619	150.427330675	145.826592707	151.986045314	111.995683498	106.484245376	117.771990437	127.722127726	100.639664529	21.7006512929	116.725733909	140.288767006	50.7978325636	56.1850323516	99.7295510685	76.8602031545	38.3587139498	54.9430092638	45.5838930359	73.3038216142
FTH1	451.028216133	365.828669869	274.172284405	566.812845184	324.556521184	458.307218468	391.678638804	576.784393223	489.694546597	292.930365097	396.943541458	329.825146457	193.395322656	301.953301466	402.627964686	658.431478851	460.197243615	421.750601423	404.905770076	282.057007201	217.391215966	251.012557708	480.302001206	388.118003774	302.826609142	405.327110456	248.099159446	224.25970048	258.83432793	690.971813859	294.099639317	423.312329189	510.489229651	509.457698997	372.627452195	399.016095687	254.769535973	449.447192703	108.013373271	376.704329943	689.530031948	215.601443729	222.938424944	407.148098031	169.57106359	283.626989035	191.127500446	326.730359693	167.830339389
SYNJ2	5.09322562628	6.44464760076	5.00957971463	4.28102472528	4.65393632165	4.76701226195	4.68516154192	4.24206168781	6.68254132203	4.18302899445	3.07933767282	3.85090166819	4.10222205984	6.39390879532	4.21125680557	4.21294661902	5.12989648555	5.41882214475	5.6766448644	3.87565520633	3.96895826189	5.70681150138	4.28079339516	5.50114428793	2.74423509721	4.40114727785	4.07923792475	5.93038529054	3.26471406183	3.71946226882	6.21093578415	5.13234561508	3.23896890715	4.78458244726	3.88508775768	5.95546462389	3.93952874371	3.38326412373	4.05076992332	4.43395106558	4.25102255363	4.14025605308	2.53534596393	5.67734216412	9.38427127441	7.27079966631	9.30003380996	12.4967731756	5.95274776871
DAO	0.809743504842	0.876494379473	0.245456951242	0.00395442751638	2.1891195182	0.610308584354	0.429645145871	1.63972417417	0.765232705863	0.213654265594	0.827569389203	0.450843175451	0.0484395549079	0.355137607399	1.67688214556	1.42177657857	0.906050281053	0.358821766985	1.75767072626	0.195720502535	0.418601524054	0.329370912461	0.332133949191	0.544780293353	0.629700667125	2.99643350964	0.298478577455	0.200541641623	1.39998228122	2.60174337664	0.421009960156	1.44314330007	3.01448681725	0.911021937282	3.472150209	1.11135123429	2.80418006949	0.592166267774	0.0317149622442	1.09935029762	2.92579286804	0.318208570441	0.834445111743	1.21925212003	0.0294372695112	0.0129364703599	0.0	0.0849176762558	0.0688197778382
ACSL5	111.045246393	89.7037790715	57.1251566727	233.791027338	110.669455415	106.53256973	132.701149794	88.9212509233	106.070281768	79.239025752	80.4174270764	66.3789225307	50.0309961181	89.6544889879	109.577215735	121.54206582	128.464466456	109.140700735	100.921560274	90.7088075928	125.725223577	73.5115729411	102.018171574	77.8930686456	40.9774681724	110.794866877	58.8809908026	60.2798464846	78.4554411425	137.360789228	71.4140843696	137.358545658	121.405686599	109.888720381	115.912538312	93.9418932021	144.469016382	89.6843034084	9.86996054174	104.227122576	113.881593744	62.9028108536	65.5611162147	128.624001301	61.6857982606	176.370446692	138.375982518	127.523351199	76.1388431396
CANT1	96.909310778	93.5273365221	54.564329299	37.9030929313	70.9241377228	98.4388934171	77.3253380042	97.5367881855	94.1719364679	78.8958245591	95.1935366934	98.1640205066	56.1538868366	76.3313358802	66.6346823916	52.9944962241	82.1614545475	96.8498801212	93.2637798301	55.1593423439	65.7929536346	49.507301326	91.4286342651	68.2369878163	71.8513915787	77.3872097329	55.175843297	64.1844478732	75.3840237349	79.578862418	82.4260146267	72.7566319238	88.285138438	82.2379701236	82.282623627	89.8991314779	73.8670409768	97.8367146106	11.8850165079	58.216699965	93.7661153372	45.4578831006	74.0066012027	77.473369925	77.8364519723	48.5166212442	25.5172442286	48.5028299658	57.6990381189
AMPD3	1.69045922248	3.21724051551	1.48680766605	1.67497220023	1.63143956967	3.41279291621	1.56595824956	1.19736937113	2.16761429971	1.81805060427	1.83965222107	2.19306159403	1.78247382838	1.69942505332	1.76736527155	1.2556936885	1.84078047422	2.61277214045	2.45447385785	1.42293980714	1.70487071103	1.44999304067	1.93545290809	1.64225762034	1.33596135234	1.70026676198	1.17341804613	1.64052818165	1.42929238376	1.49974258787	0.88857897172	1.41687656889	1.30600050753	1.54811819217	1.93748722327	2.13020280023	1.01581942381	1.78740712371	0.767454153592	1.77027200616	1.93087568968	1.64687535847	1.16596018967	2.08058958695	3.45792147044	3.34610956418	3.61445860859	2.74860348183	3.46179793411
ACAT2	13.0655982361	7.02054890993	9.1471148429	3.99681136301	16.0004925603	7.09436124662	9.7324833841	8.20682663811	12.0683406124	14.8375035076	9.72253799396	7.01450509771	9.47235552562	14.0314888746	11.7029534025	11.3207661486	9.57728574706	10.4060957666	12.1572918092	5.93322162118	9.11208564816	8.29000330347	7.32486439753	10.2090270288	9.95888472342	13.765368047	11.8347051392	14.0521198818	18.8853192215	6.89539195742	9.40144989777	16.2166811123	17.610103138	6.3593181623	15.2914552201	8.54985962811	14.3081098024	10.2472172244	3.41842389898	9.76016665178	10.6129395331	9.43813905818	22.3876405009	7.81010348629	3.58947752131	10.3701277127	10.0493667221	5.41217718309	11.4774582983
PDHA1	32.0618218521	28.827709441	25.9485409104	21.0486765996	30.8420052561	23.05869312	35.8666900138	28.2875790936	34.0066034796	29.5351462609	26.8006198824	26.2773526615	19.3355073269	30.4685585225	26.8435284276	25.3659704954	30.3844204753	30.776798256	29.2185331434	24.3731935928	32.6858613426	32.2465448771	31.9652272916	27.9665443174	20.8473623901	29.638314295	21.7840459521	28.8742381907	33.8268672519	19.1142575572	39.9284277759	32.5964538899	23.4965065917	27.2315370204	33.2480800023	32.9091248809	34.0688903327	22.9360236392	15.2577462214	29.4181879811	30.7110913981	25.6945194614	21.4263226412	31.936959712	43.7706678342	40.9695784881	47.3894273632	26.0759151776	33.4129583658
CSAD	0.965348667014	1.94548450956	1.30265513668	1.3396312309	0.954932271128	2.22970864751	1.05353613838	1.02401285693	1.5916172371	0.777392482435	1.42332090407	1.53645819768	3.41155564685	2.37835875253	1.23547997299	1.68936169434	0.914058860075	2.21190513161	2.82763541537	1.90969459784	1.87905599507	3.2524820498	1.74225419277	2.52598051981	1.38173064687	1.29606306453	1.56788045201	1.93542530226	1.10582951741	0.950777113098	1.81037676324	1.19554578857	0.875263907385	1.2700238597	1.6870446289	3.61412015865	0.684519275259	1.18169231426	2.0291097989	2.77485934252	1.82025921492	1.43772168402	1.08797759793	1.89916631667	2.47356882998	1.5618931473	3.07320535322	2.37067689543	2.16964483364
IMPDH1	9.46338810377	9.69137922702	10.7592327598	3.01062812373	7.90248732153	10.6778169976	7.17190801233	8.74116978953	7.08983150942	13.1243492093	10.1218665982	8.8580103421	16.680088642	13.416651041	7.52116778515	4.94978027177	7.60095618456	10.6299278952	8.4619041717	7.82136767716	5.14882160777	11.129031462	8.27129349052	10.945090064	6.16341055442	9.51434313241	8.96510959199	10.4053913109	8.04375909165	4.75455319395	8.83220280812	8.10099174369	4.85335718292	7.0665123501	9.86167730958	9.26320800632	7.10174151779	8.8748761006	9.75239419287	10.6476339966	6.70617389722	9.44754467848	8.86114306845	8.12298644802	9.09882126016	8.73098528686	15.4583139013	16.6071985799	30.3984749731
SRM	16.7731135652	17.9880415081	19.3171571084	7.62898032111	15.6750415237	14.8473913442	13.4458481397	17.464244889	12.4158325913	37.888792314	16.3193394008	13.9799623015	25.4933383386	23.0317590865	17.5401127296	9.20055667595	15.6925940913	16.206472902	15.0473108063	14.2521784151	11.7111440423	22.7194520919	18.5916605614	26.0448548144	14.8769877007	21.6690810489	19.9267619374	25.2638631512	22.9530572061	10.9416962018	24.898717418	13.3582884633	9.94247893526	13.3910197153	21.7452731041	13.5400607101	16.2431404264	13.6069448583	19.4867277403	20.9138156937	13.7469036704	17.4891102405	25.2783069407	11.435686771	44.9270118355	21.5167922094	25.8163686728	24.9950851405	41.4437483163
HMOX1	36.691730379	20.5507773447	11.9082737813	68.2900331497	39.3132115254	23.7025665721	52.2118054177	26.488762357	39.0714358222	42.8686401316	26.528237155	21.5090330094	31.4788123335	22.3293862328	46.3490675749	57.5065664334	50.8360696294	40.3664032504	30.1402798088	26.9193460385	47.0225665792	15.9218555229	30.0298806585	20.4524721344	17.567145609	41.768981984	19.3255539179	7.8787710593	26.388220871	68.3296713219	13.5425700911	50.9316654404	54.0618700779	38.2192416396	41.6920227493	28.182672278	45.4986491847	27.5631973247	6.30680925941	48.0970688654	63.4908623597	22.3834742146	13.522457072	34.0804731558	14.1395895883	11.6129591728	3.15491242523	11.4824675532	18.8971772165
PGS1	3.86851334224	4.85874453284	3.52349813476	2.71844551028	3.85942683727	4.82494911496	3.37012584874	3.16016673006	4.14187953139	4.65963170749	3.45633957219	3.89580653725	4.28555303361	4.52722841316	3.43934746951	4.0850496282	3.50599908056	5.25417023504	5.90906167732	3.32444602457	3.52749349656	4.49056948371	4.37251724054	5.31900759761	2.7559538226	3.70829164543	3.68728056717	4.08128651972	4.27771161507	2.56660774139	4.58939405936	3.70143717498	3.08364390668	3.18683064514	4.80289017408	5.42251738369	3.50070508675	3.47903391188	2.69944365731	3.87946740866	4.18620550525	3.09397013881	3.79473803974	4.00349100433	4.39722844809	3.90021293135	5.16844174204	4.88957989514	6.46635226493
GSTP1	165.555040145	139.463576554	133.208931321	110.436028251	171.841635381	171.273827287	128.175776579	139.021727395	129.930996215	186.629929677	178.932965304	160.839088754	150.079754428	143.506457642	134.804732617	117.815443931	147.16596389	164.207938896	111.524095161	114.121424768	113.949837926	168.848349792	148.002214399	128.696147521	137.148631402	171.713597095	112.002369306	172.855392006	187.552962942	99.9407941359	132.069608569	148.546096001	111.231795337	123.99716214	178.081321199	114.186542856	148.067677551	168.642794955	93.0853601439	163.41943687	173.751319877	159.788841203	195.781409583	120.89477215	731.07395806	167.760191537	257.218588388	261.517572521	168.539525547
RDH16	0.0295985480718	0.0370759910616	0.0843192537611	0.0398947397272	0.046063194112	0.00743620165506	0.0381476711275	0.0201984904966	0.0594510729257	0.0326587568221	0.0450951123619	0.0198186846248	0.0950227729468	0.0398094494668	0.0285423128745	0.0342006961524	0.032631155025	0.0371283954842	0.0595049743387	0.0548486367886	0.0351926180262	0.0606167478884	0.0413675944544	0.0449971835227	0.0339359745632	0.0430625307852	0.0682820566208	0.0349687090131	0.036495859055	0.0196724868101	0.0435631997322	0.0419577314857	0.11563509383	0.0666011556594	0.0463349529224	0.049583225245	0.0214198929261	0.0485702758217	0.0770275009201	0.0751418282411	0.0233015430095	0.0192810042916	0.0485010961045	0.0602969533106	0.0	0.0725062274938	0.0984451875168	0.118986481272	0.110205871555
HEXA	4.25207047675	5.51636808305	4.032431623	4.44907807759	4.28465638876	7.26342185455	4.63670710155	4.57027885793	4.82786864227	4.48536728379	6.68000437613	6.75713266944	6.54574151221	4.91132898948	4.3411345683	3.19217489954	4.27430353104	4.99384524925	5.56633832325	4.2429254437	4.27592029906	3.63581107456	4.33636112294	3.70619347705	6.1857884119	4.51001972339	3.88619601496	4.32372754936	3.09362643483	3.16248914004	4.01657929161	4.6189577511	2.97981594968	4.83268111277	4.81638285815	4.98475957205	3.55959860464	6.23706891374	3.30552721088	4.7079885766	4.36833256301	5.65096253985	5.29276802786	5.35518163719	6.67103475448	4.72409205356	4.48711697118	5.75553017488	3.54175856559
GDA	6.27620535218	2.64315290664	2.57897795126	23.0539326874	9.16517694831	4.19431126773	6.53695866893	4.26010799373	5.14213527876	3.56632192096	2.7301647762	2.17794405715	1.1184548596	4.18475252003	6.49392094258	8.156886802	4.22949145213	5.93651602404	6.07051786963	4.37490047648	10.3800056947	5.61263787874	5.87856336366	4.31032158935	1.85017009822	5.30048945659	3.07332146162	4.53192648576	4.0722360271	6.39726173813	1.86783097826	6.7444410951	9.57629021206	5.59447460537	5.49441694065	3.9304680365	6.59469289473	4.12600724157	0.592063453818	4.02094722655	6.53575263035	3.28707947354	1.25107020542	5.66390602017	2.87063842689	2.19575716445	3.24123057731	4.14828663501	2.36905256467
NEU2	0.0149503310762	0.0	0.0134494587203	0.0134339825425	0.0507636695789	0.0225363101777	0.0	0.0306069864743	0.0	0.0	0.0	0.015015731308	0.0	0.0	0.0370718304451	0.0	0.0370847509864	0.0	0.0400748966869	0.0	0.0	0.0167005817773	0.0	0.0194813452972	0.0	0.0186437453618	0.0	0.0	0.0	0.0	0.0220039259073	0.0	0.0259589750837	0.0	0.0	0.0187834965276	0.0	0.0245330177087	0.0	0.0227726415597	0.0176545373982	0.0	0.0	0.0	0.0	0.0	0.0186468793503	0.0180301474684	0.0
GUCY1B1	1.69322134453	1.48295999479	8.67296146553	3.01823060627	2.33322379987	3.59685320011	1.36614554572	2.73369537921	1.0862569447	4.51628628713	5.5908943833	6.44303095524	11.149581705	4.11562635559	1.51332507853	1.46339305255	1.3886466665	1.50232415283	1.56826393164	9.50871226011	2.21510628849	3.99305797871	0.832117382648	4.69380624989	13.6999274154	1.33329313131	7.4883926701	4.52129256578	2.17944959727	2.40631914656	1.78970975771	1.53945165183	1.33456248045	2.28187052937	0.898942167821	1.29716587527	1.38972771467	1.60386250224	19.290287969	7.60464357716	1.7123004978	11.9984177877	17.2983323191	2.74359773002	11.1880081721	5.17295718994	1.68835875771	4.48803971246	3.60840775916
ASL	34.3422581176	29.0628424057	20.2756462507	26.4327797351	39.2585128576	29.6692110554	31.0609681133	33.2044850236	29.4151840521	47.7187607379	32.066070789	27.358704741	23.1728444087	32.746995033	32.6252993456	28.3663464088	35.9091817908	33.6727935453	24.3149637949	16.5317053015	30.0030415065	34.3956243945	36.9119614201	27.0481741957	19.7211454508	35.9165189696	18.0191453341	29.9186676821	65.3831436585	31.6999189103	37.8949752489	38.0501279183	35.0713431387	36.5074530058	25.4768693529	38.3696568365	41.9471227088	27.6989518137	6.3533936991	26.1024507937	49.4025676738	21.4792198231	42.8864973188	17.8796791093	13.8990486552	27.018539064	18.5383072387	30.5159991956	46.7901500025
CYP2C19	0.00607689488625	0.0152241859931	0.0	0.546054126817	0.0206340235877	0.0	0.0176222705529	0.0684249005942	0.0156933435746	0.013410376201	0.00793586004987	0.0	0.0	0.00700568649426	0.0251144512795	0.0421305872944	0.00502464086978	0.0	0.0244340008427	0.0253372614468	0.0867049991769	0.0271532929892	0.0318495170675	0.00791862648458	0.0	0.0303126613778	0.0420570846612	0.0	0.0359663316548	0.0121169086611	0.0268319565918	0.0229716424635	0.0263790082865	0.102554411097	0.0	0.0381748515845	0.0	0.0	0.0	0.0185128942409	0.00717607974616	0.035627346479	0.0	0.00618980103924	0.0	0.0	0.0	0.0806163030298	0.0203637876457
PHGDH	1.51368512153	3.30482361783	6.22073350175	2.34067432115	3.56579563867	2.94152963825	2.07135340212	3.31667692866	1.9440503868	2.97480882045	3.05242368835	3.22988861195	8.55642475616	2.90489008533	2.36411058752	2.1789262302	1.87988420742	2.50118498292	1.5643323599	6.01974032631	1.79254077748	4.01332625333	1.9212090972	3.52504235689	4.80086232081	1.76255023854	6.23087005271	3.69052187878	1.62805547448	2.00303147185	2.83625203768	2.28936402126	1.55955399641	2.33223299812	2.98136470069	1.93233466466	2.8870373292	1.28684449025	17.9802502695	5.40768819381	1.61160301931	11.1434464846	3.71842229773	2.58825726728	29.5928152683	0.956040135472	13.5530673378	6.92080571938	6.4576171336
ADA	1.80349114813	3.36238852272	1.3852706692	1.00141578562	1.92256718936	1.99605173907	1.36105058751	1.38610370478	1.37711841154	2.34034575185	2.69947239438	2.66591884014	3.33049964278	2.40378564755	2.23355178724	0.85571772662	1.73891333596	2.38255291844	1.6301785069	1.5405505084	1.16834885053	3.12568486734	2.16051400041	2.0455822408	1.48385405748	3.99745564778	1.12790848535	1.32271541518	1.90607685763	1.5232381705	1.26105178318	1.43257831589	0.832289159064	1.16620522891	5.78053371607	1.31738039725	2.06179237232	1.64196597239	1.17305512729	2.21776943217	2.07310200566	1.96714919521	2.60881672214	1.35486323841	4.1682017606	1.19768491575	2.41382284027	4.42951791551	5.62189054725
PDE10A	0.062274884913	0.124811693914	0.235296907918	0.116891314572	0.110425781238	0.131423482312	0.111029247866	0.086411196872	0.0714766474436	0.193924813347	0.065060170438	0.168182757296	0.285609195377	0.154753731043	0.106378860395	0.122807864176	0.0743767296872	0.0833254045722	0.0797554704109	0.178871052384	0.131635059759	0.162319430029	0.0464196136022	0.209183075013	0.22277037996	0.086288471609	0.400344754002	0.183583699509	0.169954606878	0.0731234045684	0.0936931014217	0.0980871273799	0.0684828792386	0.0825197020424	0.0631350989794	0.0504224618887	0.0465693590455	0.045418268936	0.174531176862	0.120153901057	0.0392208673395	0.292081919239	0.229359526527	0.10994867191	0.129597412145	0.386465003946	0.126002345814	0.358828845936	0.319982587409
PIK3CB	8.93594619931	7.9785517594	7.42199384618	8.81398974009	9.60518792232	7.48487704179	8.42730650966	7.94377041087	8.14197320009	8.0680137382	6.22563671693	7.80751652746	5.90928554201	8.0631935319	7.99241273745	8.37900848525	8.31558221417	7.65669181588	7.99993465961	6.8525511194	9.77846094623	5.98438861078	7.1648673595	6.90140678757	5.62762730322	7.13674734952	5.58329068511	7.61839558365	4.40301664798	8.56810227824	6.81466070226	7.75360823857	8.12270219246	8.26085666675	7.55932791041	7.45280089774	9.3126217945	6.96565815542	3.04343241891	6.57525648501	7.26963022984	5.95999667588	5.86727865809	8.33479024757	11.4232111832	11.0703062325	12.0576731638	7.64481927593	6.88857734377
WARS	17.0586640111	16.4292863904	21.6083831052	10.9861727379	24.5351521914	12.7012382732	14.8682258205	14.014423053	14.8487102821	35.5362271865	12.7548018503	15.2247895866	81.8274818909	20.0996913914	20.7089262188	10.5837760485	19.9561222601	17.3830187861	15.2517253594	13.1559605485	13.485595725	22.1121034939	17.0050091939	17.7633100292	13.5858505558	31.8272837067	18.2028407196	21.0604498914	15.0878817861	14.3729329773	44.2408068729	13.9113600343	12.1988483285	12.9813173555	28.234125377	12.0753480081	130.996895974	12.7945320916	13.2614267328	17.3745870967	13.6252016208	19.9065603729	149.922025213	11.9222889076	21.4928482047	27.8221288434	18.6953031667	33.5478996631	43.498122302
TRDMT1	0.402266791475	0.572972752991	0.536987672023	0.55531760983	0.333211570659	0.564815337935	0.559744200338	0.476523324633	0.523607998715	0.408062408923	0.694782099189	0.607668900819	0.374931810712	0.418870228239	0.426345404183	0.407086649766	0.41576458842	0.492395007018	0.597842520224	0.509480578914	0.370292484382	0.422181512894	0.397859269607	0.536864084419	0.669506687538	0.424780085353	0.496183376875	0.44513751134	0.61440804701	0.321807151584	0.577733073519	0.452204468181	0.323889651625	0.414256870174	0.330824463927	0.450381354853	0.404975251354	0.641474955586	0.44225388444	0.424965376371	0.356271413554	0.523030413521	0.549052533111	0.424610363003	0.200725294159	0.739061104242	0.639300337805	0.483178857467	0.639576924965
HGD	6.27274895073	8.18033331449	3.88569876408	17.1463778262	4.48349732912	13.2033237925	7.29270167108	5.25988193589	4.49729244654	8.71008205076	7.96719911504	6.7834912717	5.24926530661	7.205058515	5.24159393609	6.58482295074	5.87812572784	5.59060949842	8.21521947655	6.05081776547	3.78703873262	5.90004736964	8.19047861076	7.43483371235	6.92005374111	3.71474907585	4.73375257621	8.44051959537	5.33996936862	5.84251095201	4.04701103245	4.96977584659	11.0557952131	5.41382776544	7.30997401244	10.2129642433	3.61291768226	7.66128393613	0.612374491959	3.40307087766	6.56853546599	4.00781173215	9.26090581096	7.98224125865	13.0858630004	3.09847329903	4.00117148325	4.12445516531	2.898661951
ACP4	0.0507445535861	0.0476730634883	0.102713126842	0.0113994373022	0.0430756305336	0.0382464774063	0.0122627628791	0.0519432598963	0.0764433988918	0.0279955292333	0.0	0.0254832678323	0.0698184082061	0.0146250856881	0.0419431845571	0.0175903803225	0.0	0.0	0.0340056473001	0.0	0.0301675894191	0.0708565886096	0.0132978236071	0.0	0.0698169062431	0.0474605811772	0.0175596914725	0.0642335390928	0.0187708471814	0.0126476418542	0.0560144483565	0.0239778242789	0.0330413235196	0.0	0.0	0.0	0.0	0.0208175495479	0.0304749315502	0.01932377825	0.0299615979899	0.0991676300906	0.0	0.064609207581	0.169717769134	0.0372919928787	0.0632914123159	0.045898571395	0.0283409902795
GPD2	14.3106449606	12.2507779941	12.2294320976	8.23442296728	13.5589442177	8.38472633118	14.417127223	11.1038681987	14.3645044982	15.1630477083	7.987470314	10.4920864278	8.07370851196	12.2027054577	11.4159631966	21.5682180382	15.0337226733	11.3903033068	12.1252018859	9.6391937183	17.9637812639	9.30827407201	13.6212590157	12.2772908353	9.06588627901	12.5029412134	11.755377791	16.0347920771	10.417639167	16.1339577025	14.5911492428	14.5285156064	15.7354327437	10.8635684621	11.3412126591	12.1195608734	20.4473669196	10.4640263835	3.01203490132	9.98238026648	11.1852486866	9.18995991385	10.536338027	12.5890431451	9.161966484	15.3891311225	8.31087894363	11.3828970251	9.08631161186
RDH12	0.0580245447203	0.0635978092291	0.0717742124322	0.0456219415631	0.0738831167174	0.0437334508202	0.0280440434605	0.0890928324452	0.0374615298232	0.0640237315403	0.075774663702	0.109271949608	0.0898141513882	0.0250848774472	0.047960500508	0.0804558312203	0.0539743680528	0.0636877004598	0.15553686558	0.070562910911	0.0344955373069	0.0405109613145	0.0684250915062	0.00945126386869	0.0898122192684	0.0723592561921	0.0702760317887	0.132207673077	0.0858551142728	0.0506174087618	0.106750795043	0.0479810919197	0.0377815473522	0.0408012173182	0.0291967518051	0.0820143585653	0.00787335622835	0.0714123240435	0.0609822006762	0.0110480175309	0.0599549888469	0.0566972825688	0.0611233799075	0.0960417516088	0.0485165184685	0.0959445733593	0.199021404135	0.14870279943	0.0891189416324
PPAT	1.65258469369	2.07401053535	1.39623630644	0.587212492294	1.31215545917	2.10277571699	1.75839091476	1.11595638743	1.84177934251	1.74371381433	2.09247575192	1.71976918227	2.02736213713	1.96673925337	1.33479037385	1.06730821146	1.46774203366	1.89565295402	1.77697794791	1.28375457997	1.47929345534	1.6916316816	1.40952529411	2.05108586413	1.97976947513	1.52800558374	1.8917105019	2.30663241182	2.32900347634	0.613923372164	1.67854879468	1.22624815246	0.752824595669	1.42450635061	1.79167172779	1.39735538371	1.55859159114	1.84054466061	1.04152659057	1.82333117565	1.13528510596	1.82353846876	2.36966319803	1.29926871338	5.03328327709	7.8225354483	5.7799669183	6.9490555235	12.4583898114
SEPHS2	81.8640688053	70.7940881443	40.0619042718	171.4937291	113.697312054	68.5324775352	90.5799627665	86.6777798928	104.318578263	59.174065638	86.0258677452	60.7735030712	35.7232413101	80.3521757505	72.5652525046	78.8198118817	91.1231207957	97.6233547901	73.6732282104	59.5365719208	97.9017154667	57.4608491633	80.6082686074	54.6161233674	54.3486641383	83.0839985239	37.7000036633	37.2749166196	86.5871881441	106.071627414	60.2684942919	104.218757884	128.94893948	96.6929032115	87.977592122	75.164418173	95.2495365198	90.1144960009	21.5788677704	68.0063295973	130.867749924	61.0556166819	63.4133701711	99.0031378985	42.3210484476	45.9790098557	48.1493636967	66.4786379695	40.2180149447
GALT	4.00935515916	5.20680288239	3.74638380639	10.2541158933	3.22239584569	6.35353659031	5.14616151902	4.25489200125	4.4760535314	4.13295196613	6.02577938908	5.432801982	5.60708594521	5.24349642951	4.76901717509	4.1237766825	4.15510778377	5.44763230436	6.29346380439	4.77468148861	4.70257066105	5.85180882151	4.78389430572	4.80510233006	4.82273706202	5.79286170555	3.83749186649	3.51823141065	5.30701300586	3.97399410885	4.08616948388	4.52554909122	4.11369351171	4.76384903372	6.18104577084	6.44037379036	3.97341687013	5.58661403532	3.65600638149	5.41609066726	4.43693737748	4.02373165394	4.75992137495	4.85796148002	1.9323159416	5.76754052423	5.18446713873	4.89608715872	3.78981162562
AGK	2.97810732051	3.46890530657	3.36711420635	1.66520236028	2.7429478547	3.5567646693	3.15120040571	2.57555897821	3.43987288548	2.84538400357	3.61304059384	3.66486135288	3.09917430204	3.52956907971	2.56296753791	2.30536617405	2.77319960465	3.33629663546	3.27432778912	3.24301466292	2.8923562263	3.13140882531	2.98764134587	3.3160987067	3.4725806251	2.94893533823	2.94441990178	3.4730614445	3.73452699332	1.54048161874	3.26145772536	2.67629985447	1.67231389096	2.6311406913	3.16252508371	3.41702414318	2.60380440886	3.13092193145	3.71811387647	3.51454869461	2.68459258751	4.13671929741	3.72462680085	3.06800083745	1.65861725426	6.05365756341	5.15336573135	6.320724726	5.1020925108
NAT2	12.2538884586	12.062691454	5.88396523945	17.7128888958	11.7845247786	13.9511692993	17.7299236973	10.5586463166	11.7612390351	11.4385031231	11.7992672343	9.17868947484	3.89484525188	10.4162581731	12.6499629358	16.0052635166	14.289607336	13.6687542019	10.5505350265	10.8148069267	20.1949191502	9.22671771311	15.0668163838	5.12044025196	9.94142309845	11.3480331829	6.31579066411	9.66016065698	25.4755893315	18.2348476643	10.1591227115	19.3617756983	12.8604729064	15.2117308215	12.8694806005	10.1338810858	13.301850723	16.099319655	1.63018984259	10.9275088979	15.9662454717	10.4326859802	6.82633797672	13.7060174461	0.0864636289802	4.50266963488	7.33554410689	6.6564385806	2.05026269846
GPX7	2.4050847806	3.32913604266	3.33636451416	1.4891939063	1.84431076001	4.72222991441	1.52383139522	2.65843668948	1.54840989936	4.68308418346	3.6158988398	2.95353485367	4.10162504093	2.77267754016	1.7039449731	0.994849913011	1.80480583511	1.71128748908	3.39952907605	3.63755769955	2.09066211498	2.44959313944	2.13971497135	2.29124122731	6.45123077132	2.55818426526	2.34990416408	1.5349954552	2.61665165691	1.52128468966	2.0822402269	1.87180169826	1.53531756094	1.79635381955	4.17633837056	1.70131158792	0.789812633783	1.90700326004	6.44512362974	3.43258180633	1.71838889382	5.43083521235	6.54317769482	1.91452632593	2.0954774943	3.00027424907	1.31081717453	3.64395571162	8.78190248944
MTMR6	7.18539454247	7.25976860914	9.16671260069	5.67809739618	6.21745369927	7.81372753773	5.72797282623	5.89015804301	5.798432018	8.30024084787	9.94337584965	9.248230226	6.88375193738	6.50416710935	5.57251387283	5.50637954687	5.59401554038	5.55637992189	6.62631724856	7.88634940662	7.50274056498	5.35106406882	6.0905711894	6.70828107485	16.8387921632	5.47218283573	7.63326989637	7.85126137077	12.8412375731	5.04988889745	8.84336221113	6.21203853971	5.25752121909	6.02482113692	6.43556564826	5.24571475721	6.54485032214	6.86595492752	7.74965538721	7.23807073706	4.70346020482	8.84130301653	12.8540313802	6.13522282471	7.99086116539	13.8597378998	14.8113075825	20.3338693006	9.16233957231
CHST11	1.78463013999	3.13890259426	2.90073873439	0.957916208976	1.91934877728	1.67441452079	1.80649084022	1.52232276881	1.79908439169	2.70684684085	1.66026700189	2.37405373302	3.20872692261	2.08773774033	2.54551907849	1.46355378313	1.72807399259	2.60514143521	2.00381890994	2.10716093718	2.0405502466	2.01708144954	2.36456073902	1.73555020077	2.35760303581	3.46628924856	1.70510771188	2.19638335115	1.27745850559	1.50367252926	2.56463687625	1.33829278846	1.19744769446	1.70577747286	3.23523276255	2.00408797564	1.92296659818	1.3346800563	2.56718908133	2.44574381926	1.4236051141	2.76231571096	1.88178788454	2.09126032154	0.985994359314	2.20520788758	0.925812389628	2.81890190974	2.86373657925
DHRS3	29.8368573304	27.7999753989	17.6158538382	58.0214236999	36.1878499807	35.4568088228	31.8878971367	35.7788715752	36.7069029238	23.519052408	33.3705529017	36.3780573107	30.5585583036	32.9111829446	37.6928935018	32.5678765133	34.653061356	28.3334987777	30.3258464741	25.7755170648	28.9375745233	23.2699338469	32.148684323	22.9932812945	24.8505585495	29.6554377496	23.3412719442	13.9131495944	29.5400272071	42.5292079527	16.4936166793	31.7608909868	37.7583424801	41.1550536458	23.850579076	30.1252390061	31.7103312095	39.6327264768	13.2370515182	30.4444789703	52.0363826322	25.211018149	30.1990299351	34.8286403732	5.44040203573	33.3889362565	34.2656860666	33.804388541	16.9877632041
CKMT1A	14.0047623076	7.88322943218	6.40324446957	9.32464438181	10.6285065713	4.29178620526	8.42632852195	10.5041376011	12.1407488313	6.37394447555	7.73761925382	6.10006236024	7.47160269407	6.62791572251	8.45917404247	11.3784187023	10.6617287344	6.04660620974	9.16406802831	7.21879686213	12.2861364975	5.30482243014	11.3672268417	7.89270820118	2.94925340597	11.6727536235	4.77014186788	9.84058645323	8.62871513467	9.8196144905	11.1555233205	12.9078242714	10.5170670922	7.8101797804	11.3355269784	11.850024023	14.7848106738	6.65629931165	1.30054637524	6.37960647432	12.1633005228	4.90877376677	5.50427602784	9.71338858355	4.24645158334	1.5349211543	5.09354893579	3.03591959434	2.66453622313
UPB1	0.0100622572767	0.0315106808571	0.0271563044027	0.0226042132285	0.0149477447483	0.0341279291621	0.0218845096988	0.0154499273694	0.0194890396577	0.00832694933253	0.075557144794	0.0378985298507	0.0173055711493	0.0232003420249	0.0436643184737	0.0244162661653	0.00831991174787	0.0694214819927	0.0370868302698	0.0244731662162	0.0119640049897	0.056201280646	0.0184579977611	0.0590032677968	0.0484545568207	0.0345072590069	0.027855621273	0.0178318280614	0.0148884623308	0.0150475844936	0.0185120619108	0.0213957871142	0.0393110520662	0.0141509889595	0.0337541328096	0.0632107655855	0.00819209212748	0.0288957271732	0.0120858921826	0.0229905455346	0.023764623873	0.0245802292308	0.0105996380879	0.0230607220228	0.0168268684693	0.0110920759034	0.00627510175103	0.100114696358	0.0505782165698
ADSL	7.11503828927	8.34240519996	8.3359945744	5.15288165254	6.95409093961	9.89745764944	7.96275061064	7.49120123605	8.16461803644	10.1305391563	13.6065167742	8.83442499747	7.5810741686	7.65333434713	7.23271938573	4.39639261322	7.39580030023	7.87463910065	8.42995588876	7.32471795989	5.93085594867	7.49383156104	7.31816397115	7.39339883728	13.4085277496	7.45767359191	7.0177562633	7.89026911015	17.1405497769	4.48293779154	7.95777137608	6.70105896508	4.28576824956	6.71459953692	7.92669001545	7.00657104833	7.29205873306	10.8390940745	6.96795890535	8.4437534155	8.41633363678	9.03056236443	13.4281799932	7.8653335812	13.0602298329	10.4487138368	12.4239766883	11.0763146396	10.6147978653
HPGDS	2.13704040877	1.75419258767	2.49779575643	1.90574183613	2.38440755472	2.98955737594	4.3974813729	1.06061689937	3.06601296983	2.7867155608	2.61106712443	2.47159933162	2.80666032154	5.92586163803	2.87706204729	2.40197434912	4.63167634631	2.36592243297	3.24393094909	3.39760153401	4.23489504901	2.23350305445	5.2607979191	1.01262390183	3.5862110389	2.92744778545	1.37816543953	1.85259141996	4.41966754883	1.33966746275	4.77752032787	5.40852141584	1.32121468543	4.28954349871	2.30269382877	1.64759115018	3.26881162763	1.77997444732	1.20562929108	6.63366725005	2.44711458031	3.24297175925	2.39897442966	2.51480092814	0.0812209267019	1.45152590188	0.504817221634	0.536932837801	0.370721901982
PCYT1B	0.0553713972209	0.0693598018204	0.213087364794	0.127152463388	0.0678935523199	0.0834675149588	0.0356823220843	0.110209945446	0.0450167774521	0.0848559358174	0.100430416113	0.126675466478	0.207390836941	0.0567416465796	0.0432248867314	0.034123121216	0.0228917391777	0.0424464560915	0.0494750029665	0.123984578246	0.0438909914825	0.127143889099	0.0161225638153	0.0921953351065	0.14813312533	0.095903694638	0.255476915357	0.168216711666	0.0455163477108	0.0460028089403	0.0498029451724	0.0726780587391	0.0507426698373	0.0449922478496	0.0206383280086	0.0888927705158	0.026714134688	0.0302875671371	0.779612387074	0.0937142369135	0.00726521557019	0.282547411944	0.16850466965	0.087733604793	0.0	0.0406922438946	0.0383679263679	0.022259361177	0.0377973405015
HAO1	0.0	0.0	0.0	0.00864099158475	0.0	0.0	0.0	0.0	0.0	0.0	0.0	0.0	0.0	0.0	0.0	0.0	0.0	0.0	0.0	0.0	0.0	0.0	0.0	0.0	0.0	0.0	0.0	0.0	0.0	0.0	0.0	0.0	0.133578428905	0.0	0.0	0.0	0.0	0.0	0.0	0.0	0.0	0.0	0.0	0.0	0.0	0.0	0.0119940253784	0.0	0.0
CYP2U1	1.28666286825	2.00498233991	2.26959615905	4.53648797983	1.46580095909	2.18883912601	1.60410456466	1.37731439134	1.52021542777	1.66094636812	2.14151058058	2.24109789772	2.77693097993	1.93897543522	1.59177171974	1.07665766331	1.3721357865	1.610472577	1.21727498687	2.10379072407	1.4265172229	1.80366283194	0.954963046193	1.96518070685	3.39781050513	1.58704882392	2.36684246919	1.40514027865	1.16135379313	0.838404211494	1.79469520682	1.40403613279	0.956425988239	1.68097267208	1.3465628782	1.26436411002	1.03459207237	1.34778266037	3.1750244446	2.18617358973	1.24464488658	3.18827346949	2.77965655736	1.90731976852	0.97504194728	2.78931076558	0.961479716499	1.49762912409	1.38084919888
GOT1	54.0563265369	45.3094510943	34.6013292356	31.0901593904	46.6468961832	41.4545663703	50.4533166638	46.2770248905	51.0355647315	56.4327329826	47.4483500924	38.7866374952	31.3290664818	46.153566669	36.9366192022	38.1903484506	48.2925613417	43.2157981081	45.0780838661	36.643143312	48.5650772768	48.3755293809	48.2387109352	48.6497413222	34.5291261186	45.4943151439	30.9029489593	48.4369377902	66.1001677057	29.4622434146	55.6547912302	53.6703237769	41.3914411974	43.7571241226	43.6165264552	52.8944192095	57.1181592298	39.7944979329	20.5418011073	45.9268094174	50.3229697229	39.0155894366	36.5264475946	47.9806206808	43.005810549	39.0730316896	32.735035178	16.782630854	23.6469611513
KYNU	0.0902957524473	0.231078923079	0.154600763816	0.0444947241109	0.16895865394	0.204901156513	0.0919749020809	0.0745393157816	0.121189467975	0.324605775477	0.14454447639	0.213562091695	0.422135583661	0.143272657614	0.203840302244	0.109047365105	0.138884499532	0.171727267386	0.149648999858	0.124144903131	0.1038982064	0.077005813237	0.151642789285	0.12272251332	0.207055721164	0.18403919001	0.0779470713625	0.0845561549499	0.158027069708	0.0774380617161	0.0885983075766	0.0779926417844	0.100308577101	0.0841117095016	0.247530946553	0.090269642233	0.200251658072	0.165698231879	0.0629740219061	0.152329563533	0.115800725049	0.168870923269	0.432292789116	0.130542903917	0.149375744476	0.226901647466	0.0738702482352	0.234187029049	0.337287574572
UAP1	32.5506637959	36.3147376511	37.4500667209	33.0600265176	36.6378071027	47.3584920008	41.5808061413	32.5867295336	39.0922816983	44.1504076165	36.5737536941	39.8239082218	24.0791237565	32.0977440682	32.6993283092	40.6393826958	38.2604897297	31.6947946982	41.9473807853	34.9090109262	42.2082055056	28.2971363193	43.0163043245	29.924961792	42.6984821394	30.2131684674	30.2870038765	43.3091189243	47.6187010636	26.7813577072	63.8970192636	36.5550546963	44.4678149519	31.089763093	37.6993918655	33.2318691724	37.3906947205	41.3235021111	12.6899450387	27.7103823447	35.5850290335	28.7989203141	33.8752991725	35.8850554615	18.8069336203	35.938685228	18.181797859	22.856981093	25.807489631
RRM2B	5.06055502781	7.32669164678	6.20949727506	4.97350586821	5.71809779006	6.03581530156	5.70744305043	4.32883359288	6.9651931603	4.11900623533	7.3889379689	6.29226804618	4.52597705352	7.75855787162	5.56522479011	4.28785495017	5.76580981342	5.88431976871	5.22207036276	6.66936882814	7.40496325162	5.75621914152	6.34739060417	5.35808979734	9.62385091128	5.3159272734	4.48075027731	4.73472502256	6.8816402382	3.07686487468	6.3873533927	6.1068380749	3.59123096099	6.60487870265	5.36446985905	5.09649956948	5.6605117114	6.46444574429	3.85118708028	6.26331788377	5.47760980295	6.39844367291	5.37299628584	6.89577752489	6.24268024623	10.1134634451	2.95805785598	8.35779231286	5.73524227489
AMY2B	0.239522625032	0.382899150692	0.3755452985	0.477603096615	0.211069727067	0.443587148147	0.213888711124	0.158783701557	0.4496817162	0.153538155821	0.199592547969	0.323051702682	0.561811702637	0.378694249199	0.241345484868	0.544040805585	0.235771094076	0.371994372234	0.635934203574	0.380447893143	0.482790164508	0.825625397242	0.320415240346	0.445878607822	0.28560762637	0.270248443481	0.306278431198	0.295685218962	0.178890608881	0.179665400164	0.389461557629	0.254383877842	0.198045044191	0.218151162199	0.400977559298	0.590405089495	0.173337859989	0.213369461586	0.367151528163	0.323148982132	0.519900319786	0.236272736611	0.0961197991337	0.467033750499	0.251772946061	0.449281146084	1.03280711045	0.365895739954	0.244615547659
ACAT1	23.227015349	22.1795342155	19.4389068466	10.9745653306	30.8558247348	18.6319146188	27.4717270098	28.9067311036	28.202744562	18.1897968145	25.1890166932	21.6197004917	10.9556823071	20.3597143131	24.1384022375	25.179375676	26.5101312049	24.3413778525	18.0671291594	25.5187604543	24.7933338507	21.0646435806	26.3870876161	16.4930241516	23.7634668505	19.4398506504	15.9013257823	15.3211898807	30.1519271401	21.4144531055	23.0741308202	29.3424802932	25.4866532986	24.3899856778	31.3756953533	25.6027298998	24.289913078	23.1902655471	14.364465954	21.2698633611	28.0317979695	24.3164125886	20.1671250277	28.9638171729	20.3984330767	6.56240568775	7.45815733744	7.76138759742	11.611885865
LDHA	86.9766061036	79.0889597972	65.0679939895	226.567230706	96.6954470899	60.2287788697	120.993257233	84.0146031648	111.804669706	182.328653906	68.1651120696	69.5943674181	92.8906516614	100.019484382	94.5422833654	86.5736485764	132.13275278	83.6293611567	71.3158631949	89.5825031728	117.43140788	77.0313124289	90.3079034455	63.1656363795	73.6408068668	91.6527332585	65.458746417	99.0537214247	109.076848889	130.181487178	85.6979567671	107.483597454	90.7859473431	132.402318114	83.7192080735	64.4466393682	150.661207801	83.9882527993	51.179960739	69.8427345525	113.796030812	89.730105433	149.405967449	92.3932642992	94.6282739015	132.387628624	91.0572249528	86.6384907456	171.456953328
TK2	3.20121227064	3.04551675497	3.3558829002	6.18785276485	4.1216555659	4.08536558518	3.01143111576	2.82300459408	3.86162931938	3.66106076197	3.10345815942	3.94779683072	5.52282210272	3.64377002363	3.35919185609	2.57797586687	3.11203084233	3.82124679828	3.27776207929	2.6469268132	3.04952290498	3.42953400519	3.33557606533	2.96005305118	3.08602363369	3.83451572376	2.63616552188	2.58034969959	3.10367016529	2.14113162134	4.30459588951	3.80017744004	2.09630582587	3.25297423033	3.32631464839	2.94685785278	2.97301182003	2.96097337223	2.65972951384	4.33516255928	3.15255022956	4.06195813999	2.8992836642	4.67373580771	7.94027743352	5.05546308343	3.23164282701	3.92104023864	2.62525174444
ACADM	14.9660440836	14.2537276892	15.8966190875	21.3358999453	21.4810798072	23.4109103097	21.6428893991	14.4418742524	29.8011443206	9.6778168188	20.6686762239	22.0610509056	8.33686971398	17.2864017982	16.7023671361	22.3418425147	17.0272273228	21.2068990724	20.2069476452	20.467337028	22.5310454311	14.128000836	22.1252542128	10.8984869196	24.0810413393	14.9743343065	10.3898708285	14.2111931038	34.9265264332	17.3213223307	13.3981688629	17.0640545161	15.8498185804	22.4612757179	22.6319611527	15.1090236177	12.8408563463	22.5185866454	9.16173735353	19.6184426377	23.6681903285	23.8503644707	17.1716101972	22.2820879695	7.52792160072	16.9506492691	6.51477442784	10.6553874158	6.73235987459
L2HGDH	2.08168853265	2.06303986781	1.45704620132	0.875007483947	1.47186968605	2.17934866612	2.02422223685	1.09848781461	1.97372179132	1.38143835224	1.93668209925	1.70407267691	1.3978982012	1.83282364733	1.37157688951	1.33643930952	1.40697248673	1.76058076527	1.66136050659	1.44657997189	1.60676291347	1.47348948973	1.52848420556	1.83213004272	1.78407619401	1.16477469933	1.46820616144	2.1080366233	2.76036236316	0.785074927182	1.75128411433	1.8146862881	0.923043643468	1.15425866797	1.63994152485	1.53242367158	1.62332833536	1.78136670277	1.31282762256	1.65354404787	1.54298963011	1.69910521901	1.93990686104	1.86480826064	5.08464962329	5.22112295413	0.796269727581	1.47096280726	3.67934774241
GSTT2	0.0	0.0	0.0413616089255	0.0	0.0	0.0924089776973	0.0	0.0	0.0	0.0	0.0	0.0	0.126518469758	0.0353363056894	0.0126675940804	0.0212504415196	0.0	0.0	0.0410812618055	0.0	0.0	0.0171199685842	0.0160647250213	0.0	0.400633202125	0.0191119291018	0.021213367187	0.0310394895634	0.0226765301824	0.122234070512	0.0	0.0144834660555	0.0	0.0517278930951	0.0	0.173296707426	0.0	0.0	0.0368159038548	0.0466890211708	0.0	0.0898512092368	0.0645769879202	0.0	0.0	0.0	0.0382302835828	0.0184829224721	0.136951798768
ACSL4	3.23917159141	4.52128658783	8.18840575389	3.07818925507	5.02216694794	5.14376964067	4.44426612603	3.04301673132	3.59320404782	5.92543378024	4.68228361145	6.25519085102	7.81756934356	6.95871836258	3.7452141772	2.77756355501	4.28393909504	4.73818904794	4.11643529002	6.06416446405	4.71919384192	3.46067555133	4.34192078878	5.30038664212	10.111678305	4.88979376403	7.65078357879	4.960717674	6.75562643754	2.54682498221	6.07297035797	4.23425202562	2.32651092531	3.96498533956	5.06479368444	2.81463448522	4.46752519693	3.55815568858	6.04387726076	5.38030014893	2.52278523296	8.56341084447	10.3636921819	4.51219224141	8.09845440517	11.17404718	17.7185147402	18.0352122113	16.1270616815
PGP	7.06213180399	5.6436900473	6.00928917647	4.61721102963	6.2129370385	4.12786362559	4.67614628303	6.55545082912	4.99499885759	8.50445045637	5.67097082983	4.46224915567	6.06104815595	5.72867341567	5.74401299822	5.3001422074	5.56467091864	5.72241111752	7.3151235096	4.49384716553	5.42405956469	7.77690424761	5.28760379941	6.00976999213	5.37981890087	6.90790760489	5.62049213785	7.36726894613	9.72616918953	5.32269537516	6.92629848602	5.66135159778	6.10395741843	5.03374807138	6.56681021934	7.02267201531	6.53692402285	6.37534592206	3.371888576	4.82020913013	6.43038848476	4.49426281332	6.16090197675	4.084950911	18.6945336305	6.70501006395	5.41627227227	4.86683069684	8.70038782285
DGKE	0.842454506398	0.894738764873	1.1543960863	0.490159121384	0.703194992093	1.24872142528	0.790165869922	0.651166226783	0.613528920152	0.772618224138	1.03076899501	1.06277673641	1.15051419514	0.933375563754	0.642075422812	0.687009494861	0.648760966172	0.811696750667	1.03903690794	1.02096826789	0.947783266407	0.982984970173	0.6471514239	1.19146610625	1.67519864952	0.641262646307	1.20287339741	1.09211704453	0.617480693125	0.564087371725	0.910966155271	0.641058635223	0.701544091519	0.66998338075	0.840995348893	0.903319016218	0.507302529491	0.856651779614	1.03816437562	0.81184790014	0.583244036751	1.02630741878	0.952756188435	0.708455651005	1.84531399806	1.61039295709	1.86367824395	1.29309453669	1.67254873879
CYP26C1	0.00391572603578	0.00490495084928	0.00704524808309	0.010555711764	0.0	0.0118052257255	0.0113551385872	0.00400822474108	0.0	0.00432057491719	0.0153407230478	0.0	0.0107751370135	0.0045142049546	0.0129462579281	0.0	0.0	0.0245594183389	0.0314887306919	0.0	0.0	0.0174965765091	0.00410452988056	0.00510246967797	0.0107749052142	0.0	0.00542000559428	0.0	0.0115876861381	0.0	0.0	0.0	0.0	0.0	0.0105083329136	0.0	0.0	0.0	0.0	0.0	0.0	0.0	0.00549979693943	0.00398847857982	0.0392890413079	0.011510612834	0.0	0.0141671346629	0.00437389022761
SEPHS1	12.1085569181	12.4808644245	12.8738716999	10.1577078556	11.5732353503	12.362731154	12.362965548	11.8277227604	11.6869502833	13.3895639042	13.7463873746	11.698019379	11.9068534231	11.8818100667	10.2481585479	8.76345689797	10.9531071088	11.2084081387	11.1274165971	12.5710874803	10.8696431753	11.739001298	11.7940203449	11.2481319324	14.5733364345	11.7510836506	10.092635911	12.4309443417	13.8582586645	8.83367518836	11.7601815672	12.2280983372	8.87920132812	12.5203320669	12.042538708	11.2924902793	11.092562606	12.0877358457	12.1364886449	12.418733245	10.8161831114	13.6911396338	12.5870038908	11.7112564008	13.2297358231	15.6846784184	19.126130048	15.2125195619	18.9501944032
PTEN	8.81079724663	8.34586429745	8.17145956405	7.76573812278	9.48431694299	8.97213756556	10.8254696995	8.70394904345	10.1740700873	6.52374209976	8.82139369762	9.56753033217	7.54613095267	10.816244098	9.44813840544	8.38908647175	9.91909606071	9.68841634191	8.28169457867	10.6670957008	11.3767536206	9.44780924498	8.7794507432	8.56165535012	10.0297071521	8.57727710963	7.61184618965	8.12994684014	6.82950121189	7.52335139122	7.38426243839	9.17264656609	7.91517909515	9.22865178313	9.43356347449	7.4651835563	8.67992763112	9.05773865727	7.76502405698	9.61975195461	9.22440193179	9.75324526401	6.55904217286	11.3610310938	6.22394294461	12.24364206	8.01033768786	7.54041267878	7.13618455807
PDE3B	2.85363342969	3.02236309061	5.30239079689	0.565304785331	2.74452606642	3.197047124	2.76968645744	2.78657042933	2.59342455852	1.99550109293	2.78873999038	3.63725596445	4.48055176709	2.91284559838	2.54448542289	2.27895420035	2.07105679131	3.06325490097	2.75843109881	5.13858217261	4.01602072182	2.84855833305	2.48478358927	3.72419354975	4.59291862532	1.83482355481	4.23477301192	4.08851880788	1.86819393932	2.55683850481	2.8443875631	2.8761253779	2.35959699605	2.77043437121	1.7392255904	2.97276148603	1.69382006969	2.51262150541	6.4570840478	3.54407039451	1.93741771083	3.84807803324	2.6200925508	3.60841237787	0.805514281603	3.81880582752	1.79143836746	2.21100401014	2.73752251
INPP5K	7.98092471002	9.1972037931	7.1219771192	8.93620193443	9.19104121996	10.2165283286	8.71340806561	9.98269711329	9.60770168726	7.35079005382	10.4391089961	8.528309375	7.5986913739	8.07607119079	10.4904925944	7.47091696005	9.84141541345	9.88647710068	10.1761564278	8.2866659488	7.67691218878	8.83998017268	9.10240895531	7.75692292704	7.43958136223	8.96012099978	6.38739465663	5.55694298367	8.86494765508	9.25243049508	7.92063234222	8.69471706231	9.99345223131	10.0622651914	9.8692368265	9.49094628999	7.02969912468	11.2849531819	5.62747510659	8.10446880449	11.5276868471	7.69489130597	6.28761573933	9.58050081708	7.83498495621	5.69299563287	5.81164925022	7.04364217325	5.91090071661
PLA2G5	0.471941866609	0.377690622665	2.73017821247	0.235597116166	0.734466763655	1.42282177398	0.221759860352	1.57675289642	0.287765476118	1.54774362596	3.79203215876	2.62678533684	5.18566384885	1.09570334145	0.227550222778	0.35445932086	0.276407286696	0.370002192052	0.342619614425	4.83734680336	0.794945489193	1.46442385665	0.123674350279	4.09128427547	5.6815616424	0.326962807036	4.43662073578	2.40948949048	0.950465843125	0.666555467936	0.549895579896	0.433615084629	0.443871588916	1.36429755123	0.202290447106	0.774122145732	0.270381985582	0.32268399587	7.89660184052	2.74568874501	0.201249536786	3.65074389659	6.97845964462	0.767801250506	0.197304230458	0.520242611817	0.147157996069	0.513828080614	0.153755579601
GLB1	23.8036985715	27.7473069544	15.9222606678	14.8870721579	22.9352562367	23.8937768685	24.9775198457	23.0112182385	24.2423368386	21.8145827569	23.747439278	27.7934889814	21.0276798818	27.9203576442	19.4776450529	18.4439370014	24.6776923325	23.9257853458	26.1933758139	19.7168406508	20.6624000001	17.4222160589	22.0331163988	19.8486070473	16.9974129754	23.0384144994	15.1109755969	18.0975729674	25.7014878543	18.0669882944	19.3642615418	27.2432204323	17.9121300178	20.9789163623	24.3845865261	25.4594068626	20.9427162188	22.592345823	10.4834846937	20.3389850876	22.209072271	22.9033765818	20.1512559861	22.885890091	29.4274919396	43.5504036575	36.770958144	28.5467763458	26.269584707
HAGH	6.7294730498	6.01853476996	6.05389737064	9.32866989579	6.54031897245	5.69500290314	5.52348909008	8.04187940409	6.8761061196	6.15666668105	8.23531092968	6.55209362323	5.3161225857	5.50610610954	6.08470655842	5.97213872725	5.81015327851	5.83331522852	7.28673294912	6.94795909743	6.03925351254	6.39273953269	7.14388239234	5.52673213247	6.97652300476	6.75493941365	4.57223507909	5.75465642889	8.09098596907	5.79949520615	5.8719547783	5.8487993149	7.26755938409	5.87223411224	6.57367187972	7.2655067558	5.34601810307	7.72952653222	4.55497453475	6.71747571294	7.50427460068	6.50567868452	7.40720567829	6.31849503145	7.92003947279	4.62809859103	3.95947368002	5.49099012915	3.93573110735
PDE8A	13.43265635	7.91498595691	8.68249369607	5.60383096737	13.9649271463	10.31209371	10.9421413783	11.0217112826	15.39260026	8.2248493468	7.07727768058	8.16362430888	4.03980190786	9.52524264248	14.2085476263	17.0961499689	10.757324108	10.9324653097	12.4911181419	8.51679839145	15.0773755852	9.83001198946	10.9685342629	9.64553372262	6.32640238681	9.99285365303	6.37062756457	8.63470304633	7.5154035282	10.5791429634	12.0713409176	14.2097843798	13.614621631	15.0932384631	9.85960659118	13.361968716	11.7940440213	9.95986699394	2.54283470351	9.4201287129	16.2026744498	6.63998081549	4.23960836727	15.8496676478	5.98629608577	6.11501671714	6.02428746184	6.40519045417	5.12408949659
METTL2B	2.99531400519	2.66098198544	2.08189012061	1.51525529748	1.85485777692	4.52662275956	2.56249590359	1.89977143287	2.70702154431	3.2239824026	3.84216504531	2.30145172633	2.72772058651	3.07657281148	2.84412732198	1.77645378589	2.22333769649	3.43335792156	3.21365459674	3.02630543301	2.60107289278	2.86515319544	3.07073326972	3.25973796748	3.09344032323	2.22602010205	3.09811342443	3.18706662935	5.0089125429	1.45903451294	3.42097308527	2.52441298084	2.07508715687	2.15073016273	2.87081925365	3.25112851308	1.92120158016	3.48593861657	1.76387946532	2.73828445769	2.66404065719	1.81595120639	3.22196016334	2.64348252117	4.58981073429	4.748587434	3.48959672879	6.16818584736	4.96635436508
POLR2F	0.00485323158765	0.0303964860924	0.0545751608822	0.0283464280885	0.0102994309729	0.0329211904002	0.00469126429941	0.0273233201464	0.0417776030784	0.029452553014	0.038027216916	0.0487446205199	0.0534197079544	0.0223799947991	0.0240687885253	0.00336470353513	0.0180578828646	0.0913183484501	0.071550933832	0.0337254469319	0.0403933826516	0.0216856176898	0.0127180974146	0.0252964245097	0.060095878613	0.0242088053946	0.0436648334812	0.0196586372412	0.0107715128458	0.00967700856436	0.0285719821779	0.0091729989502	0.0168537963764	0.0218409924457	0.0162803056075	0.0182927036618	0.0184389933141	0.0	0.0641219910222	0.0221776165601	0.0171932430385	0.056906616472	0.0272662469113	0.0173019090679	0.0162318826345	0.0249663590495	0.0151330467888	0.0234120517539	0.00542108973396
AGPAT4	1.15753309175	0.402766439563	1.34285690376	0.306435438256	0.726195741542	0.437688605022	0.408757364216	0.839786390262	0.318722758392	1.42127354184	0.424987070688	0.915985295268	1.89560083443	0.730128508052	0.621736322984	0.67010743403	0.406041864717	0.782226856469	0.579817809028	1.28375457997	0.820221975336	1.01005667086	0.629142190308	0.853206944769	0.965207383265	0.899147719348	1.7262924877	0.976820063707	0.288337679933	1.262817063	1.05259765578	0.788208424106	0.812072761427	0.589767195632	0.640626034018	0.675743195642	0.585955839308	0.597982864418	2.45062551258	1.06265575212	0.975704614938	1.27196141072	0.807427139228	0.645097407887	0.195526714868	0.598617499784	0.240623209789	0.796700587364	1.05135571997
PTGDS	3.3917762045	36.5544741635	21.2166964606	5.21089946644	13.5846237521	23.7550431266	11.0999456156	5.42851844589	15.9346875766	13.875622642	9.6281938857	22.6987278736	78.9479064226	10.7778332796	43.4541092916	15.1152924981	15.8939659742	20.9757427162	3.45757209458	16.0293872438	11.2098601235	29.3395441424	21.5126799608	10.5062125109	15.1367119027	18.9978040416	9.30997415097	8.99427294931	14.183893086	8.17430708662	45.1820360795	10.3766908276	21.6357031854	12.5879545062	30.7008060629	9.94929741685	5.77238191033	6.35585700208	7.66445810023	20.687575434	18.0831536336	24.2525844915	13.9283166965	13.9728849778	0.408575188751	9.61131331181	15.5324192211	11.1188613658	5.64281868719
FMO5	13.5255640252	11.3891713226	7.07772260449	27.2881619256	9.89180475317	16.5114087403	12.1966758878	13.5587007105	13.1740297309	4.53263098608	11.817670217	11.3110523875	2.56873074208	8.52042686305	9.17635563265	14.1152135018	16.3126501937	13.8725314573	14.3592083817	11.0137821933	9.89079142576	7.04428363212	11.7838488397	5.78812704005	9.83087879601	8.76813226467	6.23526280729	6.55351428056	11.9156528873	14.4350963557	5.74772245956	15.005195054	12.072165854	15.008506267	9.51105244618	10.9858320071	6.01174021242	15.4915432961	1.71097700186	5.49194625949	15.2776220294	10.4714084256	3.58052032449	16.8241728938	0.515575137457	5.4335822885	3.08698682683	5.91813235188	1.91960733142
G6PC2	0.0164046992833	0.013699331524	0.0196770960861	0.0147408403643	0.0046418299463	0.082428808106	0.0422859304914	0.0503766511778	0.0329501626583	0.0362015787622	0.00714100430728	0.0439372310657	0.0	0.0	0.00451979756787	0.0151643150684	0.00452137284026	0.0	0.0366444855305	0.0	0.0650171887161	0.0855176670719	0.028659469438	0.0570039748471	0.00752346981676	0.0272765452142	0.00756892941231	0.0110748898762	0.0242729579072	0.0	0.0	0.0103354013772	0.047473773633	0.0	0.0733733837363	0.0343512584498	0.0296794036384	0.0269195896714	0.0131359144954	0.00832932137687	0.0	0.0	0.0	0.0501284751043	0.0	0.0482230218314	0.0136405651823	0.0131894134761	0.0122161004501
ISYNA1	3.24697153903	3.38285677763	4.2410763013	2.41734370823	2.2968860118	5.26318230808	2.52497158414	3.03604716168	2.04702240501	7.15387217343	3.33647335078	3.35002154303	2.94249830206	3.77923080566	2.97196646563	2.12844137541	2.79229880988	4.49074199282	3.5986134542	3.10970392317	1.57147970595	3.65034847809	3.44171079769	2.56303080421	2.32674300629	3.64031617909	2.87378467143	2.60832373284	2.01720303355	1.94019601644	3.38505340802	2.01125683392	1.86573809668	3.06180087484	3.16986870207	3.54338879411	1.44601235753	3.13371948888	3.28747860106	3.70938870696	2.62992396875	3.77266549624	2.19985848567	2.65007925127	14.5839709006	2.66916530577	1.19417249998	3.07495270786	3.66176123038
PAFAH1B3	15.257776891	13.5611555674	9.93431615078	7.49897402251	10.4269435897	16.5191630057	13.3051495749	13.7568374429	9.95172535739	12.0252043618	20.1139546093	12.5426435362	11.7805279161	16.2014720383	9.60536613151	6.47876392546	10.3057190135	13.1422484029	11.5563123854	7.91648657649	7.33104312514	13.7347632388	11.5879990064	12.1614254389	10.3719435018	12.3593842006	6.90084737644	10.1217391179	15.5376580449	6.11100363	11.8574179082	9.53693881482	7.24527068527	12.464757514	13.4440308467	13.2690511189	11.7781636179	18.1210827231	4.48393839584	10.7858548485	13.2821094108	10.0019360529	11.9751857656	9.22417324369	30.6907495222	21.6115771289	33.6748448938	16.6000480126	28.880337899
ACY1	3.126339507	2.39790430024	1.85783084717	12.1251077831	3.073357727	2.65039356353	3.24324880695	3.16824237388	3.03153676338	2.68045048229	2.96862526853	2.19957837218	1.44575113869	2.72261663669	3.22904107065	3.71462246015	2.93338686935	4.11091019954	4.40626233929	1.79295769038	2.85749059997	2.49287067663	3.92595471753	2.18265790296	1.5459184555	2.97104682936	1.57686029423	2.15977209344	4.64123338979	3.96737466875	2.13606878541	4.22776121783	3.64904957149	2.52828935018	3.11306403599	3.15017248341	2.39987567472	4.13149460964	0.431115915231	2.3533185397	5.09239085178	1.67735933225	1.93616291281	2.87710996762	1.93117897166	1.46797631146	4.11345049733	2.06398260732	2.36489387518
DCT	0.0113272096116	0.00283775759065	0.0489123096401	0.0264636811082	0.00961535104215	0.0170747729903	0.00875934858714	0.0231895701579	0.013650968886	0.00499933420088	0.0295845664328	0.0500577461847	0.0467546380023	0.00783507507167	0.00936256622007	0.0188473357771	0.00749266346324	0.00284176857036	0.0212540930924	0.0440796017782	0.0161616371262	0.0480825314141	0.0023746743204	0.00590406407918	0.0654550850755	0.0141255474934	0.0501718773187	0.0367058526986	0.0100560776163	0.0248442409324	0.0266742540762	0.0214093393236	0.00393359519033	0.0076463742279	0.00911938847312	0.0199240031443	0.0	0.018587590641	0.100678782549	0.0414091941711	0.00267521360814	0.0531269247244	0.0636381117425	0.0253828616924	0.0	0.0166486525281	0.00565116879156	0.0300534328675	0.00253051265455
PDE4A	3.61768543291	3.83593135088	5.46118246165	1.02351544183	2.63879232107	4.89134234077	3.3900800993	4.47956688153	3.62988658321	2.57603520257	4.19047800156	4.43665380086	6.58360223005	4.88498107361	3.77230697176	2.41719775438	2.88283439822	4.48964200633	4.76596105634	3.69142219388	2.39069748608	3.47251231574	3.53068621763	4.21153210006	3.47391634068	3.69378433535	6.70509658666	3.2078186897	1.53319070942	2.66081188286	3.9356766182	2.61699407614	2.2478788956	3.67385309546	3.41902193437	7.44617539937	1.99284289402	3.890162892	4.80231225557	2.84338667977	2.22863165885	3.07014164213	1.99347198942	4.6853496862	9.34768622746	6.66640103936	5.43577856606	9.05457402716	5.42243399455
CYP4F3	1.79922132	1.30038449833	1.38249648536	8.69682330222	1.04460976821	2.27259459209	1.09086064821	1.18801592534	1.53625514588	0.936314297123	0.963456745809	1.08659827788	0.605838514245	1.3749652018	0.805040735745	2.2602528059	0.969278947197	1.10835230014	1.22721506576	1.21178983944	1.56024610294	0.772020016762	1.07289609351	1.72893615051	0.926792623544	1.05458059302	0.742685053255	2.35943819622	1.67843085642	0.662848664792	0.952800031276	1.81332500698	1.10633740815	2.79852903773	1.21297722687	1.48015234788	0.740718904798	0.980964853996	0.119086255557	1.31922378889	1.0433921984	0.763633058707	0.225266426861	2.05838981604	3.09169444123	2.30160007141	18.2582223804	13.9933543679	1.23450887121
INMT	0.799745287435	1.2236980636	2.34962362551	3.17925781701	1.65853298955	1.60993765832	0.861124917442	1.94814919477	1.06315584914	1.58055742584	2.2011574666	1.70308015299	3.23838189218	2.33995739312	1.24257616045	1.13698674517	1.39786223401	1.75242507406	1.59424135435	2.60287325234	0.962932297335	2.93455835905	0.657911398532	2.73722711344	2.98064007106	1.66640623531	5.06547686343	2.95242917316	1.28069331375	0.812457389214	2.27218561321	1.35851136289	1.54244062363	2.12414811402	0.794642874069	1.51355144976	0.890118370375	1.81071983251	3.30732444345	4.5874798386	0.878653148161	2.20587025283	2.18967507816	1.91277319721	0.440155191841	2.395557648	3.70585185965	2.55774411585	1.81491051007
DCTD	15.1358514858	17.1624541552	15.8251313734	9.84831461872	13.5849863006	22.4295065335	15.002446668	14.7818101337	13.5682432944	15.7705172917	20.3969828742	16.9995710844	17.1824140001	18.0857961692	16.2026788173	9.70739297693	16.0411877222	15.3993930214	15.4227187731	13.2999715334	15.0420248707	13.3555265596	17.3075164361	14.3458187385	19.6308078925	14.0856185727	13.8805561388	15.9914492001	21.4982469443	9.49141297699	18.3367805648	14.4857016741	10.0501677447	17.2619332269	15.6257151963	11.5771967042	13.4385787897	16.1241170824	12.2817579087	16.29636774	13.4779862695	16.7647942912	18.5305772203	14.8094257993	31.3959265641	28.0799507112	33.0338990188	26.4948907464	22.9756794025
PLA2G4E	0.0381499174758	0.0220558531749	0.0264000194355	0.0131848205788	0.0622776858242	0.0973206346777	0.0680801302348	0.0540707659044	0.0656804473882	0.110092671117	0.0689818808663	0.064843822681	0.0282636858568	0.0439807445448	0.0121280846639	0.0162763127559	0.0218381609363	0.0294493701888	0.0668637573007	0.00815712166563	0.0209354677731	0.0458943344667	0.0492177046849	0.0191200220459	0.0201879127403	0.0329363229499	0.0121859373588	0.032689278679	0.0173685943008	0.0117028154405	0.0302341423982	0.0249599144541	0.0407640165147	0.0330165440501	0.0945046158375	0.0331832094762	0.02548463304	0.0240780003787	0.0	0.0223502741737	0.0311887731781	0.0401447528819	0.0535831152272	0.020923929874	0.0	0.116458225056	0.237913429732	0.254818652938	0.285183952419
PDE8B	0.440494367397	0.582601359545	0.832394437688	0.557239429092	0.701889608815	1.3465607603	0.385355204336	0.546621649065	0.385541577763	0.385571490392	0.771277826967	0.657452896807	1.17489027798	0.431220988497	0.311207979859	0.242265438206	0.349976656342	0.555642692787	0.656344741916	1.23467093352	0.719786345413	0.624013486249	0.348234840701	0.724709411646	1.01911921031	0.389738583017	0.834527877491	0.692778699595	0.389605909189	0.436704276614	0.463603452757	0.534891254309	0.307649742725	0.44298464517	0.376429550058	0.519424270914	0.398026276472	0.355361326788	2.14293319978	0.74968690388	0.316751994648	1.16381296987	0.504631713879	0.679284311859	0.40329355977	1.00913131623	0.552478248492	0.66775679366	0.8796155278
HMGCS2	228.933076508	180.549703076	283.842445882	47.4268334843	392.743317972	537.793068444	819.665106612	433.575784695	690.054803908	171.953685587	281.631863524	94.9805103199	61.5812617346	290.090212906	345.357538782	532.33248674	658.031432048	449.644422735	422.414639093	273.363579064	439.485596422	320.700161095	528.300979194	226.283372659	78.1042829941	188.630280042	146.17697325	181.559433593	421.415353657	364.343821388	460.358589228	613.023770424	227.449646938	452.454350845	650.890906411	292.882557276	216.708131	196.45227585	37.9761919332	598.396622546	758.817149857	359.561287322	28.164667626	792.647440761	1.20040170082	215.719557906	103.623994056	30.9327271758	1.98968963963
ME3	5.08016379035	4.47847316871	5.05081140988	1.96038838004	4.76594870561	4.74507941399	5.71543159	4.83556493722	7.05216389806	3.31608064971	4.83176017729	3.21526400635	3.18548761359	4.52719946641	5.47972461126	9.118393921	7.78988481142	5.33931737151	4.79777331399	4.86375074189	7.06202202867	5.15267340031	6.79056931219	5.11135579243	2.8607513715	5.24694160927	3.22931785113	3.75577419347	7.29938481446	4.78953806414	4.71817375318	8.33540830518	4.00846007502	5.77567489349	4.91083583826	7.34484144485	3.90518468926	6.02031816953	3.91459150706	6.09697426867	8.62792146431	4.10690415122	2.77657492095	7.20174158141	3.85682303746	10.3723577822	8.61309462846	5.41253940198	4.62520087716
ACSM4	0.00689875995968	0.086415847825	0.0310309473502	0.0371942883636	0.134691775289	0.21838476108	0.106696433416	0.0706172497783	0.207850743454	0.0380601310832	0.0540548368032	0.0831472630685	0.151869835856	0.0636253223153	0.0798309017337	0.0765256109629	0.0912671142564	0.0951917899023	0.138692794448	0.0958799343136	0.049215675754	0.0847704540515	0.0506197734321	0.0449478758067	0.0379666421919	0.0430153430532	0.0286470380462	0.0279443123643	0.0816611421989	0.0687782542493	0.0609216487172	0.0586764561431	0.0359359408809	0.046569722084	0.157366209568	0.130013341932	0.0299549895422	0.0566032281814	0.0	0.0735582983928	0.0570262227386	0.0269638267525	0.0290687692899	0.189727272549	0.0230732574711	0.0101397485684	0.137672236398	0.0249597802459	0.0308238303646
LDHC	0.00815667227691	0.817382549164	0.0293512769781	0.0366468783916	0.0138479413672	0.0122954666029	0.812099276666	0.00834935215756	0.70214291379	0.00899999472011	0.639111364016	0.0	0.0112226009372	0.00940333671688	0.00674194147952	0.0	0.0202328736885	0.0102317233061	0.0109321257549	0.736856745783	0.620689152421	0.71070342137	0.0	0.0212574488541	0.0112223595119	0.0	0.0	0.0	0.0120688931519	0.00813192056208	0.0120050058769	0.0	0.0	0.568965672182	0.0218894342889	0.0	0.00885423736229	0.70939650586	0.00979707226684	0.0496976215804	0.0	0.0	0.0	1.3459316108	1.00937516657	0.131874811094	1.08855942311	0.0491848652896	0.0273331603149
AKR1C2	1.07837097146	0.779183968898	1.44714209477	2.42134558298	1.44775857549	3.19345533418	0.9462762306	1.84756975701	1.50324890647	1.06890881645	2.15066424665	1.95621623097	1.12593510626	1.29315169113	1.31066037932	2.2446432727	2.20697698967	0.920992477091	1.00795569442	1.2507174824	2.53405050755	2.3010177677	0.790989384757	1.34539862125	2.09398379485	1.81211197086	1.21740295728	1.61350472098	1.36549722177	0.58965219603	1.21193605875	1.59972831998	1.31246959218	0.854723110981	2.20637366244	0.765510850505	0.586680737295	1.97037500858	1.20644448176	1.67754495879	1.16504934019	1.53945429282	1.30693816992	1.99946364347	0.0511583996025	0.532074343271	0.747224381305	0.531890695248	0.236353204106
POLR2E	24.373117576	24.9206750231	27.4212872295	26.6606454601	20.3288775526	24.0064373042	21.4784169682	26.6998552334	22.5894385204	29.1990722844	28.2374245347	26.1907441091	28.5712425636	24.0692174856	22.3464040852	18.9700048791	24.4917376425	25.0836743344	20.6854919606	25.2627860432	17.390260394	26.6144075645	25.7029491452	24.1849469338	21.9788930669	25.6374645328	23.2153378364	25.9407669153	28.2363352839	18.8888384537	28.5469662769	22.7945790265	17.4092865924	21.9325203457	25.346997542	25.6398781594	20.2272914057	25.2399972532	26.8025644878	25.7455642764	27.7281656333	26.4617813596	27.0105032465	21.0943737307	28.4528787476	21.3164672343	19.9596656509	20.5364454432	33.2317480769
HMBS	7.90235003935	7.06114737797	5.15440767502	3.04425368562	4.69975718603	6.31389725382	5.46060513395	5.5189866522	5.86733235469	8.3420118238	6.74145612067	5.31822058977	4.27932016687	5.95128036526	4.93870628406	3.49806685156	5.56588235943	5.44592928937	6.05600383371	3.8473341874	4.36305598872	7.46560833942	5.82029488822	6.48563663375	5.51926316172	6.42756181189	3.44740942593	8.81727605227	11.9604947697	2.72774523964	7.2129252522	6.01930052834	3.69578912348	3.34986928756	6.6622583243	5.5809673488	5.79157187787	7.37510342177	2.52271727344	6.09205427994	5.36431476853	5.09530615319	8.59564260802	4.01638947772	12.5420512269	9.61002012155	6.72473118684	5.4590336416	9.55955882731
PFKFB4	1.12205331529	1.66488826191	0.94899618579	15.0080638567	1.47741230688	2.64465278996	1.04944511873	1.24880714717	2.18709412017	0.923144210357	2.20708132143	1.64969212044	2.23294291776	1.50967668535	1.20728995949	0.787609494966	1.18920175613	2.01121970966	2.33640847445	0.875000563146	0.911592727004	0.972098560031	1.35507152452	1.06103630315	1.10874780335	1.32946359283	0.584835200005	1.03708083314	0.960531329224	0.959638531305	0.576562669672	1.12649443944	1.06159115961	1.38517026104	1.73085853848	1.05466857038	1.02057880532	2.53918541024	0.322644043607	0.775716642066	1.51996113857	1.3014472679	1.38339480481	1.85828226307	1.33826782415	2.19617290762	0.74685835645	1.07986028132	1.88469905728
MTMR7	0.213152532999	0.334691372111	0.337595118528	0.267067667351	0.20897205266	0.393716307165	0.188627231884	0.205895434925	0.198991890615	0.255065732304	0.32148319637	0.283436437666	0.210660364922	0.228425749797	0.188589585799	0.249763622218	0.121633031652	0.176996949285	0.273610441857	0.304587238273	0.299842094834	0.335361296054	0.166785826622	0.258192854274	0.499791290313	0.164727906138	0.270105197975	0.224970861198	0.151030790445	0.128700643681	0.260695493923	0.19576343306	0.169415148791	0.192525547298	0.161132694431	0.192365840317	0.202051456604	0.280806506806	0.292079089656	0.260657127592	0.173713576259	0.369618071729	0.379497583614	0.189591474418	0.130530914235	0.189739065314	0.209688941225	0.264303843045	0.150903823418
SI	36.53172586	13.3843562615	14.200616906	395.783838728	9.86899328759	44.9796332926	14.3327723936	6.77105526584	7.06736356068	1.46527040139	28.9725192065	14.7219117562	1.50536985054	7.03204285016	5.65158786794	12.6847963798	7.14521286258	7.00546324769	14.6230183686	6.55064114076	13.6710344064	3.85320622346	17.7837657579	7.07412780475	11.9814137274	4.98547966147	5.85349654676	20.7468115121	3.87215237604	7.19147017586	4.00326264319	10.7186851404	16.0754759507	7.47033197081	4.47899799913	47.8779758941	3.63558188508	17.5200639442	0.528336411053	4.32546625754	5.93736071369	5.68547750204	3.53877615323	11.963951594	0.0	1.00661040602	0.0243065626722	4.13646479984	2.89206923534
ALDOA	260.772531117	197.80246707	194.61383162	157.825276145	248.040007994	198.737423737	239.471227422	284.947567027	258.999803516	306.337645736	228.324560257	191.914092451	191.178256353	216.802348678	273.872241402	239.075790444	242.262328665	253.536241859	201.371959532	205.002649952	217.239091259	208.977457702	255.00022605	209.328840929	151.274871021	266.298050501	201.409113252	222.975979438	209.765846316	310.918663175	222.618395982	271.757289329	254.866286866	327.134030775	223.441212052	247.194514222	269.812212216	229.15612429	191.815600933	253.349345817	348.863256654	215.874235324	199.864955489	256.712454361	312.466879985	195.541101039	93.7193065306	162.208296422	155.735178672
NAT1	9.52582430238	6.35804873149	3.08133976846	4.720899922	9.24922712627	7.89519932439	11.3612988455	7.72448168729	8.17680663236	9.14181281873	7.64282440952	5.23882655172	3.88145060223	6.77809013884	8.40417694073	10.8149855927	9.44182676652	8.36307732423	7.01976709481	6.23723184815	13.8787480648	5.31448570227	8.26063069147	5.43324758286	8.71266726333	10.6952599458	4.60664205275	5.42951020802	20.1205173098	12.7557696105	5.40640210212	9.26736096497	8.68217095916	6.3296185433	12.9193783508	5.37416113294	13.5609017571	8.6655218488	1.16618559085	6.35117327999	9.8793687872	6.53557880318	9.21254874808	6.88427014346	2.90452836481	4.43179667833	3.64641844659	4.21536652289	2.54863601365
RDH11	10.8822099798	8.03761975515	9.22976782425	5.9939761811	7.88902889908	6.77352531271	7.38787239296	4.57743623777	5.55819664399	10.4765125201	6.9802087681	8.92363032969	12.9700156297	13.577213406	5.47005674754	6.39375258723	6.80858688738	5.46180812226	6.80277181322	8.1991157638	6.7235290524	7.09515348974	5.26847577223	9.7696334089	9.47591794608	7.89366312774	8.82161603532	13.7263254882	9.27886382485	4.65891405011	7.34277547295	7.29605258735	6.12726135543	4.84645111238	7.20536468142	6.54824755017	8.15201996003	6.4691006803	7.90419374736	7.6323180884	4.5968057741	8.3698567082	18.4684177927	5.45072219329	12.1285844877	17.2827199897	5.91738001181	8.0110807545	16.8288240445
ENOPH1	12.792965079	16.3736609033	14.7730050091	11.4347671138	12.1633136556	15.6843704313	14.9110109835	11.488502412	13.2715932929	18.2870114941	18.1941328878	15.9086000599	14.6641154276	13.7851291001	12.694493169	8.89265389814	12.8663757985	13.4752301211	13.5381015988	12.7484754202	14.408130092	12.7164167637	12.4544854842	13.0304224911	22.3498138847	12.8279740031	11.7972510902	19.4066936026	26.3331626678	7.19313551052	14.6183326253	12.2812639821	7.72914061463	11.0511215362	13.7348633445	11.0581365936	13.5938996912	17.2678643623	9.64922114167	12.7382059946	10.6924509591	15.8150700031	22.6499400273	12.1453249867	41.6577921599	29.7548943862	20.1871944596	31.813353801	21.0671176743
GNPNAT1	9.5990746825	10.48636159	8.55489238436	4.1786856753	8.11220280899	11.9446210299	9.19219947758	6.56218676134	8.65201550399	14.6362498321	11.1105049555	10.3174816495	10.8143994733	12.4224434489	5.8519766153	4.59818421178	8.83565236852	8.20739126982	9.29480200147	6.68231244072	8.83870487659	8.29449453235	7.2872902615	9.79778034873	11.6821151433	8.36658186406	8.4015305275	13.8470654788	17.2052021418	4.21128615998	12.8983292376	8.19336430577	5.26590015276	7.6058109978	7.40093840069	5.93371076988	8.04634617847	12.1705553204	3.04621988212	7.42112616438	6.10558549929	7.88011615456	14.5898514435	7.25057452539	17.3638550174	21.3070717511	6.57636689735	13.4014096923	19.8161207881
AHCYL2	111.464685061	66.0009442454	62.2396118046	13.42054856	93.4707217651	72.754721357	81.2842655375	83.4729038621	112.898115048	52.6801462603	61.1418557404	60.8187170412	18.6568622133	49.8905560873	82.8596601372	148.121836635	93.2413652995	84.0415073273	95.1678609073	54.4907770259	106.16369297	43.3769777361	79.9439560147	57.0381321392	38.0054254104	62.2701095085	50.0822142006	65.1959856696	63.6311273513	92.7660102809	64.6145284269	115.223976603	123.514966696	88.6763019607	84.1438807091	97.7618382609	89.0398338047	67.465798699	11.7319154687	61.148338028	94.0221813373	61.296657402	26.8183924445	100.936935721	4.2335154634	25.8779187522	5.50704503479	22.5707396058	10.8463982425
GCDH	6.8873493173	6.53645419593	5.51574789044	5.17898540965	5.08541874859	4.85161097033	5.9346376245	5.05387133952	6.11015424744	6.17710590228	6.98712567843	5.37795532568	5.61066282081	7.03979348247	4.8834248988	3.50601457547	5.69817599851	5.52471003572	5.32146859811	4.61667447353	3.90048112915	7.55981552785	6.57847770737	5.7929117935	5.65601764059	6.92980712665	4.64937410255	6.09172496819	8.90698029265	2.87921303934	7.32745096979	5.13833875285	3.30715208608	4.43451621246	6.04829255744	5.89166440106	5.96942792594	5.78316660363	5.33964125855	5.93459113454	6.74264175344	5.30471893798	5.79137128047	4.95322365928	6.60514392779	7.10490907362	4.45746527544	4.56415571509	7.25478644355
DPYS	0.00895140304878	0.0168191766681	0.0120791498041	0.0120652504291	0.0189964884523	0.0269869067922	0.0	0.00916285634892	0.00770554952535	0.0148153396584	0.0175345509117	0.035962243866	0.197056879735	0.0154793010125	0.00739883048696	0.00620593040712	0.00740140918063	0.0112286329629	0.0	0.01244078561	0.0	0.0149990295742	0.0	0.0	0.0800526352294	0.0223256164993	0.0123902066074	0.0181294032809	0.0264896083325	0.0	0.0131746921488	0.00845943669556	0.027199811373	0.0	0.0180166441207	0.0	0.0194338682808	0.00734448382427	0.0161274487158	0.0204524326632	0.0105705271064	0.0087466473109	0.0942945803183	0.0	0.0	0.0197350632822	0.0	0.0269885523263	0.00499938631568
SULT1A3	0.0266899311521	0.00835814350107	0.0060026283941	0.0899358183098	0.0	0.0301745441622	0.0193494044493	0.0	0.0344628521138	0.0220870624037	0.00871364250693	0.0201050147033	0.00918053454253	0.0307692158092	0.0	0.0555116961212	0.0220683953546	0.0334798287016	0.0178858285487	0.00927351024189	0.0317342779754	0.0596290979193	0.013988417336	0.0347788796168	0.009180337047	0.0166417812952	0.00923580804899	0.013513873824	0.0296185058415	0.0133044697989	0.0294617188349	0.0189172955703	0.0115857510819	0.015014083249	0.0179064290649	0.0251497889861	0.0362155940531	0.0218986639915	0.00801439531395	0.0	0.0157587944133	0.026079421658	0.00937177424588	0.0135929094278	0.0223164618336	0.0	0.0332891575125	0.0724233217521	0.044719227536
PNMT	0.0938269233775	0.161604159622	0.0738566363906	0.105388071696	0.0696911668327	0.335910122257	0.034010861218	0.012005417138	0.0201920302593	0.129409670135	0.122529243433	0.10601704047	0.0645472861041	0.013520926851	0.116329724636	0.130098790909	0.0775801791397	0.0294241047717	0.11003405916	0.130401975179	0.0278900088864	0.406143935562	0.0122938698687	0.076414473832	0.193637692607	0.117006456821	0.113637838637	0.285043493726	0.0520610799314	0.0350783258289	0.138094645502	0.0554188903632	0.0610935659313	0.131952873029	0.0314745125842	0.103148082167	0.0381941536184	0.0384917491298	0.0986095159871	0.0714595176464	0.041549353973	0.206281602537	0.049418902904	0.238925470451	0.07845224263	0.0	0.0146282656811	0.254600037072	0.0393019703911
ACPP	1.40194385321	1.47023591362	0.582939251002	0.190427423419	1.50834564794	3.34197409445	0.783942374921	0.642440135128	0.701640545857	3.08928628687	1.4689044157	1.46128885666	3.34754956622	1.24035236618	0.468229684842	0.553788634593	0.421216614769	1.39563097282	1.79704801746	0.662696586775	0.629936391985	0.965136697815	0.897103592591	2.19326124007	1.00928971427	0.79282827283	0.298975419488	1.47746637837	0.994971295087	0.812610235037	0.563831578186	0.531497954198	0.927001005533	0.490611041078	2.67406873413	1.38760896731	1.27852188938	1.3107757909	0.274121754912	0.509036156171	0.5197583388	1.11501500611	2.38122188385	0.705693414929	0.0681522284235	0.287520998279	0.376148425759	0.348962689602	1.30650072635
ALDH3B1	3.78592202245	5.51767144652	3.73762000485	13.4547802776	3.240033731	8.53709169374	4.66421200275	4.73859757354	3.80734504758	4.65256669403	4.57022659078	5.7917937306	7.03992096942	5.14054987012	3.16977578074	3.4364876011	4.07288622703	5.34430734363	4.40013111987	2.50899816037	2.84560590517	4.61806372611	4.49020701937	4.10662407462	4.19050796747	4.36744788532	3.0842302163	5.33812700607	2.68259655913	2.81282714969	2.97205426582	3.78501319111	2.91068827926	4.04473194067	4.78239210702	4.52979355123	3.01228477918	5.52699342723	2.92415844864	3.29979906645	3.41699228316	5.22138675107	4.40467166223	4.17411559161	5.7704489749	3.72231608424	7.1119664999	11.1533251408	3.02187626682
PIK3CG	1.47252693469	5.11486951136	2.35905320383	0.567074908616	1.88354187323	1.58984737388	2.72420689427	0.952762456111	2.41857448445	1.43081703581	1.19669022434	2.68587626667	1.22909244159	3.25564765825	2.40328612246	1.18271428653	2.19921328602	2.21222625963	1.93495860569	1.47382819232	1.54182835804	1.01077102884	3.17163184126	1.32551664741	1.68500983986	2.26034819505	0.777793652719	0.615725591243	1.36015204687	1.00551951975	1.58197837562	1.61490646518	0.855608694271	1.88040632179	2.35478450123	1.28889629091	1.76111975637	1.00248612464	0.363425121737	2.31321267159	1.08892472155	1.71760258467	1.40849706874	2.17204606855	0.154205622276	0.897913208636	0.230026394306	0.872297318321	0.685610612318
MLYCD	1.54905356324	1.63045652981	1.09676129007	0.99098501665	1.39842271834	1.50623460144	1.76820982395	1.3680930921	1.61835230555	1.31486742985	1.71637513805	1.4485679059	1.45482018213	1.73705131806	1.25503320251	1.22862292202	1.51600699698	1.70305866338	1.57021881257	1.30055515504	1.4357409333	1.60874314034	1.72017111286	1.79531789555	1.2773046414	1.38452391535	1.29234048618	1.25706955737	1.67091551709	1.00462001234	1.59203938619	1.61580580051	1.08230421836	1.45848055158	1.44007921254	1.8200151629	1.31538103187	1.50087692244	1.00458940175	1.76362208938	1.69189589837	1.43819756236	1.08414164383	1.52829140655	2.19613123491	1.51371431944	1.3478298079	1.15150288202	1.11967692542
PDE7B	0.620763090943	1.01158135675	2.02953146385	0.557801729223	0.868489037211	1.05704618535	1.09730691747	0.700146397457	1.13552663406	0.957653323153	0.818165015865	1.17768183671	1.13483974983	1.02707652721	0.848032149623	0.749162050344	0.784168473178	1.07069150973	1.26339043622	1.00254194284	0.813261589431	0.828271335793	0.909767046152	0.797663781483	1.60930258547	0.874468791027	1.3803494503	0.634440693591	0.854717551601	0.544384624913	1.21395725842	0.945152118876	0.508989752624	0.750138546129	0.555298060567	0.960460261903	0.464832570438	0.962060680319	1.17709038716	1.17757076731	0.58372207103	1.54449080795	0.795193311	1.05382768046	0.394088598889	0.359043619631	0.139795146451	0.218354000849	0.330647269793
CDO1	0.210773032135	0.322691540295	1.39752102884	1.2836787092	0.3512120077	1.32972466251	0.452753081723	0.431503978796	0.329275837438	0.430675855154	0.774777762895	1.45050318124	2.69591073084	1.17893958212	0.561361335662	0.346375401288	0.219459051749	0.460240582609	0.18832821481	0.94390269368	0.222763323605	0.872031291522	0.171838984182	1.37326130017	1.41773928708	0.330988228529	0.950870529184	1.03558315283	0.508227761876	0.202350714032	0.562984869023	0.435264876408	0.948824849906	0.50940198667	0.167595668653	0.402124713465	0.203376452524	0.333061772621	1.50021864954	1.48635959929	0.175150109035	1.73914834873	2.70821156665	0.508892696861	0.0	0.573690205661	0.233678023909	0.423654926923	0.156956521315
ACADSB	6.51838737177	9.6947957153	7.1837719649	4.84831463486	8.02394664978	10.6742341432	7.18814341012	6.73109286932	10.4392037827	4.48239305383	10.5102911117	11.9633248056	5.79232434095	7.90519199982	7.63686819272	5.86389881242	6.95734829536	8.04986351818	9.38081254289	5.49407965285	9.36148770383	6.53382027239	6.87277444556	8.23760977444	10.4116763551	5.89724467497	6.84818703322	7.2205891729	11.4719315449	3.71776977352	8.62876830883	8.5224720089	3.92768630777	8.02216509943	6.80727286162	10.0946294066	6.24845158534	10.9385489605	4.6168644322	6.59987195429	7.60709884389	7.37299439121	7.24446090118	7.59395864196	6.31372486017	12.4075021199	4.11956517422	5.49558894836	5.18464095341
PI4KA	8.81451179311	11.1689123497	11.0009297574	8.74700299952	8.93080227954	8.06845937151	8.61157172653	8.70684379315	9.70902009788	7.82993623234	6.12129681267	8.15493612668	9.41525747917	9.81459152866	8.65515281171	8.42914309026	8.61977119186	9.93506432406	9.52292423903	7.27453425921	6.39442084605	8.14121518243	8.58157274473	8.71595935104	5.44539735904	9.52000926044	9.60879802332	9.80897666177	4.98061647248	7.17328853274	8.30338697442	8.32015893388	8.10382559797	8.73719349384	9.08966098819	10.0054401858	8.0007158927	5.64413827452	8.07715659378	8.78514489484	6.95576082406	7.49163109048	4.60791087207	9.6511950823	6.80899372747	9.54929199553	6.44614462049	6.4732275802	9.68020474048
ECI1	23.1964510712	20.4653356293	17.7399608151	30.5486519866	20.6237767597	29.23176849	21.8451565292	24.4096821495	25.1714760788	20.3125483804	37.8137596667	22.3957264487	14.0748211482	21.0949495457	22.1998019456	15.1734000593	23.3303677402	24.782679703	23.8022023555	17.8892034326	17.6289262076	21.4379698133	25.7383570034	17.6264609917	22.1077532784	23.4908597346	14.7812368026	16.1273375111	37.7388579088	18.9117443239	23.9217374681	21.8716460034	16.5466432334	24.2310683225	24.6520616159	27.2252842653	18.4177035179	32.5326931455	12.9153070878	21.1838801252	36.6082227447	19.6093179416	23.3702867946	24.0149427862	20.5706437823	12.7522356613	8.23142099216	11.3875434262	11.0016674585
NOS2	30.7964576365	10.6052131687	3.3867128381	1.58109867812	32.6969178674	9.34504043048	4.39054482136	10.1240193547	5.06885477231	95.3540496635	11.8631986067	10.2912126763	35.5485290601	15.9354807579	5.23575688089	2.16743308344	5.85336971208	7.49419829412	7.08582903877	4.14591861657	8.51443368753	10.7145749744	4.41370241435	11.2562289442	2.77558565288	40.4457572601	3.26246957427	2.78463466715	1.16855266106	13.7890188439	1.74053899262	3.78977091925	7.28277927051	8.7932876381	32.9771718391	13.5315661278	92.9835602793	7.01702466641	0.948586976775	4.94902506378	8.49012030282	4.39824824908	83.8544662307	8.82373332035	0.588495145236	0.60745495153	2.93977697895	4.7277067282	32.6217930257
CES5A	0.0	0.00668077575101	0.0	0.0	0.0	0.0	0.00515541248384	0.0	0.0	0.0	0.00696493085525	0.0	0.0220143716886	0.0	0.0	0.0	0.0	0.0133804371574	0.00714819084163	0.00741244061469	0.0	0.0178733754414	0.00559056441908	0.0	0.0	0.0	0.00738230474827	0.00540090993496	0.0	0.00531722021771	0.0	0.00504028235076	0.0138909684085	0.0	0.0	0.00670085409835	0.0	0.00875194732867	0.00640601323315	0.00812394797213	0.00629810744263	0.010422815054	0.0	0.0108649940839	0.0	0.00783900037573	0.0	0.0	0.00595744599041
DNMT3L	0.0	0.0	0.0	0.0	0.0	0.0	0.0	0.0	0.0	0.0	0.0	0.0	0.0	0.0	0.0	0.012745692466	0.0	0.0	0.0123199588255	0.0	0.0	0.0102682974564	0.0	0.0	0.0	0.0	0.0	0.0	0.0	0.0	0.0	0.0	0.00798039497596	0.0	0.0	0.0	0.0	0.0	0.0	0.0	0.0	0.0	0.0	0.0	0.0	0.0	0.0	0.0	0.0102677014273
PNLIPRP1	0.099390016884	0.133084911892	0.0215822541558	0.0461944706561	0.00872786918302	0.268645834681	0.0364415077377	0.0420984182192	0.0708057475037	0.0302526898333	0.116367148008	0.117035970736	0.0235773655871	0.0474127326639	0.0566561066971	0.0142564634744	0.0396730970239	0.0515895555384	0.225077691411	0.0190529159482	0.0407498425066	0.0535986180505	0.0502948972287	0.133978205022	0.084876690171	0.0384653446725	0.085389546619	0.0381768290709	0.0253553260663	0.0205010512365	0.010088442564	0.0453443451917	0.0535579576185	0.04627083899	0.0597832674345	0.146402776185	0.00372034241356	0.163095855995	0.00411649947834	0.0156613293037	0.0647545487243	0.0602792408538	0.0240685056595	0.122182153687	0.0	0.146082743464	0.0427464562723	0.0909318267628	0.103362763285
GAD2	0.00556257435551	0.0	0.015012432927	0.0	0.0	0.0419254598521	0.008065401171	0.0	0.0	0.0	0.00363210261397	0.0195541774407	0.0	0.00961913594818	0.00229888792311	0.00385648474843	0.0	0.0	0.0	0.0	0.0	0.0031068953404	0.00583078398397	0.0	0.0	0.0	0.0	0.00281649014186	0.0	0.0	0.0	0.0	0.00241464099289	0.00625831171887	0.00373196328411	0.00698878142289	0.0	0.00456400378273	0.0	0.0	0.0032843646234	0.0	0.0	0.0028329623246	0.0	0.0	0.0	0.00335424130149	0.0
INPP5A	12.1360542908	10.1712269014	19.5125008409	14.8661335298	13.1044646015	12.5111183377	10.1309447525	17.2558985341	12.7054427508	11.3302915182	17.2214587146	14.1342195524	14.306015087	9.92441503444	10.972491566	12.8828651439	12.0362031644	10.6541062927	11.3278032207	18.8470483174	11.7543217592	13.0366066224	9.71491054546	15.0690991927	24.0310507166	10.5571490938	18.5470426944	14.6663472668	13.3107744415	12.9542635568	12.1341260966	12.5366592022	11.937297033	12.6942473611	9.70128387231	11.0939456171	10.4010052551	10.0633697222	36.0098978215	15.8661098475	11.0587765019	20.1125119089	13.7880117035	13.437065951	7.2327315587	11.1619835172	5.61877368757	7.4237161826	8.02443862202
PFKP	31.3566871382	22.5914327758	23.233931596	26.356948723	25.5889754393	17.9130532504	19.9745497242	28.5129426606	21.4686584288	41.4373081968	18.8963067607	20.3890250589	26.6034122266	20.4087990102	32.0076390265	32.684923562	19.9434521089	31.3198847529	22.002982808	18.1558628246	25.1914717446	21.5084119787	23.8977068877	22.3132222935	14.1862366401	28.2808731364	24.8071818001	23.2086615156	13.0656624384	32.1739453854	19.7365796835	26.6045488174	25.8671202488	27.3315846779	25.2524453176	24.9234859565	31.6218211842	19.7668702591	18.7805074061	16.6046037839	24.8483780699	23.6027879781	26.0756518062	20.9869223254	24.7707927114	19.9277698906	14.7377901319	15.8100457494	31.3075465164
ACP1	16.3118641962	18.400243964	14.1458691064	15.5506711876	14.7672399509	20.4647844644	17.8362003988	14.1280672374	17.8852509793	18.9547028224	20.2825550524	17.9881241968	11.8969686461	14.6708101747	14.8645385758	12.7242637706	16.1196180137	17.1226044865	17.37529993	15.7968161229	16.3519792534	14.7479063986	15.716205446	14.4040805583	21.0919391197	14.6709783454	12.1789714552	18.182220421	25.8070360762	10.6231617933	15.4046734786	16.9099340441	11.4012660986	15.1817014128	16.8220828698	14.9925489478	15.7225927327	21.3410008263	9.53222160647	13.5902088571	14.5474109621	16.512715561	22.0798708365	16.1505002924	24.9767235621	29.1794201361	27.9277046307	27.3458392382	29.1086768537
AK7	1.05584134809	0.466540172002	0.691634582362	0.509685458839	0.832461754266	0.48417241314	0.891790488206	0.451200593349	0.738289023199	0.987803859612	0.584552817095	0.882000817328	0.954369893936	1.48508226136	0.426470601348	0.734374636199	0.751527929107	0.857246963655	0.563296305771	0.574622001053	0.747548160603	0.973332347073	0.755742357955	0.485327407826	0.45601915381	0.988577048603	0.454044955747	1.13840943351	0.763434114008	0.364505493461	1.03096378704	0.81375010843	0.554738781579	0.530518623645	1.09579576041	0.674008645348	1.37239793869	0.616783906522	0.24214499451	0.458021071514	0.823144130019	0.701148458402	1.16622088863	0.814424835478	0.719976984928	0.703111779352	0.242923982514	0.218405979501	0.454195396409
CHIT1	0.0287382884168	0.526130536376	0.113356492249	0.0059592659946	0.118222544719	5.33841165046	0.170948942802	0.0203657225007	0.0380592342662	6.58095215478	0.049077083289	0.173184024455	0.0517067182895	0.211526417208	0.0127905008793	0.524154648427	0.126121735923	0.0776446169642	0.0266656185135	0.159763506589	0.0315413269968	0.46672400771	0.0648823693616	0.538675578934	6.53011388122	0.151622128353	0.0275389572731	0.15446462675	0.0425221610599	0.180722203539	0.0488043091437	0.0793873812121	0.134345252034	0.00994852967677	0.302558422586	0.111097213615	0.0095987721987	0.116082749769	0.0159313322632	0.114487761487	0.00261049628023	0.0172805689175	0.034154237035	0.0315239440249	0.0	0.422393329431	0.0579018169528	0.645180720651	0.0790174673357
EARS2	3.41764568403	5.99569892452	4.7701075536	1.70164951122	3.93907471446	5.53841031777	5.50309782042	3.46785169054	3.39893537768	6.31132090476	4.64227592401	5.34658305058	4.58738012934	5.46992753249	3.3868901932	2.52242369975	5.03525487555	4.79211599962	4.82837462052	3.2080422043	3.20547221855	4.70722947724	4.9985265741	4.21249923199	3.6394621114	4.45534756307	4.66040647169	5.98863073314	6.21738614224	1.85229681306	6.31615204923	4.46988072213	1.91852455618	3.80819906395	3.78551598028	4.29765417123	4.04012824397	3.73393813978	2.6721728331	5.1376867786	3.53575092342	3.82902574651	5.52905240378	4.21625481414	13.5949042381	7.87674249482	4.94708543098	7.13563381776	7.64505631898
ACADVL	89.8106706011	87.0287697664	78.3803906116	89.7283638908	84.0049569033	88.9095931215	83.5403808888	87.6823821139	103.313950583	97.6583784739	61.5893273598	65.1099640729	56.451401283	67.3363084738	76.320939404	101.902288083	85.7631937133	102.586191732	81.1366531499	68.6659610596	97.0329755029	87.3374757449	107.39569168	64.6915291374	48.2105183016	89.2514910849	56.8058653991	87.3406734683	84.9740625605	89.0969070778	80.5487652229	87.4871013286	78.4744405622	81.5534094369	115.037098551	110.613346999	88.0659282934	75.512492353	26.0305088761	77.9054782686	109.050292096	74.1684948353	56.4383848657	93.3612080227	155.104606979	59.783165554	65.806439364	70.6194476038	31.328867579
INPP5J	6.14850193051	5.27361761539	2.70664638913	33.0792569006	6.37746233808	4.62615018533	5.49798761201	8.62623828437	8.62703864706	3.70687049229	4.8129954373	2.62320964585	1.34085876502	4.83716065108	7.54549365852	8.91850886858	6.01564343183	8.27723499116	7.55669023215	4.45733327565	6.43834666361	5.91031233976	7.08760209556	3.78200301027	2.03318573309	6.1207122177	2.28582610051	4.04800775754	3.89070379838	8.95275210401	6.73878672899	8.8682544998	8.98993976537	9.9038211247	5.96767398052	9.34116292871	4.52007715615	5.30934289239	1.54936776633	5.39259646898	11.7551210526	2.63861063542	1.51811275867	8.15058418487	3.44905962214	3.96379005229	3.50066350334	4.85935656959	3.09155124025
GCLM	2.97625233	2.71316903741	2.45056085944	4.28921285199	4.65681740461	2.61867350475	4.11119985535	2.12678179621	5.44971720298	4.32064506675	2.54859413411	2.71694420653	3.13195460361	4.19806068953	3.75781140041	4.76507824739	4.94264466394	3.76900252599	2.18041449882	2.68605513177	6.98005104874	3.77196813365	3.77080888247	3.6851768218	2.9366865002	4.02605833419	2.80605489628	3.50879381169	7.49199923104	2.25684801267	5.52661077282	5.4823392914	2.43062217401	5.14336231006	3.62974880337	2.49553653406	4.59975997348	2.70582437695	1.13606271581	4.63433759726	3.4177946631	3.30250164135	3.13962909874	3.69951845788	8.045632109	7.65533057209	5.89067304057	5.3536364663	3.25405812266
ENPP6	0.377881300381	0.860213446881	0.594904762864	0.40485333058	0.416387839378	0.662734277378	0.972883228302	0.565334403796	0.972735923379	0.296676415364	0.436538111491	0.463469821901	0.359944104904	0.309972207361	0.594646979613	0.458468222154	0.657944830439	0.979932802494	1.25641575416	0.631231653452	0.483861706371	0.588533047173	0.632238986645	0.265141813689	0.469916916579	0.557326284642	0.432521747726	0.386343636045	0.768798502004	0.681020249326	0.89307492688	0.659285650255	0.201887193846	0.461936061416	0.54117355908	0.547808714381	0.374700104408	0.435256318222	0.375321818056	0.852325305681	0.566371674356	0.468647706268	0.244961400063	0.492230667546	0.218742134299	0.0534045443416	0.0317230877486	0.0876396281367	0.162344520121
MAT2B	21.3959343619	23.1041632109	16.3542233808	22.2354596833	21.3602547257	29.0682320454	24.0156061428	18.7784107906	23.025423124	20.2088305663	33.3803495539	27.2416108401	17.0186942817	18.5836703747	22.6433920218	16.8200151975	21.2638550215	21.9970336124	20.9027526987	21.3758964148	23.1528316115	16.9772578816	20.1750874027	17.9762195083	31.4268751806	20.9210718026	14.2247915345	15.648950497	33.728797273	19.5027300085	15.3109021343	21.4579168778	17.6944142216	21.273819637	24.7268516776	17.9947464153	24.1508731576	30.0057040899	11.3757070514	19.5635198505	24.7491055843	21.5416225335	33.7962511255	21.8137285335	8.92833869562	22.7522262425	17.9755410326	23.1440228344	22.991866235
SMPD4	7.53503984031	9.24995117944	7.90210500662	4.94067996954	8.85684756279	6.89817355972	6.47727282739	6.89951404314	7.00290684585	8.56463904331	7.11377166373	6.3159769657	8.2887467532	8.58786023136	5.78955425749	4.5043156199	6.34333282801	7.67898117719	7.68602556679	5.47767199998	4.33631589149	8.13763756883	7.504894963	8.13695509602	4.69260490265	7.14564579604	7.73249525978	8.52203390476	5.37227754811	4.03790928997	9.63050524329	5.87059557038	4.29476723332	5.86020332659	6.65956728657	7.93863405021	6.54959043003	5.47517078063	6.21172905798	6.63875148724	5.45589121016	5.687287117	5.49991625706	7.08737338692	9.33038106334	9.57308717288	7.59767920855	8.13440309932	13.709466967
UGT2A1	0.0	0.00650811964313	0.0	0.00933721012228	0.0	0.0	0.0	0.0	0.0	0.0	0.0	0.0	0.0	0.0	0.0	0.0144081740921	0.0	0.0	0.0	0.0	0.0	0.0	0.0	0.0	0.0	0.0	0.0	0.0	0.0	0.0	0.0	0.0	0.0	0.0	0.0	0.0	0.0	0.0	0.0	0.0	0.0	0.0	0.00729738943256	0.0	0.0173768497282	0.0	0.0	0.0	0.0
PTGES2	24.1394421216	21.6869456248	18.2611253884	13.9655597945	22.8062926573	20.8936957039	19.5780275211	25.4118810727	19.3856945198	28.0808423614	21.42712505	20.2409093426	18.1267162294	22.8763626847	21.4259077697	19.2735001486	20.7592235643	26.147170592	19.9410391399	14.6763689937	19.6426148042	27.4616914956	24.8672058158	23.0072187885	14.652693971	25.4188971499	16.5546981532	22.0021874392	27.9467154801	17.4792408078	22.6677146258	23.1900355843	18.3211040273	19.9910122333	26.2112470282	24.8040614547	21.6625953259	20.7241274549	11.4882519726	21.3611873909	28.4327283337	18.4500494729	23.2508322329	18.7745810702	45.2856599817	23.7607607637	20.1491772421	19.7811364294	33.772402579
PNLIPRP2	9.31493010449	12.2393169985	14.3374647864	116.782216222	1.73257629825	25.7590025331	2.52911304013	15.1803847039	0.271020919487	2.02445561031	0.595461763234	32.6249293571	0.970926100776	1.28913533256	2.30620230095	4.60637747273	3.3034172594	7.12245600419	21.0257630208	0.25650623596	3.14965733139	5.0086784836	5.40551460572	0.325378072755	19.9707733978	2.35572132468	4.55325923588	7.45391452518	1.15658948097	0.0649417035993	6.47137697674	2.04171783082	4.3545273623	3.84754960871	4.23913092981	9.0433943584	1.64990331535	27.738379605	0.0260798810661	1.71984081797	3.33327536468	2.37624290756	5.90116331481	5.06468869074	0.0	8.20184549096	0.162490849535	1.72828242023	1.26119207315
UGT1A5	0.00728709101071	0.0	0.0	1.37507839219	0.0371148449864	0.0219692985357	0.0915706783696	0.0522146052838	0.0	0.0	0.0	0.0	0.0	0.0	0.0361391063529	0.303124634896	0.0843539709004	0.00914092124784	0.00976665392605	0.0	0.0519860250928	0.0244205948462	0.030553805371	0.075964785244	0.0	0.0181746703186	0.0	0.0	0.032346692307	0.0363248903573	0.0107251545041	0.103298921014	0.0632646237114	0.0737866961208	0.0195558058999	0.0	0.0079102888162	0.0	0.0	0.0110998419201	0.0516310522291	0.0	0.0	0.0371124104954	0.0	0.0	0.0	0.0	0.0
ENTPD5	39.2523801681	36.0500040706	20.0353537459	29.9304225489	32.9582672324	29.3427774303	43.3677530158	32.546818882	36.2737285056	13.7956244339	22.5177456011	26.6762893957	8.50159867614	27.5883380655	29.6572250447	49.3677608263	42.7173133113	36.7701065274	39.2364147087	23.8661590691	47.2641573237	22.0847759685	40.6307140005	28.2378449324	14.0920084215	28.8531296589	15.5513459599	21.1275478899	23.5035385844	38.32404377	37.8868743737	51.0705028487	38.2316764429	38.9623156133	29.916850207	38.1648471913	30.7063441752	30.4781982733	4.07768325607	31.2655511145	33.3104481459	19.6011666775	6.69922216063	39.8642819671	3.38102029831	17.6507612145	5.30627053894	7.4419985229	7.22200875378
CES2	170.037947255	156.959488401	95.7580467344	424.903298064	138.525132872	159.042435816	182.841216534	202.782206639	135.065074284	96.9004569092	138.133092045	120.089470408	43.5727826007	151.420401768	150.157648705	175.91744293	178.521451958	182.211442466	152.908254708	115.053530907	161.379342992	119.930891133	213.809538455	128.510329548	73.0891082119	138.427956452	106.542101913	114.476025163	92.1602749787	164.152458267	129.861808715	184.08362018	194.061711175	235.819538755	116.413986794	217.769330395	134.957825383	164.206306078	26.3984431769	117.864262465	180.313026727	94.2089284211	58.913458368	201.053500557	6.08642130491	78.4744765789	41.8927848191	54.9674607686	20.5845179421
ACP2	19.0746614024	17.8356233021	11.7104560609	22.5830182102	19.9349542398	17.5891696401	17.4851230236	19.4549611033	16.2551929016	18.5735711933	16.3716337269	15.665407352	18.483807351	19.4398872188	18.4338400017	17.6482660028	18.1563811404	21.3616298084	17.4466246767	13.4221257771	18.4866970643	15.5603021007	20.323421837	15.6074764298	10.1358457096	20.1476705868	11.2901205625	13.3658010983	11.7567785501	19.7209226861	14.4521456942	19.7506212633	19.9198400774	18.3315793974	21.9880592587	17.710518941	20.3545422125	16.5317753735	8.73072675182	16.6679068526	22.4379947812	13.7547054209	15.4381446968	17.6205442831	8.71066463817	10.0277194806	8.39321515775	10.7537823351	13.1542664595
CYP3A5	37.276252844	5.67010569271	7.20104320954	67.4563353592	4.79932183665	5.53372718213	18.8075329682	4.19171342121	5.78911147263	4.41751857914	3.01697088082	3.48563287325	1.57883371438	5.26230616231	5.83986249786	14.182751776	5.64038071134	17.741338505	16.1418659335	5.0385126272	25.4946876345	7.60601213094	7.30218245226	4.21789504311	3.00740394826	4.54942563706	4.85286896375	15.4920531854	16.3929313851	7.96768741972	11.0712960787	5.96682867168	7.55773518922	5.83249734244	4.20022016355	9.81774378885	3.48615042365	5.78238598523	0.823312127134	6.05580396495	6.16376528334	3.59696287163	2.00395572428	8.04216176266	3.97375586061	8.97778550474	17.8936157901	10.5843769469	2.05027127874
AOC2	0.09647099221	0.0966738675479	0.219858408	0.161814519116	0.054594349199	0.155116311829	0.0435173470785	0.0526665947161	0.105189306298	0.113541521648	0.100785721311	0.135650206468	0.247767320653	0.200188084829	0.111634066764	0.0802590066426	0.0212710427186	0.104878052029	0.129296970963	0.196645884098	0.0152938437891	0.136502271154	0.107864017456	0.326842276745	0.106183710248	0.0401012437873	0.160237967423	0.286563296572	0.0666128408255	0.0384712990084	0.151451937145	0.0364675904821	0.0725864529108	0.0506506342501	0.0517783569836	0.0727233077832	0.0418885072051	0.0105537219575	0.216295167171	0.176335840214	0.0	0.113117160292	0.126464280697	0.0786107061603	0.494733365219	0.0945282544367	0.0641727756037	0.155125770089	0.251436956479
AWAT2	0.0	0.0	0.00626691044325	0.0	0.0	0.0	0.0	0.0	0.0	0.0	0.0	0.00699673089485	0.0	0.0240929356973	0.00575799730925	0.0	0.00576000412793	0.0	0.0	0.0	0.0	0.0	0.0	0.0	0.0	0.0	0.0	0.0	0.0	0.0	0.0	0.0	0.0	0.0	0.0	0.0	0.0	0.0	0.0	0.0	0.0	0.0	0.0	0.0	0.0	0.0	0.0	0.00840132839639	0.00778135220272
ADSS	16.8225358342	16.0626623971	14.2782733594	13.4408974157	13.7143536841	15.2825506027	20.8749654731	13.9038122019	16.3550267657	20.1716493773	16.5449823609	16.1704680788	12.1019954975	15.8792885152	13.4462744748	12.1379670019	16.0486535963	15.4948090192	15.3934827379	14.2911369785	17.8349455545	12.2259738551	15.6548247544	13.8850976989	19.6629146704	15.4504776108	15.104050527	14.1513740491	18.5459810342	13.295435026	16.2181538477	16.9728167222	15.6651474473	14.8622919322	14.9546304311	13.4169962337	15.2252669033	14.4107186934	8.40366188351	15.5777167731	12.6876456758	13.9099034463	16.0465712032	16.0668189437	11.4897332524	23.6568714743	23.8307575876	17.0219346723	27.6578378985
ETNK1	9.22317883596	7.91817515369	5.20056628986	6.2312489026	37.3507643288	9.80546574268	25.0239454636	7.69848290027	25.300083908	9.69336569656	8.5818900195	7.36304661581	6.2804091725	15.3852812512	23.6429253346	58.9564585767	27.4357660177	25.9078326492	13.4939481726	12.6416364816	73.9390932597	14.2297642431	20.5997590424	7.97605900347	7.8704348666	30.8811301745	5.91972336071	7.38785135689	66.7591539315	25.4204075039	23.1485195758	62.13180606	16.331606979	17.82897732	37.3372524827	6.37716791358	44.429878829	11.4958468284	4.83616068247	23.7983334572	36.62349401	11.82737432	9.54653020422	10.7694044204	9.99173738719	11.0908485663	8.96666074394	11.6263810266	9.95513008233
CYP1A1	0.00994947797387	0.00623150087518	0.187963527024	0.00447017235694	0.0168916664712	0.0149979636292	0.0	0.0	0.0299764944126	0.0	0.0259861874355	0.00499650098546	0.00684464307523	0.0172052318095	0.00822379470137	1.06227461815	0.102833261469	0.0187209260491	0.00666748281123	0.0138279241511	0.0118299106106	1.32815569961	0.0104292101303	0.0194473167464	0.0	0.0124074532452	0.0275434112529	0.0151131139141	0.0147215901912	0.0148789288887	0.0219654911022	0.028207973191	0.0215946932465	0.0167908590396	0.00667516227586	0.106253892585	0.0	0.00816338842535	0.00597521583669	0.159130048139	0.0	0.0194437842405	0.0069872238264	0.0304030052792	0.0831913519009	0.00731183615832	0.00620476946066	0.017998653761	0.0
NME1-NME2	0.41309174263	0.344967050866	0.284909605397	0.111358080914	0.292218343718	0.373619698305	0.266203732445	0.211424973047	0.154092363071	0.638122107512	0.305693677537	0.428728773116	0.492582653544	0.41273146734	0.204865925216	0.496414423573	0.193551919532	0.293636442825	0.147640957013	0.325335064787	0.261954829638	0.307635213077	0.317540455095	0.376801556138	0.284176186672	0.223229179961	0.228714627689	0.390432257925	0.631598924862	0.0686397001513	0.567456603334	0.234233008649	0.119545159229	0.201395597748	0.258669261762	0.207602287166	0.179367870498	0.112978401455	0.314240500871	0.608255237533	0.22764537264	0.161457048024	0.696245043008	0.154281164984	0.2763213155	0.384534235997	0.686974475339	0.498189973159	0.215332149352
CYP2E1	0.0142091079265	0.0444968412977	0.100663348196	0.0335158385789	0.0286465703213	0.0589021989116	0.029186675727	0.0145447606445	0.0259919133922	0.0333161638038	0.0324726055964	0.0624367873378	0.0708688410705	0.0491424768865	0.0264253833482	0.0566435477363	0.0220288277609	0.0668396018902	0.0618930350142	0.046901541925	0.0464601572002	0.0773788414806	0.0372355646996	0.0300876530267	0.0977480227725	0.0354388125119	0.0516277926081	0.0647502916056	0.0236523210041	0.0336442259613	0.0993367132168	0.0167852246667	0.481103100428	0.0299743274094	0.0476648631485	0.0714089147693	0.0115682115834	0.043718801436	0.0618668668092	0.0676362366249	0.0293636739889	0.0694204332876	0.0473985202193	0.025327937565	0.0	0.020884446277	0.0443059621607	0.0578347761169	0.0456310269125
TREH	0.451103452951	1.35212014669	0.961399601553	70.7190889961	1.28098897599	1.93475851836	1.832442924	0.571702340694	1.61799588792	0.462190175114	0.497929079408	0.825247038156	0.650219581641	1.10201077784	2.18834479196	1.09461144478	1.71842717746	0.181884798494	0.683773201878	1.08969865509	1.64739498436	1.87168280047	2.5950690232	0.699785596312	0.930976191184	0.542455649539	0.408833985776	0.625398892091	0.222489400469	3.07318618275	0.987998401637	2.54264028616	0.587454379887	2.81555583211	0.749413881656	0.715201405499	1.44572833562	1.38355580165	0.122555770453	0.728030329334	2.00396199051	0.860579935106	0.256454390536	1.14324185706	0.107767049823	0.44991230692	0.890848507842	1.37303369389	0.233946769698
ALOX5	3.41764568403	9.43435867353	3.43310594834	8.92486089972	4.88061040768	4.27475135871	6.51860858782	3.18418101632	6.29804310673	7.09210441847	3.57169870262	5.31914367376	8.37079662826	9.79718022321	5.35817154703	3.46202735937	6.68584371905	6.95934114075	7.19012944978	4.39969883996	4.51024063815	3.21387249385	7.13125203006	3.31918251665	2.96249230385	6.21583470028	1.79457693003	3.7810134254	4.79927787039	3.34333122219	6.17636632114	4.8663669353	2.35857471216	4.53578272609	7.52421428395	4.59321451791	4.16744977362	2.47334254968	1.40867715768	7.55751931229	3.97090777606	5.80154563876	4.93534968314	6.01967278118	0.490316000051	2.787691443	1.98277317287	3.49736039307	2.6814831752
DGKZ	6.18769075823	6.69520379884	5.30570860242	14.4354761648	5.75549045441	4.90727266205	4.14058719584	6.00792275082	5.02375541464	6.53728178645	5.15740119416	4.89098018362	7.0270315248	6.06870011791	5.63429618249	3.99992724743	5.18567345954	6.49998986993	5.63918104948	4.72259118566	4.35100427407	6.69796749947	5.8384336785	5.81915026095	3.66164981348	6.36903664208	5.18798292781	6.04142070227	3.872227224	5.2750058171	5.62837455932	5.25776537102	5.08867625504	5.12942298154	5.79447031337	6.130172663	5.82438004793	4.5517947447	5.39427053316	5.28931597586	5.06021725651	5.03691257787	4.06063157177	4.62936981353	6.23606600127	8.88274216489	6.42938246027	10.1485243211	8.38037854183
PMM1	10.5111771038	8.47026136817	5.75343072914	15.9835050027	9.33366780081	10.9635424005	8.66525625754	10.766359816	10.9441380126	5.45392242026	14.095474116	8.57135881273	6.25488858688	6.81475465597	8.86872419758	10.3551578386	9.50571486426	10.1061320231	11.9020668888	8.02397134111	7.86008172323	8.35743842216	8.73403252501	7.04557687934	8.08676778316	9.29211312515	5.13363903346	5.63196940651	8.68682451667	11.3039456323	5.47847096703	9.77142341684	10.5121666453	10.2067079209	11.8165149059	10.6798481603	7.98269083987	13.0550122087	5.69462054755	8.33833579394	13.9808616141	8.84479839371	6.6921641709	11.3400906433	1.65317029459	6.42977578162	6.62635680714	5.62859907048	2.62164198217
FMO2	0.0821681122942	0.137234848573	1.16545951484	0.327331398001	0.258075775384	0.615177332495	0.153556757925	0.41213467498	0.165041285955	0.205503966634	0.511482016319	1.36995744202	2.19700536074	0.628353597364	0.242235504369	0.155708276017	0.305730752843	0.264550480064	0.165190920908	0.730869733621	0.136776823513	0.572142819307	0.0832589972053	0.417576500711	2.12159075314	0.430363026049	0.246423911985	0.640702526799	0.466051944644	0.172029417436	0.499865431431	0.170834791957	0.285344848732	0.526938010204	0.128629810004	0.106676652102	0.187309908361	0.166296818708	1.18431670198	1.05134486044	0.0679214395208	3.34000520054	1.16947244887	0.438002584069	0.00916051590895	0.458926417893	0.023913076083	0.0825791735708	0.0581287837974
POLR2C	16.5634376488	16.3472749666	16.8514788222	19.7627965015	16.191916326	20.5679751191	15.4530793733	14.8192736209	15.7291328952	22.4776352905	22.394932607	18.0559786215	15.8492748342	13.3699934995	15.9347241348	11.4021023833	15.3521550834	15.7828097478	17.5142504606	14.8645095667	13.2117732781	13.2797727885	15.9891107255	13.5072473712	24.9728118521	14.776237612	13.8555592351	17.045386901	26.8629975147	14.9911439577	15.5881954356	14.9891191451	15.5773319733	14.3801135838	18.3375263446	14.7507704035	15.188095834	20.1412962061	13.1275795243	14.3358402505	16.3686597571	17.6212132287	26.0113594194	16.2482842846	19.1475242533	21.979824883	21.7785990736	25.2479770181	19.7174527411
AANAT	0.00780284402746	0.117288797294	0.0140390240341	0.028045738897	0.0132472315819	0.0470484064532	0.0150848781719	0.00798716564844	0.0134336931908	0.0172191679805	0.0305693677537	0.0391848878654	0.0751504304767	0.0539725764983	0.0515958626469	0.0216385774378	0.0322586532553	0.0489394071374	0.115036912339	0.0433780086383	0.0	0.130744965558	0.0981488679383	0.0203353220773	0.0	0.0875745244461	0.0108004129742	0.0	0.0346360700731	0.00777916601715	0.0	0.00737400212412	0.0135484513793	0.00877878246592	0.0837595704752	0.049017206692	0.0338805977607	0.0384126564946	0.00937208511371	0.0475417886808	0.018428434928	0.0152487212023	0.0	0.0238434527703	0.208776105044	0.0688113895996	0.0681249688044	0.0658717853399	0.122021551299
PYGL	7.08032473931	6.27255501079	4.89889666197	1.26411871784	12.9880298101	12.8419203958	5.39466746236	9.91255865816	4.66007481174	11.9896980516	8.84625768057	12.8167904358	12.1770950759	13.1593308258	10.4004564449	6.00504348269	10.0595362797	12.2679812538	12.1626392679	5.66759720514	9.3331781426	7.01804531254	6.3353375933	12.2659755302	5.52245107563	11.8052211174	3.6578689193	12.6159222551	4.56888601708	6.3380422751	15.1961781404	14.0420795597	6.54273297516	10.6666049279	11.2543194234	8.47505256147	3.92410831244	15.3706667787	5.30874514406	11.6745907169	8.67643978239	6.95316897323	9.45437790008	13.7381124673	20.1069925761	5.34987758698	2.05226823489	4.9566821955	6.76302976669
CAD	6.34467944309	7.60441401979	6.18596371816	2.37016797197	4.38857408542	4.63368425999	4.86006403234	4.26808829761	5.0441906909	5.61037785327	2.90935300752	4.22859004233	6.40685655082	6.24308649204	4.7930945177	3.1453529904	4.97930813268	6.45710791351	5.32186967045	4.0578808538	3.07831916416	5.8113979324	5.19584747069	7.00641425289	2.00436777504	5.55896849727	5.89777953791	7.75025317122	2.62990668372	2.57710044381	4.21066101995	4.29516799099	2.46437193187	4.06790558963	4.19814762383	6.33226415854	4.44468627866	2.83342372289	4.4744306232	5.14586799917	3.40951209669	3.92552273079	2.49928483032	4.79473659604	16.4426985948	13.1485558195	11.1248672638	6.75121552564	19.4412160229
ADO	5.38041269804	5.9488412325	7.06967627164	4.73732893564	5.83908164599	6.61197445777	6.24830876006	5.20368136171	5.21152849363	5.30767678697	6.16494892119	5.91973782388	5.8211170028	6.28422633529	5.67389117762	4.16135438145	5.43434235608	6.74327549826	5.86619917595	7.00631979888	6.28526379751	4.8629773459	6.36580784835	6.88827497958	7.37671340938	5.24078920488	5.76486559181	5.84927927189	6.12763360457	3.13766130405	7.97437562969	5.25835273058	3.54629874378	4.85011393557	5.34192421915	4.96634716008	4.21419709781	5.56649910493	5.63627431305	6.36554664778	4.7067960475	6.56476997401	5.61812673099	6.14742982881	16.5296193093	9.45924200178	8.7380757281	8.53429962824	9.10439661681
ATIC	22.5044311653	21.9174482042	18.6523516951	12.6812007122	16.2487682692	19.7520660972	21.2697934327	15.8620473643	20.4695215998	23.1127219296	16.7651346986	16.573112652	17.7472376977	18.6367526496	17.1088951342	11.5093213589	19.1076347119	19.7492186661	18.0691924419	15.0006134391	15.9832542907	18.6270967758	18.7603515256	19.6311701342	14.8199714122	17.2518245968	16.9929980282	22.6086489804	16.8519294703	9.80198683434	19.477541345	17.090545254	10.0238189936	15.2414235314	19.8353772543	16.5448796028	18.4551790699	16.2764830625	11.040998651	17.7459287863	16.475175647	18.2871686559	16.7421211639	16.3422345434	45.1777964453	39.068156954	44.9762302684	39.2547064457	44.7743562035
EPHX1	29.8430783414	37.8346395571	44.0893366688	32.1855885312	36.2816477935	57.2079920692	38.7526189649	39.0638322987	42.7865538478	26.8766289695	39.2392207375	48.553169609	38.8199745046	37.0121032168	44.8904834698	39.1030577578	45.8300538969	41.8025663698	35.7970452751	36.4859124153	31.918825202	37.8730839305	35.5886503712	42.9628679297	40.6565099124	28.914375051	39.1102849293	31.9250370423	29.6697713653	25.0654778713	38.6583447321	38.8788087591	31.4693575219	44.4686285549	29.6671439175	45.2503868036	18.4460807103	37.9585355755	32.9396280925	48.809806663	48.613373684	45.4849654159	26.8720604757	47.9143119961	22.469028841	40.9489500823	12.5432828755	34.322779661	17.0784299056
MBOAT2	5.35876587987	6.25271404308	5.07939644685	1.73830664673	4.65112890661	9.31341066809	6.68940962883	4.5747721373	5.2466069004	5.32774522635	5.917524952	4.84574272772	4.05930200903	5.93373205478	4.94946859434	3.49838835422	4.8741072439	7.09723754605	6.46890959191	5.23956596214	4.46632910096	4.825348181	4.43834133999	4.89483082777	5.62785129933	4.1054913171	4.92791245622	8.75256804622	3.04055721303	4.70543166554	5.03409958588	4.16850714075	4.8631209919	5.33192793645	4.74064364828	4.76341615239	4.00594360316	6.3202747687	3.32205157447	3.99697132166	3.63077661716	4.38784639061	3.5764333086	6.9559574172	3.4559113501	3.2772617038	5.10183960026	5.68032643773	5.62996928776
CHIA	0.0	0.0138634750688	0.00331881073344	0.0	0.0	0.0	0.0	0.0	0.0	0.0	0.0	0.0	0.0050758525396	0.0	0.0	0.0051153372829	0.0	0.0	0.0	0.0	0.00877282878833	0.00412106324944	0.0	0.0	0.0	0.0	0.0	0.00373586257159	0.0	0.0	0.0	0.0	0.0	0.0	0.0	0.0	0.0	0.0	0.0	0.0	0.0	0.0	0.0	0.0	0.0	0.0	0.0	0.00444914908384	0.0
GALK2	3.17667239253	2.72858814048	2.35561438589	2.58737861592	2.98550840557	2.2540409865	2.8469377499	2.28084433677	3.29317240181	3.77800800802	3.20022434432	2.94671813629	2.82847990451	3.13902383564	2.14931948479	1.77761876196	2.94368028249	2.47343181828	2.63666586069	2.29263805913	2.57919069565	2.51948378457	2.76138992311	2.44226381082	2.58491278062	2.78999651245	1.70856194409	3.30879062827	3.40772754224	1.60387582877	3.10248343021	2.95705220487	1.73156980412	2.72644667178	2.88631854095	2.67407054391	3.44834393621	2.56545131285	1.58617344898	2.50233562809	2.72234795195	2.8113450326	3.13917104449	3.3836110536	6.48856091307	1.98768154209	3.01970253152	3.36040195289	2.60804660801
DGKD	8.09028192319	10.8592368943	8.61382703533	6.78884266085	6.93887305835	6.8226689751	6.20246931981	12.4883270867	10.6105140949	5.84502727409	6.10020165053	6.98042022692	5.2215358971	6.01423308038	9.12135485533	11.1814708033	8.17159129065	9.57367197457	14.375488036	6.13728234745	7.71875334261	6.51921079824	9.48312835193	7.79385402183	4.33835331581	8.78475879857	7.90366727151	8.22810139139	5.50919466027	8.99330825023	9.62930846735	7.41756239458	8.15188730157	7.23884332368	9.25756060151	13.6999856997	6.12815442027	7.24348458136	3.1445834612	6.38008030703	8.15550189707	4.78141280389	2.45636207591	8.97451847216	3.77272908582	6.10745978061	6.31265281791	6.43500225723	7.50535032386
ECI2	13.1175197416	10.7142893689	10.4644689924	19.0034992957	17.7876413713	19.8691410673	17.4486314721	13.194365064	13.0715350218	12.6660724995	17.9928668258	14.5692305526	11.3474735115	15.4880903076	14.2045669087	9.41767219388	14.3483728074	16.9133693292	13.2845263116	13.6511417357	18.7604194346	14.8533019422	14.5323663685	10.8393839347	13.9196103634	16.1440706465	8.39913137722	10.7213169424	21.9049883567	9.59156389669	16.7303743945	18.3568205968	10.0016064646	15.7280735678	18.1170085143	13.4893768508	13.7815750133	16.8467895069	8.67790813464	15.9449023136	15.2698639644	16.1175553062	14.278015748	18.8311726289	10.147400954	7.6900747761	1.51274284924	3.28997230939	5.91096255945
ADCY10	0.0501039438935	0.0383543346748	0.0175287700311	0.160078626967	0.0496204740554	0.0503515280009	0.0457411642237	0.0284930652713	0.0311498000604	0.0184280719387	0.0545259125108	0.033548749083	0.0268088357622	0.0417168717192	0.0207068425796	0.0270173800392	0.0207140594775	0.0314251739592	0.0634220001241	0.019343101262	0.0397156634118	0.0186565547855	0.035013197717	0.0326445022107	0.0153190051652	0.0277697357206	0.0154115682772	0.0253690566679	0.016474560126	0.030526162136	0.0204841890471	0.0473502465765	0.0217494686989	0.0250536355763	0.018675014186	0.0384696044701	0.0211512283626	0.0456772100359	0.036776923015	0.0339196993683	0.0427315151003	0.0163192862517	0.00390961294082	0.0538701237863	0.111716811382	0.0286387197307	0.0312462042477	0.0302127589195	0.0342016984014
G6PD	11.4259386578	10.6593191076	8.68316853862	7.23661728136	11.3417589346	7.8617392471	9.98914613232	10.3093226194	9.43908002817	13.1664657188	8.91061217568	9.22701102313	12.6970159002	12.29058448	10.076321418	7.97899935985	9.24556137378	11.4545921722	8.37320072449	7.63901468247	6.91322561335	10.7667016231	11.3007479248	10.2480647858	5.41338907346	12.7318735244	9.13847722418	10.7960767616	7.58052743125	8.38268583959	8.70672033127	9.35243754978	9.22772274967	9.08145992662	11.492410384	10.0430428367	11.4378532153	8.00638240935	7.7030504253	10.3793697058	9.97803609478	8.77860122599	8.26352719827	8.88353436203	20.6174143476	12.6427245887	15.6819149293	14.718740015	15.3051204581
POLA2	4.26161197764	4.53823253311	3.11428018304	1.77524237417	2.19891088532	2.61368852109	3.18185287859	1.88176841536	3.3216718475	4.65282909016	2.56438877171	2.27201179023	3.178097118	3.12736487836	2.47904108219	1.68003184972	2.97588611452	2.91995442795	2.883849335	2.4761487004	1.78837010527	3.00032980689	3.08754980956	3.03325158684	2.44305827638	3.72530750079	1.99930243383	5.48208015944	3.5943844846	1.44002878301	2.56072897362	2.62006305651	1.75922831693	1.73922920101	2.97927204308	2.76711805099	4.82692012544	2.86974610466	1.88544878203	2.88202374745	2.23781898644	2.79941594968	4.12034490191	2.21599201201	6.74730389784	5.09253554203	5.57959505117	3.44793980038	8.20709245878
LPL	1.39217196394	0.46894106084	4.19224416343	5.90443766492	0.513095933418	1.73411815319	0.52396026521	0.946047144342	0.496819789707	2.0094203182	1.16110578935	5.80454990225	33.3461966699	3.42119870174	0.280424455446	0.757004546146	0.322439299996	0.787564836266	0.334500096125	3.94559714356	0.94587991343	1.63356614885	0.670377822317	16.2201805426	3.12798301515	0.661372188271	1.17670770473	3.83842743029	0.703945321932	0.29936119705	0.751874449539	2.77135933779	4.4147792687	0.701982057521	0.193605602339	0.529144213911	0.215890230711	0.351955307681	2.80565836901	12.367103425	0.161175209634	3.64278099703	1.73627409595	1.85894048481	2.23027623169	1.18645471045	1.92608391295	2.45965856343	1.23708228542
POLR1A	3.75286265104	5.2582800123	4.37791371933	1.50495086257	3.19750287558	3.38207186155	4.46946004632	3.0626015376	3.83769482157	3.94700929775	2.33077013876	3.26907876167	4.76000903268	5.27800616229	3.17612818217	2.60095092572	3.95168621686	3.85454575434	3.3831569275	2.61579595659	3.30340125005	4.04113065672	4.04776051913	5.87521434762	1.83126842709	4.11883348462	5.50250642653	5.32614015171	2.26116993597	1.63949419516	4.78862004152	3.83927019683	2.02028666271	3.6704713531	2.98169263186	3.77968022369	3.65531526429	1.59921558213	3.77885882589	3.97012091295	2.16882054632	2.66535103841	2.09847744384	3.87666428676	11.8287284266	8.42716836131	5.07333876821	5.45280392455	10.4199207275
ALDH6A1	6.06529784193	7.28674211395	6.37692192818	9.18544131979	7.37012108801	8.74186508122	11.0779009521	7.01508693578	10.3079362305	3.77382039086	7.46638502375	9.32402060357	6.16292994535	13.6100981732	7.03046730594	5.33829860076	7.9678197461	9.16462195982	7.46055394035	6.04402418265	7.6465761804	7.37832202937	6.79750701958	7.91018153023	6.5041973341	7.61793483011	5.30419922326	5.00483889429	7.66100093628	3.90204364875	9.35989692482	9.35098534031	4.27077407823	8.27158436638	7.83642566757	7.36327966957	6.83115016378	6.13297163641	4.65189337247	9.80378582719	7.13821840565	7.54380261144	4.03491779139	9.32560984273	2.05338175171	9.01248934395	6.75455569119	6.52806860856	2.71170455818
GMDS	41.5096254955	29.2829577186	21.9018560496	31.3736616527	49.4016782011	25.9565041789	40.0782676836	23.1450579288	31.6583988217	49.5162499938	26.1109561538	26.2269807809	42.9584684592	38.7134105456	34.1295123039	23.798840483	36.1406493948	40.2114095431	22.4026028235	20.3338194942	43.0716215908	35.2148684649	37.7220944159	27.2286608043	13.5307524513	42.6790158403	16.0745226323	42.1033656133	45.4812480923	21.4577558466	35.7506229961	47.1151962902	22.0809852676	26.8907324057	42.443493569	27.5851619463	48.4902082852	34.8626094747	6.05636160008	31.9135026325	35.346307658	25.6589849036	40.0055740508	30.0879555498	57.7898467718	34.7039467684	27.4191919633	18.2957528215	19.4247066578
MMAB	5.11288487865	3.85906248713	4.45784768247	4.15733491328	3.98964914899	3.98465969232	3.4296393843	3.24531619439	4.47377222671	5.25781408559	4.76114257768	4.87057565657	4.53406459342	5.4182803545	3.64673651144	2.89303308141	3.57837188719	3.12501067077	3.5137051408	3.53787659245	3.03637506921	4.64321310115	3.98111469339	4.34369268788	4.89279709367	5.04794966826	3.45956630531	6.03869815141	7.86266323306	2.49451511366	4.89814737	4.94228131236	3.15343975295	3.39579774722	3.84583266304	3.80239486417	4.61528882095	4.7924216509	2.92699605086	3.43882455494	4.44967598942	3.87569643658	8.28019348821	3.11587302196	2.64409626359	4.7556984467	6.56682614352	4.27240539864	4.54280166281
PLA2G1B	0.160704342509	0.10065143655	0.0722855704575	0.697956456641	0.136417416133	0.44412073333	0.155341143557	0.137083799139	0.115281301284	0.0	0.244842428247	0.215209791662	0.147406576573	0.0617554558679	0.132831041376	0.0	0.0885848910709	0.134391600791	0.251284677423	0.11167457553	0.0636923870651	0.0897590829377	0.196528493403	0.0698030648108	0.221105108251	0.233806593479	0.0370735178894	0.0	0.079261226186	0.0801083397064	0.236524959048	0.0506240271217	0.0697596595313	0.271206586839	0.107817472183	0.0673026223546	0.145373254498	0.527421427732	0.128682547956	0.0815960166229	0.0316287401978	0.10468557816	0.263335104868	0.081845080826	0.0	0.511771228291	0.0668131131579	0.452223228509	0.089753872821
HIBCH	4.86594081659	5.82182451454	7.16760314713	4.18041948687	7.0558873125	6.79126162509	9.89344310568	5.86747411419	9.34250328897	4.20295397422	8.89565313721	7.7623376845	4.3147339789	6.94982184283	5.22969989493	6.82029749291	8.90916519092	9.1154021258	6.28148952023	6.48176972988	11.0794953882	5.90268344101	9.08853502781	6.00836590387	6.52095583153	6.96192744084	5.87347599511	7.12607297217	7.07063845105	5.79713115418	5.28505131336	7.95511869915	6.11333339713	5.72526982049	8.23391318061	7.26523574197	6.88066975651	5.34208604525	3.25892272348	6.90797274046	4.94576033568	7.49337904728	8.12836861687	6.95948007978	6.27770352294	5.20354910609	4.51025342771	5.11193950477	4.10854245525
DGKH	1.07731459918	1.11511560997	1.09754897932	0.612262459749	0.853929351785	1.07564200627	0.705736772465	0.932627780734	0.901905200838	0.698048426867	0.757983951366	0.936067246926	1.14341998574	1.66231522784	0.760271749319	1.06181866981	0.851196731621	0.879817743184	1.30509940765	1.08969105343	1.43819531235	1.45812229246	0.715136732933	1.69297225993	1.22121811076	0.732500669159	1.28159547262	1.2945120522	0.45323035932	0.612500878227	1.09377787669	0.62994263499	0.714693401755	0.807713256623	0.672567554745	1.1775062812	0.721694517357	0.903911210449	1.06925387413	0.823144538218	0.673083171628	1.02886353094	0.628231018774	1.0716258141	0.561716379279	2.73454927442	5.57770920902	2.74856408612	2.09374207248
PTDSS1	11.3713405642	13.4381846165	11.0332009677	6.58108076892	10.4454999735	11.1751923619	13.2852006849	11.4760154314	12.7143023817	13.2059803384	13.0029804404	10.8785216412	10.663209101	12.6180081622	11.229937861	7.67851537419	11.705202225	12.4356316301	11.1476075919	9.74123987633	10.3993934692	10.9893064744	12.0903579867	10.5870790755	10.2185332698	11.3167060478	10.0360457011	11.9495994569	13.6523338507	6.62781237354	13.7798301413	10.7181560151	6.42913296618	11.2268564758	11.8051596847	10.1430344152	11.6277727122	11.7688568824	6.95791340675	10.1056698993	11.8285961475	10.6682669674	12.2846050523	12.9125837711	5.94676099843	15.384893118	13.4347107435	14.9579105868	25.8039651584
URAD	41.499983306	0.0459832556525	8.07439915591	21.6718853368	25.5680818403	0.110672406157	16.8550424472	38.3281001622	23.6053509147	16.2221763049	11.3855298267	0.0368699911602	7.1468439921	26.8309214339	28.9010954847	16.4663531305	25.2081105252	33.8915119228	22.6322010527	12.1680905381	22.6530081523	18.2891282003	28.9172815288	6.00328850305	0.202026579397	27.8103202497	9.06991071493	7.71361321602	20.1514218215	17.0729715874	18.7210394278	23.4690488442	23.8707414414	21.5796805718	33.3963172484	16.6959661101	12.9309431803	29.7279303232	3.13053816183	14.2866649556	39.2528633103	9.2543850201	1.05697708656	20.9952998352	0.0	0.0	5.58589202552	0.287765801539	7.1963132015
NT5C	16.6205047905	17.4947701273	11.8108763208	21.8743374279	19.1039667387	17.7082894562	15.8345130789	23.9497526088	21.4515386725	26.7642427327	24.9435144088	16.365464905	16.0433902538	14.0947098881	19.8334528858	26.0169114945	20.0382294082	19.7708351449	21.8677308624	15.7976991835	20.0204105929	21.5675097545	24.1603340783	13.7061494662	16.7613904256	26.0709340695	13.7310304424	17.3265453685	33.6373342524	24.0200938729	20.5878591237	19.140393623	24.5433517012	20.4737859411	24.461686653	19.7612665971	18.9156606575	19.8662630651	8.42682293276	14.1992131206	26.2804027751	17.6220278994	24.138612268	19.1784228034	18.5536307865	9.46452263824	17.8945590741	15.4924185583	14.8108553953
PIK3C3	1.69846770425	2.44336853789	2.01196266154	1.71229654749	1.92428647244	2.17853769283	2.17055022319	1.85495635357	2.26723436061	1.91629877041	1.98580078776	2.41244903232	1.9807018393	2.11766462709	1.9471941093	1.94148579991	2.17216197824	2.04584257757	2.22963664266	2.11652081504	2.24564539145	1.67098989903	2.1685262493	1.96975494777	2.59700197658	1.77277556304	2.16711830056	1.88979624461	1.89857314681	1.6360843549	1.9415341279	1.87104496921	1.68856789368	2.04640115256	1.73834072999	2.04626658942	1.80462386271	1.9467439178	1.9427106452	1.90306504584	1.81295888814	2.32280349106	2.1104918312	2.31128524391	2.10811335156	1.53191684697	1.40245486196	1.50538667758	1.56025439856
PIKFYVE	1.97827164317	3.79610411535	2.89232149415	2.55444846446	2.30468442392	2.79420494612	2.17606191476	1.44043282412	2.59650271528	1.85033726383	1.88298500301	2.72528869297	3.1299266253	3.16814838579	2.39665687597	2.79553560305	2.2057449781	2.80806113394	3.3428113243	2.27584372223	3.2224984483	2.34908822996	2.29689825571	2.86973597062	2.3810372014	2.20731136118	2.71204830885	2.55126579988	1.57326802043	1.60266475956	2.28704117452	2.03056001254	1.80924733917	2.035790901	2.55709493726	2.69558435029	1.96764417816	1.7111576014	2.02747480123	2.35973088767	1.63936852813	2.26598080532	1.91220100139	2.58064874066	5.91996480097	4.18525330068	2.80977760922	3.70236893931	3.86616685335
FPGT	4.50099030875	3.70750449438	2.51553785192	3.37223172209	4.04980229316	4.78821649958	4.34682673637	3.22637543678	4.47631225451	3.69431481836	5.60026429301	4.4549842728	3.35233588091	4.36887347394	3.73383396568	4.10397880888	3.88386467812	4.38965407637	3.87375168512	3.77264144985	5.32736534336	3.02771559236	3.79669406729	4.24567957098	7.19386804398	3.19647014228	2.98773529433	3.63063637165	7.57925046295	3.94934114752	3.59206720701	4.21111972978	3.60241329527	4.29584889539	3.98792239655	3.52346939243	4.49540010252	6.18517286609	1.83643541465	3.92927765311	3.98755180367	3.78686304575	5.97731088787	3.87256461382	3.62330181108	6.43526420223	4.70118163057	5.23099869097	2.88141424342
CHAT	0.114149822446	0.235929118806	0.184842460729	0.0974434865985	0.174417457902	0.0516212475614	0.446878179511	0.116846311089	0.255482461684	0.0755710979504	0.0670810775358	0.286622927272	0.0785282196507	1.67127507253	0.165114515359	0.158278171639	0.457762572546	0.114551558189	0.13769220515	0.182444079418	0.122151531906	0.318783650157	0.51451118313	0.133870807663	0.0706738772867	0.13523253775	0.094801220094	0.109814894189	0.0422250019261	0.096732916105	0.310810965446	0.221146175927	0.0693713292065	0.308224987581	0.107217285854	0.19361305489	0.16108560759	0.00936581136976	0.109685324778	0.573788421503	0.181976178573	0.334616226784	0.0561148286259	0.319744364973	0.0	0.0	0.0	0.0	0.0
GBA	18.63872283	17.4973472641	12.9538859839	13.0526275726	23.3530935398	14.849556559	21.2496436185	25.6240885316	19.9236805019	19.9920770873	14.8648578559	15.4128084922	15.0555129327	18.2473321369	20.3037781369	23.0187485448	20.427049376	21.7703893938	18.8784895817	13.3330300236	20.0616702436	15.5776461951	21.5063863998	16.9750606122	11.781201022	21.999098238	14.7247110534	12.3427492196	13.1342674165	29.2579167937	14.836581331	22.4085979352	27.361186695	19.8105210537	20.7795715659	21.269436684	23.858237711	18.6403522916	6.7234691192	18.1732983372	22.8010963835	15.333366653	13.4479925155	19.4048973038	10.9197543182	20.9163611802	12.8593081681	10.9199973655	13.9965686266
SULT1A1	15.7129607383	9.58416935283	2.82814082715	15.2964415938	13.2650229306	9.67733544487	7.61468022717	8.43278476232	9.37840365578	3.97036247041	13.4535070345	4.12266012953	1.1849360966	4.79398128124	11.072464016	11.5213219912	7.51426384736	7.42986883907	7.74566694519	5.20627397594	8.65716018795	5.69941798451	8.25540054386	8.18054467719	3.84238272154	17.9921790027	5.06297998838	2.67657674989	12.0334003918	8.29540785491	5.20004463226	10.1328175332	16.2127013445	13.4723320538	15.9338386292	15.5171563277	12.2741107622	8.08597413967	1.29936296431	5.89300188614	19.9934039337	12.4710029199	3.56689580526	7.92234781884	0.904534368008	2.50625926077	1.83014233578	2.8753298895	1.64330821452
GLS2	0.0701521089452	0.0827054547452	0.0668218217125	0.0148322067579	0.0315265557208	0.068425266328	0.0279221422814	0.0126722236924	0.0568361035263	0.0546389440385	0.0377226441009	0.0787482822545	0.0510992853588	0.0428157241721	0.0477520269487	0.0228874593522	0.0204722870695	0.0465875737589	0.0553074220154	0.0401463941334	0.0294390796529	0.0921939868216	0.0346045272132	0.0483952183221	0.0397430336251	0.0308763114444	0.068542587047	0.0626823790085	0.0427409606552	0.0123422170328	0.0546617690917	0.0389979827381	0.0250782129491	0.0464272726403	0.0609082363181	0.0518462606402	0.0134385128766	0.060944494849	0.0446084997805	0.0565713991124	0.0487301044342	0.0403220229812	0.0637556755085	0.0378293853419	0.0414048240202	0.418501532737	0.293374266252	0.22395088989	0.258128179035
BST1	3.69862662113	1.64489666474	2.14083338815	17.4264269127	4.20081715987	2.85250699192	2.13402936755	2.62965367819	3.58368559593	2.1575675262	3.87902708805	2.63204102835	2.49314975585	2.02288492251	3.66854374741	1.97186982853	2.63620312415	2.8772429968	3.2432829056	3.26754311714	2.90450108988	4.09960053077	3.97313533945	1.60652456377	3.29782968058	3.84005473469	3.33363082337	2.18919540863	3.45326267765	1.38349074019	2.66696442638	3.72295550866	1.61299314777	2.99995742422	2.38525051995	3.81120296139	2.29691693426	6.36103279428	1.55658382758	2.63785135887	1.63193685749	3.96702134204	2.81086870183	4.07106953157	1.32332874301	2.6886087745	0.307542105096	2.76623604783	0.93516708563
ALDH9A1	32.0016853273	31.9848642132	34.3144643431	42.147455193	31.0855619798	35.2434236593	40.0115677226	30.8857755955	32.190121821	30.5339104426	36.8194542672	30.6163090093	30.5405884207	26.8105673758	33.7225676306	26.6954174822	33.6104546554	36.5335929018	35.6765859165	34.7124056203	33.2530097216	27.1097393699	30.8914512439	30.7486298724	38.0594211653	27.2492315636	27.3924657823	34.4939464196	36.1150135125	22.5520797751	40.9417697024	34.8269127044	22.2802398928	36.6784590544	29.9507246754	32.7559706386	29.2487472373	33.90718167	22.5723893469	32.2846183582	35.1487856864	37.7759870853	30.8140055907	37.8263980759	37.8021704226	32.0329707506	26.9252200617	26.695055899	27.4082135816
GPX5	0.0	0.0	0.0	0.0	0.0	0.0	0.0	0.0	0.0	0.0	0.0	0.0	0.0	0.00984015505588	0.0	0.0	0.0	0.0	0.0	0.0	0.0	0.0	0.00894713706231	0.0	0.0	0.0	0.0	0.0	0.0	0.0	0.0	0.0	0.0	0.0	0.0	0.0	0.0	0.0	0.0	0.0	0.0	0.0	0.0	0.0	0.0	0.0	0.0	0.0	0.0
UGT1A10	13.5266020975	8.7600650979	7.30898628675	14.7567936547	20.1481076918	8.4612244621	24.7638319874	19.6139690865	24.3922379854	7.27443032222	9.35885502735	6.92064449372	1.98100057785	15.4255230671	16.9921911256	31.6573690205	23.6487706762	14.6320611349	14.6688212193	12.9993875238	25.2283991692	10.4664720195	22.3774444614	10.840878076	3.99170476499	15.2685365048	8.07660150703	7.97531515774	22.4171184346	14.446110886	20.9521006116	34.1038371979	19.8355636784	18.5617441919	18.3099362923	13.2543955335	21.8987839247	8.66018633514	2.60055323396	16.1270120102	23.6563139839	11.0645725711	4.81238677956	18.1555393348	0.018103407905	2.60947087832	0.182281071786	0.776815510993	0.380906679777
ENTPD6	28.392699408	34.4363828024	22.4545189375	27.5191639598	28.1945204055	36.3440328588	30.6699756613	34.6554226198	28.9807279877	29.1337364284	34.6945969078	46.5723462912	21.0662039802	30.576219412	29.2165204386	27.1013738126	32.7305125122	32.8352461539	36.9015885241	21.8011747845	27.6829568531	28.348267259	35.8007991255	28.1443415212	22.054380206	29.6785082105	22.862550183	26.9491759002	35.1854227219	29.4386744474	33.2806054182	28.5662917616	27.8441658522	32.0196985362	30.4875913392	36.1318556413	24.1559535197	30.6047991266	8.46116136892	26.7083200242	33.3086437043	20.2612480885	21.9916344417	32.5209567034	26.725506807	58.5682194079	82.3968108706	17.2272322041	33.3738383448
PDE7A	1.9078978263	3.76500988433	1.88199498551	1.07743796714	1.43787324936	1.69298225403	1.85312395304	1.07896119713	1.48782901373	1.94009583153	1.85437696026	1.98096627858	1.79541210266	1.61049079947	2.35691464082	1.79023164002	1.42529808811	2.43079563564	2.28256896402	2.21661624142	1.92643522122	2.28293916426	2.01677747897	2.34817510024	1.82703791425	2.47968592856	1.78392275711	2.12315334117	1.42341419826	1.0416853339	2.18817707793	1.35717391821	1.20882293973	1.15482666475	3.02325516321	1.65105796084	1.38403952994	1.60883069585	0.804408905336	1.73176968021	1.05176104071	1.27282154068	1.5031000589	1.47216060445	2.36307135866	4.64437492806	4.16220949377	5.6288153471	4.74042281775
GSTZ1	3.03987831279	3.07303705333	1.92227146353	3.1047000197	3.79540920317	2.49780583723	3.85035420527	2.92184973014	4.16638617428	3.22516620986	3.6302070823	3.09366931607	2.27153412776	2.83055188555	2.59427156319	2.6302090361	3.16688111821	3.70701720399	4.01751430222	2.72038756604	2.50707721618	3.63670584273	3.77598736918	2.49281014666	2.07734122211	3.38111151065	1.64066388995	2.16791263281	5.08848282973	2.36945670024	4.31981945575	3.27096189775	2.43263187706	2.61269490476	4.07623898824	3.74330246467	4.02853176966	4.4590763828	0.915229385258	1.70416028819	4.01821186547	2.69852177794	3.16541763327	3.67538512858	2.66311445188	1.048852147	1.19175930024	1.27632897748	1.28797213369
ALDH1A1	37.1514520303	33.6517779791	96.6609718561	134.298679433	45.5486691598	65.3965831246	54.2558432699	38.6123248968	46.2207692106	35.3208409847	77.3097057222	59.1999344182	85.6691167389	33.1421741285	35.54640725	35.4540382243	40.3297252731	36.9345997688	39.5835044648	80.9849074313	48.3235862079	41.6482144831	33.5420914031	32.7950430055	103.186936851	37.0247506828	64.2671579728	45.3537440252	75.7109965143	30.4789035187	40.8198853391	63.9217276513	29.0514416351	42.3380125689	33.2630084001	38.2970111095	38.2386665427	56.0332660581	101.493267051	66.7036409404	37.2276378063	92.4713175946	84.7073358014	62.9330737454	1.02308718728	9.4857792739	2.2517824894	8.91899943839	44.9487857141
PDHA2	0.0	0.0	0.0	0.0105460453613	0.0	0.0	0.0	0.0	0.0	0.0	0.0	0.0117877615969	0.0161479045078	0.0	0.0	0.0162735180593	0.0	0.0	0.015729947429	0.0	0.0	0.0	0.0	0.0	0.0	0.0	0.0	0.0	0.0	0.0	0.0	0.0110913905576	0.0	0.0132043500002	0.0	0.0	0.0	0.0	0.0	0.0	0.0	0.0	0.0	0.0	0.0	0.0	0.0	0.0	0.0131096545009
ACER1	0.0	0.0592531640311	0.0106385683857	0.0	0.0100385595724	0.0534788979926	0.0	0.0242102322077	0.0101798574698	0.0	0.0308866968308	0.0475099816887	0.0	0.0272664227292	0.0488732435972	0.0327947990234	0.0195561109008	0.0296684571989	0.0316993819468	0.0164356122695	0.028121621417	0.0396306539199	0.0123959642898	0.0308196230791	0.0162704797075	0.0	0.0	0.0119754432053	0.0174978070265	0.0117898779083	0.0870259076542	0.0	0.0	0.0399146026305	0.0158679463097	0.0297156214963	0.0	0.0194057018969	0.0142040597917	0.0	0.0	0.0	0.0498293020976	0.0	0.0	0.0347628473409	0.0442492382645	0.0142619090355	0.0
SUCLA2	22.6981069904	14.4640486867	15.5151593406	20.6662363301	16.6650009653	14.6535153385	23.1751107723	13.9265285859	16.7223965335	18.4531994893	18.683661478	18.7001224714	13.6217698133	14.717194821	13.6663505445	22.1063329127	16.5161714411	15.2590290463	14.6413845445	18.2265001321	20.2300239751	13.2642746095	14.5266689979	18.3817683522	23.198623827	13.734884058	15.1866548102	19.362031936	22.5669292876	11.1173123438	16.7928825104	22.5278953157	15.467829272	16.8089825888	17.5403288599	16.337534902	16.3154226301	25.2700235038	14.446006956	18.9792385064	17.7237379506	19.7088544214	21.5624583605	16.2768751518	17.9859034813	30.848349969	30.0809637909	41.2805627537	24.6760135906
ANPEP	170.117506169	82.1492325464	23.6192817037	3486.16196544	637.530947549	42.2001314338	502.723942515	202.681157839	346.028287668	81.6481793641	78.1574198587	31.6269588225	17.2220269147	205.577953836	229.602886355	435.475948914	567.979478743	402.036998551	173.799882359	257.972472652	332.368843107	310.738131981	541.516732956	53.1651152445	20.6968785762	555.161656861	114.331273746	36.5451755789	182.061718512	379.392449974	101.505528653	792.587207977	595.627249715	472.460285068	236.479847488	122.840481035	627.172380493	85.7989385442	32.2009913819	361.607715031	438.25305776	248.077848282	9.15008589771	295.811488811	1.20852047872	3.89813484831	3.81549375096	8.55900465191	4.72195167906
CYP3A4	1.26216777888	2.39880048972	0.122355390937	390.06988696	0.0692727725988	1.18912937514	0.536399249608	2.38348618453	0.341872736455	0.0360171708474	2.19533024012	0.213102914523	0.0299412275879	0.112893927919	0.0989290298603	3.39459058659	0.679249541228	1.19427111018	3.42703521955	1.28538941548	1.77239630176	0.401101078673	1.431376717	0.723098415413	2.11829628118	0.203532005239	1.35546730163	0.275461882069	0.217343820802	1.0739261281	0.112100229981	2.25192305556	1.79953714523	1.45063720576	0.051099737957	5.07175934609	0.0531507944814	1.86584495428	0.0392070036276	0.0828689248733	0.629594190426	0.276428584928	0.0764123331541	9.86379577515	0.0909781260043	0.263875577118	0.0678554062317	0.531450220651	0.0243077452445
ADCY4	0.75834706513	0.830523035013	1.09192699204	0.685238023627	0.579005997702	1.34430892109	0.518041307096	0.492210196952	0.563450757353	1.30654999587	0.48410025171	1.01484342162	1.82156850157	1.55314167699	0.653079092606	0.672614538913	0.51318730716	1.06287146777	1.50470879286	0.909704110129	0.554100870736	1.26832503095	0.475170947977	0.963337673045	0.559573805635	0.692099646526	0.853228608444	1.06396921459	0.451338004968	0.551195426273	1.00389945636	0.630588244121	1.16227473565	0.47664642619	0.77027500126	1.46111014697	0.409301308389	0.747349254596	0.552113054244	0.877640159953	0.485279835349	0.869330219528	0.502812475466	0.701234556807	1.08396258704	0.937146810258	0.369886405558	0.850702454352	1.13338139093
PLD2	3.54839440393	5.21992736568	4.0664774127	2.70158268405	4.79567128249	6.51879830881	4.64313661128	5.15309443308	5.81413978985	4.4938752278	4.48321541898	5.09482104423	5.64214654953	5.9003244635	4.44131601743	4.08153682731	4.59317553394	5.94649840473	6.00214632322	4.11048341472	3.91559634376	5.11194626587	5.48578479806	3.37560938153	3.14087164378	5.29257331251	4.16151755229	4.60934514974	2.586367753	5.08512050934	4.08026522882	5.03171552061	4.93506776335	5.25083620223	5.48367721893	6.44349633616	3.86324070477	4.8131341496	3.7539342391	3.60509830973	4.59479923118	4.48177635599	2.83319203924	5.08141636362	6.39574364556	7.24504534726	4.35162772733	7.43725877524	3.93624349609
CA5A	0.00214111369755	0.00268202048694	0.00192616605905	0.00769579854459	0.00545259437997	0.00322754072586	0.00413931627571	0.0	0.0	0.0	0.00279609553442	0.0	0.00883774550686	0.00246836116049	0.0	0.0	0.0	0.00268581134271	0.0	0.00297574987213	0.0	0.00956710435856	0.0	0.00558004703036	0.00883755538555	0.00267006652657	0.0	0.00216821393705	0.0	0.0	0.0031512952402	0.0	0.00185885907284	0.00240891286811	0.0114918844343	0.00807024302635	0.0	0.00702699893273	0.00514343225135	0.0	0.0	0.0	0.0	0.00654268407054	0.0	0.0157349688033	0.00801154608347	0.0361506602918	0.00239163725765
CHKA	11.3539531623	6.76883723256	9.06027626	6.55074530416	6.5326243602	6.75036022018	5.73462713211	7.63381030874	8.85932488844	6.94478313241	7.01644655224	5.88331225077	4.2086345578	8.98364278201	9.62511701567	11.8501768916	7.47099426307	7.19307038545	13.5396506377	8.1288452569	11.3406948334	8.35041150155	10.6401144757	11.9922277495	5.33648233069	7.09593836074	6.11912899837	10.1675744527	6.65857676233	5.34776028988	13.3050424238	8.99299215458	8.42990096349	6.98208700266	8.15562098371	12.1994812943	7.1576586025	9.57611574805	2.8587639555	6.57945491789	6.53726982853	5.52127994237	3.17579865922	11.0845302991	32.8880927223	7.56659056334	6.69582166949	4.92753187561	9.99431096599
PLD1	4.69896381473	4.8007319916	2.82014722587	5.06302031849	6.17274221026	4.49114889799	6.75284384336	5.45473909387	7.69183665535	3.64372404639	3.46561396727	3.56099486751	3.06987751066	6.47882879649	5.03398209755	7.04064855796	7.04981145091	6.43780603311	6.40473452289	4.00595521839	7.2713931505	3.86258390665	6.29899879455	3.8892667437	2.1848866628	5.18037466095	2.82716494933	3.91198587446	3.47834060271	5.4504736681	3.0785338696	7.51002462228	6.51269179559	6.01330555569	5.25129809626	5.60822561692	6.89967083377	4.28501711709	1.0135539438	4.12935871977	5.56303273915	3.45659420992	1.71156554901	6.58518005608	4.31565731799	3.49622220973	2.68344095456	2.4760921121	1.71446020538
POLR2H	13.9106652842	14.0433388954	9.88526238235	14.2910245108	11.1305799928	15.8353181497	12.0918053085	14.0780268575	14.7473000046	16.9131528242	16.0947818392	12.3130476343	9.67059299385	12.3171904513	13.7472387087	14.7467661832	12.7055822524	13.5589847581	20.1582526291	12.3201265984	14.1566351782	14.2589312406	15.9421714928	11.9192394164	14.1618079533	13.5607824218	8.8491635393	16.2539234267	23.7974903195	14.3883167818	12.9749653234	13.13073979	15.1090641609	11.9227641622	14.1904380696	19.3744482555	12.7241244937	18.3168298285	4.61907355706	11.0785137115	15.509584057	9.96745796809	14.8309489231	13.8758890877	20.1650442527	14.0589805582	26.3673512444	16.3832660043	22.4064580828
ACACB	3.47183792858	3.17868408552	7.24918870805	4.49906437062	3.19915847945	4.37041745839	3.39469037603	4.4739691263	3.74313815347	2.43860456731	3.78927387298	4.30701485154	9.36239583679	5.04824987232	3.04104787239	3.71136287438	2.92034552204	4.79545458521	4.76687787904	5.08554442742	3.31977631112	6.39187393769	3.86152020564	5.94558973691	5.58878919514	3.87704685993	8.79910873595	5.99484247113	1.85993666602	3.29334653647	2.66503267829	3.17859907487	3.52555363911	4.28515340434	3.57571945044	5.39809718917	3.1638592124	2.39911602193	10.2588956493	4.9097344207	3.06060666954	5.78334953297	2.54324108775	4.77952325684	2.7660135158	1.62592703305	1.5443202782	1.77455806528	1.10801841811
OGDHL	0.33734622842	0.774087620509	0.690215225113	0.356782074097	0.656355889725	0.360014011644	0.923434890186	0.449215275542	0.634756084703	0.355754508276	0.366469254937	0.626670685705	0.52576042406	1.92388096538	1.09313325612	0.413945532746	0.900976746318	0.50180847025	0.396117669847	0.850565905755	0.87319992707	0.833716150044	1.09212906554	0.459036856326	0.303948706346	0.956781768655	0.714876391252	0.256967821748	0.653752797116	0.568474380383	0.979832052864	0.809710264688	0.230671615857	1.10839030191	0.344498547853	0.570120466934	0.382399723678	0.112674441395	1.04345494796	1.22324175095	0.461821601721	1.62189490608	0.578643205875	0.580798850413	2.80570246513	0.666955956496	0.0409586327867	0.705670488652	0.503535324938
GPD1	1.93960598204	0.874229139944	2.73481313838	69.6882677477	0.788709830201	2.05245873353	0.604264463377	1.19651383769	1.03938614893	2.12124531031	0.508825632644	6.07649511165	13.7615913752	2.26567166215	0.612256467084	1.02115000617	0.962958384921	0.929174301286	0.964086940794	2.14822224063	1.48654935363	0.827450849425	1.28809629928	8.55314040973	0.524295926531	0.614038363589	0.551170160474	3.02644744958	2.10966731999	0.802515217384	0.68059449504	3.39490484663	5.22645685041	0.963444429985	0.901999909687	0.73161036538	0.627461709343	0.829081992094	0.287996120858	10.6373114239	0.596626929855	1.5312528179	1.34709333525	0.872248585434	0.415289727868	3.02702871838	2.13080427358	1.95189108852	0.760445365966
POLR2A	32.1787065511	44.6622673701	24.4709159643	20.1065244837	27.4614064483	26.8039112155	29.9070209791	27.9196311667	36.0504176036	22.7717366708	16.7480775904	25.2320669084	35.2262295526	37.665005021	28.4785916816	40.9552865792	34.0813964767	35.8813754341	26.7094319119	27.0033943221	24.9396584394	32.2409857092	31.942688243	35.5390230734	10.0210151248	33.2919422262	27.4087263779	28.3804820516	9.63932978994	28.5645167606	34.6695720755	25.8709677586	26.1224340003	34.6229844065	27.4480723831	40.4907700451	30.9219645272	17.5891080653	21.6055103162	27.3590848145	21.6496512604	18.9011521261	11.1231678732	31.6643734715	59.9563965434	38.7065919143	17.3628709019	19.6516460734	23.2765719769
NEU1	14.2390090817	13.1929221826	9.55774543535	24.1566464043	16.8671845894	21.1649041966	23.1463565697	20.4301825137	20.1978864506	8.5633400613	17.8219667587	13.5929954376	11.9263292336	13.2123121162	22.3552824541	23.7826903162	15.4537279393	19.0838720822	16.3862861728	11.5250385249	16.7531847739	10.5419703689	18.9597070732	12.2233967866	14.8466440222	15.9094324792	10.9827567362	7.58642588602	24.6865680361	25.4203044153	13.9626409238	23.5403930812	25.7699300051	22.6982502669	16.6286501274	15.0224421933	10.8366445522	18.3529968986	8.59388329731	16.7931607758	23.3302954319	14.2249507747	10.825886066	18.4813954945	24.416023442	30.91339548	55.5774531453	56.6625764289	10.3315604828
TK1	40.2551280999	33.1142324839	22.6171619273	10.453970055	23.1109379883	16.4990494463	27.9322741588	21.082383387	24.6376892718	45.4201587382	31.1291764872	16.5542991342	35.5260146615	34.0753730081	20.2644067474	11.3951353323	22.9819243476	28.3233728867	17.7339816125	18.9765967855	12.1623368199	32.5155212033	28.0473179548	23.2243911158	19.5692079966	34.0544589044	11.8709364439	37.789119137	31.8601593523	11.4704868848	31.12389698	23.1085218527	14.5087097011	10.4650540232	30.9377630578	23.4076784641	53.6753051426	28.9603771205	3.7718991448	21.5953657407	20.4176859493	19.8107190618	40.1996087323	18.443890849	24.0157027121	25.9394165211	21.7256785254	15.2487089909	47.6114473816
PLCD4	0.535918532351	0.561854720975	3.26215280212	1.04687520342	1.04583585483	1.08884142291	0.498325492225	1.02858411551	0.45631510414	0.668457081853	1.86756067564	1.32810521933	3.03359317629	0.664836901914	0.45981833532	0.525013038737	0.39254717752	0.482270455609	0.628490089741	3.18980301122	0.692615356188	1.62028378315	0.412160002357	1.23727627781	3.66267439306	0.464914695997	3.42678860601	2.73710419644	0.349076329201	0.815957214129	0.818773321392	0.418383812353	0.528486592876	0.848715391596	0.472887518754	1.18929595579	0.369917571341	0.325004988647	8.86483917763	2.23601178943	0.347382437509	3.06227173938	1.14953349072	0.860347528801	1.31508129062	0.513710391079	0.38143944524	0.400437067568	0.884922906305
ALOX15	0.321282790508	0.213800525033	0.365802360958	0.699186697164	0.340909954928	0.0832400199366	0.262035501264	0.0976339490692	1.08466022474	0.077546958032	0.419565470463	1.07394680626	0.172674419532	0.0752349810471	0.253109991591	0.29234964053	0.726388299653	1.2090506412	0.719917734975	0.648854217051	0.214877606656	0.0616851982037	0.378870776942	0.183161273469	0.262459471428	0.644803025177	0.277942472544	0.0660865747975	0.579370690353	0.12011544238	0.0221655293585	0.555064795612	0.108956773357	0.841540689322	0.444572867086	0.151371585413	0.212525106841	0.321271542421	0.886355863883	0.558204006786	0.569094324217	0.372796292143	0.458305640376	0.184079300471	1.67897939941	0.0368921228023	0.738830553905	0.950507636118	0.33644518719
LAP3	28.1222126365	25.1603062873	21.7492671609	21.7688654212	29.4061766661	19.3073421893	27.6200930978	22.5060813184	24.6861947072	29.7246285328	24.8272532513	23.2210370178	50.1534033106	25.4824710979	24.4573590322	17.8911874445	26.6459373628	23.0494910245	19.7018568176	19.3760453486	25.0041335072	26.72427096	24.1400187588	18.5550008945	24.4115227707	47.8217831591	18.0349490455	21.3963361215	28.283714162	29.6077319401	31.8152003303	22.2886958365	22.8432259522	24.6757311045	41.0302120249	22.0310911194	201.713106729	23.2405198149	12.8463430645	20.8783187749	21.8745035715	26.5922388616	82.0857116794	20.804089734	30.667541277	38.3344888155	20.6601856233	38.6905433293	41.0649380635
ENTPD4	9.96652053948	11.5631744354	7.53620732613	4.02352531531	9.18928236909	7.60298984733	8.75469611321	8.13432442663	8.77096173739	7.59110823067	6.12226887542	8.34338566808	8.70359251689	10.0005897017	8.59978824825	9.26101401115	8.58478386466	9.64959850471	10.3976912069	6.67365197664	10.3257585774	7.50417615029	8.81915652475	9.56379063772	4.65291035701	7.62012417838	7.63763801912	9.03930661702	4.78913293929	8.31560250501	9.71626272291	8.2482765096	9.64815066136	7.80561018769	9.69231861536	10.3852500463	8.38724653357	7.1373369416	4.11717662619	7.81537135491	7.37006958029	6.1835032359	4.97418327678	8.20020355299	13.5923174844	10.2149942875	6.3572052925	9.28022461321	6.73904536261
FADS2	0.666419211015	1.12791804817	3.23739181197	0.988761096747	1.62738743753	0.70319787434	0.485381196973	0.810661818022	1.0232621741	1.85540204956	0.85206636965	1.20791521556	2.74860591455	2.73184158852	1.0286474716	1.23134417147	0.699672810511	1.88381652966	0.704158386703	1.69946705302	0.600727924946	1.67411896675	1.33049754386	1.76909555986	3.18780251679	1.31229410884	1.63892789515	1.32302798012	0.717757632051	0.709205103582	0.723082212763	0.744034540461	0.710427412429	0.810799303842	1.71979265911	0.679563599615	0.519847163764	0.546786362854	4.33542661376	1.54862224039	0.797941538486	3.83436327609	2.22684014712	0.640914432439	0.891549329405	1.99544292677	0.730678288664	1.89524550845	2.79580681839
PLA2G2A	578.45427944	421.002917319	87.3371851041	155.044917135	106.989359371	665.53007435	43.1427068093	75.5109958514	18.2891560961	943.510360432	179.770015703	691.510250615	914.26357159	1244.27945438	6.11077972362	16.0727115386	28.266965587	23.4072682494	175.420523092	32.2908084512	44.4702136471	202.080349887	54.9271063005	139.787659016	276.758204405	131.260785783	82.3149148252	236.984568605	47.9576987336	34.376065379	72.6005758373	23.5095878878	287.853775066	16.6126866007	443.519787855	130.091375657	656.976057245	179.863331583	14.4587634514	23.7892339028	19.8198637908	186.812128698	2961.76593628	30.4832529741	3591.95571647	19.4817907807	0.455360113653	231.854331663	538.838325398
OGDH	53.868918152	59.2977602825	62.2433334239	78.169247637	52.6549231912	38.1440891637	48.9292500355	59.0292627032	48.1981960122	55.3706968831	34.4757339667	40.9737344047	44.3737225254	51.0309156878	43.5415479472	52.714004306	54.0221610952	53.3088789724	47.1419701091	45.5479081798	42.429643308	44.5819754649	62.4553649005	59.3093329349	29.8059729725	55.8840326987	69.3515869136	62.4025404854	34.9176127924	47.898042258	58.4157479776	52.1822463366	57.8273389479	50.2225551441	52.4114459522	57.3372612848	53.3880347358	31.5988705536	52.9864593219	52.1132145406	38.197052142	51.3483564602	32.2333576899	49.6547455131	67.9137950399	45.4453001844	72.5800466245	43.811763334	24.6710713864
GUCY1A2	0.0689336272678	0.128214054129	0.266845284158	0.109806241635	0.081567514795	0.135399683262	0.0797578012504	0.103704761243	0.0566422177596	0.122158109376	0.0900209118254	0.166793836607	0.264414657372	0.221551142205	0.0932358461681	0.0868928878224	0.101904298933	0.0641976380407	0.062992858355	0.224996409637	0.0720271710457	0.248512128776	0.040507929268	0.257227344325	0.271593995509	0.100290610173	0.309377271834	0.173457645057	0.0618161020802	0.0895500353077	0.170631629585	0.099691677149	0.0924898560328	0.0893063109607	0.0392407009163	0.0918567054078	0.0578223208223	0.0788397411582	0.302334380671	0.165456234184	0.0320675718111	0.232687227881	0.183371385029	0.0914914714822	0.209592783165	0.277857371426	0.0690428032615	0.14359539609	0.320830368691
NIT2	3.29811662513	2.68489300499	2.84588020392	1.87960035409	2.70729570689	3.57022444436	2.89206619951	2.30544053025	2.75810513323	3.0061332753	3.44707239169	3.16433196801	2.63182954178	2.7219330462	2.55226587078	2.2277293867	2.9268251027	2.77892787692	2.85543372111	2.5072292331	3.14944553501	2.90741012248	2.76687316263	2.77618633573	3.45911909011	2.33708525084	2.24426845633	2.85793486727	5.31396726636	1.62198634449	3.28226890763	2.89895234413	1.56298585471	2.38243874927	2.583988174	2.80883832855	2.74920533756	3.65650010829	1.89872738601	2.64112495084	3.10833629354	3.37047106756	4.52352598997	2.73937181796	5.06500093249	5.00208441721	10.9097649663	5.60815242018	6.39139808604
PDE9A	8.6836496871	16.3323425226	38.1720157055	30.00735619	17.0206675122	14.3958876671	16.7092812179	23.7798063694	14.4026231846	15.009516451	17.0778623233	11.4919617548	14.4925633755	9.93229672808	22.0180273421	76.1446377417	12.785048889	14.4707674629	49.4937150277	28.9088562222	36.3452999018	41.7263147714	38.5217066304	14.2119225531	18.0237891962	29.1603542794	18.8783055924	33.2880253175	25.207508271	32.5683958992	41.5369897746	16.1275979878	13.6945744891	17.1372302925	9.80564352533	31.1850522078	14.9989200404	9.28140524063	13.9573768657	18.1798590155	8.2042405437	26.6472706072	10.9841785726	43.6101550649	1.67137839886	9.43405980805	2.80886590763	8.82884210085	5.99887433681
GPT2	3.74359678326	3.73597307309	2.77502719876	1.08505097241	5.26899567008	2.27428398191	5.18102889601	3.62280939336	3.27118040353	6.42743248994	3.13627087582	1.91510126653	7.52259560003	5.28929550829	3.06983811439	2.55811303336	4.23834230088	5.6742908827	3.59365675893	2.70610778158	4.66856977521	5.4376242679	3.68448286074	3.64110758639	1.47636550642	5.93951172173	2.47919961274	5.70553349531	6.54193270634	5.48574446643	4.23133001835	4.56209805635	3.78243593039	3.29502771338	5.6907964546	2.32468384221	7.06485646885	2.92592722959	1.51497676128	5.91943529154	2.76296010925	3.72103355344	2.37971383719	3.42142664973	120.727148477	10.6923520989	9.52963824043	7.27166573549	13.548211026
ACOX1	29.8338038907	19.8235649672	16.0604396706	42.0578081539	49.2341758535	14.4514328423	49.4251439465	30.8606375395	50.741494752	18.240732925	17.4584574734	11.5756931984	10.6539268969	25.0481936761	46.9678562773	70.5960887624	54.0622130215	39.1566553362	30.2991762443	29.8858581416	57.3850364288	22.0088593296	41.463117855	21.4445116439	10.8007792311	46.7044834765	16.1734272034	12.3860459841	29.1521891768	56.3354586609	22.1283914571	59.455320533	53.4286586445	45.8943804926	42.3967944489	29.9995719376	50.2407633887	27.4918004174	7.40125907094	40.0360698706	47.5419687765	19.1530741909	8.21284573098	41.4824012118	12.0079528548	14.9623755203	12.5963301663	13.9846586686	10.6568245266
PGM2L1	2.13118495036	2.460870565	2.89850931753	0.595399589543	1.69397847388	2.24880180845	1.78850728189	1.50723792577	1.87292641851	1.97528455548	1.59650429347	2.40709833955	2.56972113387	2.55072438342	1.47489142574	1.17665284863	1.64521326068	1.57971079501	2.07215840798	2.17030210226	2.25293404777	2.4109846007	1.71607509036	2.84272585733	1.57538643059	1.53904117962	2.59860140325	3.04300492454	1.51361982415	1.10871637568	3.39617124588	1.2871646769	0.994083057579	1.38197146288	1.51301407789	1.9230083741	1.79817815411	1.71681056578	2.22934489912	1.75593332598	1.15766926764	2.61251049986	1.92662002283	1.63992672949	5.9031621232	2.42618661425	1.20099222215	2.88097839002	2.88695401085
PIK3CD	2.7958630201	8.17400298706	2.71426304686	1.41134467322	2.69634093039	2.88832782668	2.3686498691	1.63813841008	2.65066157677	3.20701564859	2.80531399469	3.94922033315	5.24289714724	1.99426624454	5.69034447827	1.9084118083	2.53934494049	4.89846985028	2.20636609421	4.20453953834	1.95734390382	2.330324593	3.45683350968	3.10165045942	2.02730896634	5.7346653216	1.81169593186	1.16420144881	1.01424828063	2.7093537891	1.72383314805	2.2239394151	2.68501976979	2.44721732184	6.64120665727	2.90577902829	3.0203199178	2.45781550518	2.08425285764	3.35846472526	2.31046648429	3.02197769664	2.66847507043	2.39699751982	0.532532385755	1.45572168253	0.969402137089	1.72496573513	1.78155484197
POLE	3.81704662765	4.8109839337	2.95348218637	1.89152965418	2.58166681492	2.65980428348	3.00543196519	2.94884097515	3.40624074254	2.33062148781	2.087934383	2.47901686695	2.80567726206	3.70064242978	2.28163512151	2.4080848331	2.70778074962	2.85092009516	4.45121618146	2.13057348407	1.78357857841	3.26516835955	2.97116165564	3.27927729497	1.57975200108	3.07413348623	2.43948613765	3.23189878192	1.21329471547	1.94581255203	3.13150748157	2.47257940933	2.858316192	2.3011837436	2.3123836805	5.10336144408	3.2868657395	2.4126034605	1.4433767207	2.57172624395	2.12738079156	1.47178758414	1.34102195478	2.92069017375	2.81478182084	4.02548079214	3.05796808484	2.49525017501	5.16236709218
NNMT	1.94942790815	4.29717383579	12.7184467733	5.23933603217	4.52713587817	7.16557384614	3.43487171981	5.46509291069	1.66802840991	15.1666714724	3.15736851116	9.33703790527	13.8538952439	23.5671005663	8.00332431618	4.65118219756	2.75421928112	2.67300704307	6.83396430651	10.6502373367	6.61253096954	12.4119478985	7.15504911029	7.12488658723	5.34007846063	6.35862851189	4.63496448253	14.7079488817	22.5644681927	2.4804586401	20.5580893205	2.40659236846	2.67842997437	3.1812034015	3.1499150906	3.72168053605	3.28542559118	3.20855563772	4.20482018041	6.29550026986	2.61312555706	9.18668847027	18.4838999385	8.47328840775	12.8049702043	11.4179995236	6.18445888437	16.1676499123	12.927816991
GUK1	28.4731475877	25.2468169918	24.8924375256	35.6854426896	31.1113126163	33.7620111508	22.8839038522	34.1027124229	26.2349792821	39.306167417	49.1983081143	30.2431701268	34.9759305532	27.5758172805	31.1214368248	23.192776849	27.1192660637	27.9817818607	30.3965038045	24.9658341749	22.5410121197	30.5743435563	32.0296107515	24.9675147768	34.1292853658	35.9763560141	23.8180993014	24.0541920328	63.5078184397	36.3442636321	25.7466470113	29.570731718	30.1138202986	28.5310987525	35.6482061459	26.594962395	37.7038349925	42.4327747246	23.0399770117	28.2161270452	35.7544399266	34.6739461203	65.3897012719	23.4802248909	40.4845035886	25.6105069647	26.4917458055	47.1443023355	30.1928355701
ACSS3	0.126659129609	0.133211893578	0.383753938905	0.315668999479	0.185619642021	0.417879070532	0.157082725499	0.141882355173	0.138859918602	0.168760127554	0.195053129678	0.366037981256	0.544175687497	0.33060609057	0.157036180444	0.168996064193	0.138319041858	0.206845222363	0.182569022729	0.302244715108	0.173329160185	0.192209087189	0.116483578846	0.260025080181	0.496487982628	0.107286600119	0.261321508798	0.183923246319	0.176801140853	0.107214434094	0.200486368336	0.195356141862	0.116186425925	0.154600123351	0.141092794402	0.129108463861	0.0674484734108	0.115686533475	0.825242862698	0.371298676859	0.149569151954	0.632820330491	0.280273128585	0.212992174772	0.00399639596923	0.228312735927	0.117737029907	0.249301680319	0.133470784933
TAT	0.205425346275	0.292950842882	0.201861276776	0.380539233249	0.86653358647	0.14292030257	0.577379501029	0.24586348262	0.642044570808	0.149947202582	0.136196794745	0.098400667179	0.039134851243	0.306047567123	0.397060078554	2.0552246414	0.789170633992	0.297329299882	0.288032297956	0.597360185539	0.879301262227	0.342446865587	0.672493098751	0.0576549819576	0.147839590906	0.524173021298	0.126860408358	0.0480058685915	1.00071146048	0.730985513222	0.255830738332	0.621232744143	0.567960002198	0.668466860897	0.203551092296	0.357362361346	0.397957603807	0.145210782088	0.0265718632871	0.645071819228	0.455308788984	0.203814514757	0.0266333795195	0.540810254809	0.137411127026	0.013935356318	0.0118254391145	0.0190572022899	0.00353017513469
NME4	9.95494069816	9.28530985448	24.1397957988	9.95358175141	10.6599245276	20.3334687571	6.02657324251	13.1689645024	7.47519138743	13.0751898771	23.087869001	19.01957582	34.652012682	10.3814118463	7.21227915718	5.21660702285	7.37649043081	8.70852080282	9.30465393836	23.7365172446	9.63299628457	16.607745655	8.27766692214	14.5373726726	33.7351771586	7.68198001497	26.9591550849	22.604317978	16.2315760755	8.56460742523	8.86092100668	7.75331114892	5.33594867128	8.76411926796	6.48514750666	8.51176448304	5.30711407022	11.3693089893	39.5844698562	24.3765987503	8.8469292153	33.4128981793	49.2840310425	6.70143953626	24.807593133	15.357127184	10.1282125673	15.2682285599	24.4862912632
NT5C1B	0.0942917043498	0.0858999970153	0.0501242806935	0.0924306518952	0.0873180953028	0.0581467325804	0.0290006499091	0.0570340120419	0.0922366067463	0.0141873505934	0.0559710019068	0.0947041834641	0.0707640299877	0.108703232827	0.0531390797577	0.0356572495025	0.0708768002298	0.0967740872514	0.0459549605349	0.0774374157219	0.0815364794533	0.0430897629152	0.080867577421	0.0446795639321	0.0648656320419	0.0427585672406	0.0296625337515	0.0651035193063	0.0697586262068	0.0897325922068	0.138778711027	0.0688573110311	0.0669776716041	0.0867969914237	0.0747628220287	0.0538488500906	0.0744404405277	0.0914311788648	0.0360356320023	0.0326424997526	0.0506123306902	0.0418794826097	0.0902976442577	0.0654842758553	0.0	0.0377970763037	0.0267285968114	0.0310134816499	0.0287248411637
GSR	69.9682976461	55.3877050727	38.8853642342	62.8669670179	43.7725854528	63.90015148	52.2940579235	44.1863475999	47.5515388555	60.4967300329	60.2115496792	60.5025563421	35.1617053852	50.9570651227	39.1790839917	41.4887134151	45.9845756798	49.6253752501	52.0672630946	38.4085331121	42.1547188192	43.744349261	48.2195351951	45.9445411458	53.0646339987	42.5998523133	31.4202931659	59.4405026518	72.0880729732	36.1095332455	54.5976133277	49.4898737554	40.7210069827	41.8067751044	45.5608592246	54.9572380898	50.9269501341	69.9428376992	11.7303067155	36.804239981	42.1037646607	33.590714042	52.6956799775	46.7109960388	51.9086279711	56.9904771894	30.860619888	51.4224651713	26.5234108668
AKR1C3	14.6084657449	18.2989835876	8.36303582969	67.5621850028	35.5589140919	29.3104083708	32.2417165202	27.2727601434	27.5887211453	17.8905076164	31.5897336535	23.1577783797	10.5297808749	23.2074969492	26.6611000882	37.6402935768	33.9599271784	33.5673191014	22.0832300288	23.0403649933	40.7695598837	48.1179362024	37.2006834362	10.9698236448	19.3454753521	36.8465405644	12.7689334693	15.7241249992	70.2354867361	24.3072210495	30.9425534351	39.9809005661	25.4500594929	34.774790633	36.4752702081	22.6290329058	24.0351043186	20.8877990658	5.94793054813	17.7889526936	49.4134106894	27.8154752248	17.1827952238	41.6629134698	20.1507900685	10.8349613404	29.4316530587	22.0924485468	4.80648573554
PFKL	38.7155773404	38.65694743	30.2201788511	45.24972283	44.0453160131	35.0918071704	47.7291899732	54.564672002	54.4196864349	37.0741553733	32.2334222124	29.6785357339	25.3393655644	47.1599143328	52.7408879037	40.7229857762	52.2337346596	52.5920435966	46.7831968882	30.0766180576	36.7934208494	39.2767485397	55.4261809515	30.4945081666	18.8961224462	52.126170055	28.1365156915	30.607628236	36.5526561957	42.7169030965	42.4143273032	52.3858578303	41.7260351451	56.3842727527	41.3244182782	51.0232218725	40.9417664043	40.9811747591	13.1275445073	38.6237752201	65.5200231556	28.7966616106	21.2611256063	48.8124575527	27.878311161	37.6348423259	17.6027627374	27.4379253286	21.6580539573
ACSL3	17.6098442324	12.9850362684	13.196343251	6.71677046409	14.4035374154	13.7191593602	14.5033915386	9.98535812414	11.1482304722	15.2532693665	10.535200588	17.1819455048	16.321552471	17.7789692564	8.97599646486	9.14388300698	14.2210134181	10.2854681178	11.6443673375	12.7407322637	12.8417927989	11.7380085156	10.4034071984	14.9657578128	13.2167309022	12.3120023989	13.7670358009	17.0607225346	7.93103812835	8.43347553894	13.3394849832	11.3266505942	10.2865307164	10.3217747382	11.1795599356	12.4369110789	13.0769748075	10.1630126752	6.87186134686	10.8502641209	7.84589344379	11.9233837064	15.9289160247	10.1621520232	16.9483879764	16.328971265	13.5828659684	11.9950337509	18.1675475228
CYP2S1	26.9166353716	44.9851918085	20.063714395	102.21200744	11.8407848969	35.82419385	50.186035503	36.0123623941	29.1792296257	9.13883075557	27.6887845335	30.3188775064	10.1931596411	13.8050733158	27.5557856679	30.199029062	20.127109873	39.149175801	31.7802297094	18.0971874765	19.9361160599	11.7428449789	27.3481541175	27.4582037853	15.2076052424	12.6865238076	16.4928394031	14.6010612114	13.0380580269	50.1962461568	13.7828870969	55.7743965672	36.3249113882	37.0931050153	9.85300636246	33.3920766507	11.7532607049	49.1453451835	2.63523858777	17.3618096288	23.9074317739	11.201284013	7.2404195207	39.9471581647	25.8319568281	86.3422523222	46.9131737906	39.7182505023	65.2128405094
MTR	2.0522700916	3.27457865139	5.13866049484	1.90756764649	2.33897378932	2.87393829915	2.99745309115	2.01001440571	3.0146617739	2.15670306041	2.39754793374	2.98171709415	5.0499582836	3.89877601896	2.22532674346	2.06027832154	2.09690889154	3.28863005708	3.16539537839	3.66243646611	2.50445364922	3.29949990626	2.41107172661	3.83518560442	3.15434734382	2.45622903495	3.89085494616	3.91915172778	1.37158715681	1.50532402369	3.24165767536	2.24899933256	1.20651377623	2.41037549799	2.22760212515	2.56902050456	1.99782780118	1.43731690501	5.37934119356	3.17640508811	1.63044014509	3.66126166634	2.00677503652	3.36514677586	3.83897296374	5.35711248255	4.15811474355	4.05320219716	4.67877506468
PRDX6	220.962994193	201.075092704	135.964567016	50.9564238581	175.75390926	194.405923638	219.597205835	267.957765882	265.853213901	128.32863194	222.119324936	152.045013172	83.4667787662	124.125752916	220.255397164	285.89250525	250.190509946	193.770403295	262.98069081	202.65804293	159.624477366	137.363301123	233.077645408	162.1449406	178.412237073	151.131233005	140.148704858	159.27172505	137.007533322	358.476393073	172.5151297	236.23891535	277.01809345	235.961544835	170.297856739	259.702479915	163.388753289	261.38652413	82.9839338566	166.071783156	291.374110107	149.591887659	126.383558491	233.149883769	57.5629326887	73.9159911626	76.4292335152	71.9511201984	116.80807392
PHOSPHO1	0.424507569174	0.522737650258	0.304218261858	0.193958425845	0.384783271864	0.260301499282	0.222557528902	0.324060329214	0.421167492625	0.309618765729	0.300673865569	0.260154657626	0.376181583415	0.199073587421	0.33898481759	0.359154830567	0.351001312599	0.64983290252	0.675029996615	0.72998339379	0.496183808623	0.233083867019	0.339388453871	0.393777457825	0.21778465259	0.430682292855	0.318691764729	0.437166705641	0.542947742661	0.208023087894	0.381228439257	0.319581489952	0.206136122354	0.202374037899	0.366866918681	0.415831023339	0.21087997322	0.472273503007	0.0604943430708	0.317829368328	0.280383787842	0.210913891156	0.17179744646	0.373764945953	0.0481283863208	0.370132843004	0.143584896656	0.485925759644	0.827801543658
UGT8	16.5500165014	14.3080975729	9.36954724255	8.70522068755	14.6909373766	14.5925653848	22.0825088572	14.4841359371	16.0872835692	12.6676314278	14.3135420981	12.8347977932	8.73107127924	17.7169950038	13.2406551171	16.4029304498	18.0051477492	16.2351145565	13.5301516058	12.963899597	21.0918444454	11.7400576223	16.0062130467	14.8037163345	8.65082950706	13.5912903688	10.1527789321	13.9717666626	12.9892265172	11.0469951672	17.930226111	19.0771351101	15.2870299486	13.865787055	13.2139233851	16.8046297854	16.3389885693	15.4677361381	1.78648017817	12.756987611	14.6737834759	9.23879745965	9.64335027386	15.6388491265	25.736242334	15.6234363709	12.3643929184	10.3853649418	9.40774920276
UGT1A3	0.0	0.0	0.0	0.949120378215	0.00978133417544	0.0463187278635	0.0594037009601	0.0629063349789	0.0165316858214	0.0	0.0	0.0	0.0	0.00885591837351	0.00634945713625	0.133143640674	0.0920992163741	0.00481804008231	0.0102957084543	0.0	0.0	0.0	0.00402611112581	0.00500498486731	0.0	0.0	0.00531645412755	0.0	0.0284157464074	0.00382925906441	0.0	0.0471876467687	0.0100037452868	0.0561771042492	0.0154613502479	0.00965139875527	0.00416939250933	0.00630281844034	0.00922673247877	0.0	0.0226782830369	0.0	0.0	0.00391227703357	0.0	0.00564534888825	0.0	0.0138964656482	0.0
P4HA3	0.161973729101	0.186875079251	0.226238749743	0.111074138024	0.0868389239143	0.237735867729	0.168928811556	0.1003525901	0.113745750901	0.479722841542	0.116894090213	0.500890187965	0.768268075382	0.226041296933	0.09512544769	0.0768334122791	0.12335374268	0.0588151817381	0.142821173962	0.236961434068	0.0709529061195	0.195220594619	0.138507662849	0.294377754242	0.222851594098	0.127571769211	0.277297707017	0.332364102827	0.435175567368	0.0679925111601	0.094102596578	0.201410135343	0.111016868997	0.148663392769	0.0457554151511	0.0803300194479	0.0416429646959	0.0909294363018	0.440293966155	0.16880951905	0.0553680465723	0.408166692995	0.257432750132	0.134591503166	0.213840579032	1.05251045404	0.180757052959	0.971563648578	0.652284610276
HK1	27.5921567409	21.740047351	28.8520322006	6.88233565774	29.5058688697	18.030877617	17.5841416816	19.231577149	18.8469760506	37.2660023432	19.4017077342	19.3503919183	33.4493751101	22.3242769773	17.7339537991	14.4553215381	23.0330927459	23.5602993047	16.4313378331	21.7902172917	19.4848153241	20.4466352938	17.6732608341	27.987052065	21.9080950997	26.3486407579	26.8076636058	27.6621498123	15.1173071658	21.8530133656	29.925476917	21.5817238127	19.2009643481	17.243780919	28.8455382299	19.489799917	34.652646373	14.5169860323	34.7635066327	17.8299321422	16.5440341462	29.6334653786	22.2859016902	19.8734177675	41.0127474491	25.4718281275	17.4493892245	20.0655055893	28.629913912
CA12	101.765272245	73.1459162588	47.81880104	6.09330398165	76.6722338405	65.2657675285	95.6382720021	86.1463161503	84.0956174193	58.8493262032	56.4283859438	37.4004188957	25.2699579998	93.8584802788	73.2253714236	100.790440215	94.9983681384	94.7228683032	97.6555746456	81.6600799805	91.5123821418	49.9758640972	77.2332139955	71.2744557648	26.6936320117	75.7105494661	52.5034318807	74.7787907384	68.1290503728	105.367862288	111.590026229	111.159799869	106.45975885	59.5089810718	101.398845807	89.1809259135	62.900814596	90.7879695762	9.87652192782	91.9579631704	74.5742289334	50.1582631714	23.7845032169	102.604021058	0.414204883641	11.8282572692	21.0335957629	24.534013427	13.2358140859
COX15	14.5517903975	12.801102072	10.2202716945	10.3371745831	14.3772264616	14.0604562546	14.9915050512	12.2908080632	16.0657257908	9.76830166703	14.2698277058	11.8871208285	11.3813616481	13.611245477	12.3896773168	11.2543396486	13.25656883	13.5838313343	13.0606841833	11.1497942374	13.3668927005	11.8910621153	13.9283511992	11.4134611926	11.476803744	12.1573511277	8.94699281141	11.2021569852	13.1718229805	11.1876401061	12.9274829445	14.4479422083	11.0458639573	14.3190411852	13.0373014704	12.6339767281	12.9230106218	14.5341831355	7.68515466796	12.4443790322	15.1548839848	11.976360965	12.480349358	15.0930140608	15.9950261637	15.0925435915	14.7004684471	11.4908067938	12.9368342913
LTC4S	0.0	0.0359147743393	0.0128965866756	0.0515269867319	0.0	0.0	0.0	0.0293488133726	0.0370215454125	0.0632717749618	0.0	0.0143984738969	0.0197242860431	0.0330536752045	0.0	0.0	0.0118534313136	0.0539483061901	0.0576412838673	0.0	0.0	0.0160140645733	0.0300539738234	0.0186805181834	0.0	0.0	0.0198430406153	0.0145172109326	0.0424233744183	0.0428767791381	0.0421988042149	0.0270957460601	0.0248918695643	0.016128803356	0.0	0.0900567807513	0.0	0.0470490591293	0.0172188476502	0.0436730357428	0.0338576111513	0.0	0.0201351626205	0.0146021145322	0.0	0.0210706016811	0.0	0.0	0.0
DDC	35.4569841613	24.7497688666	18.3090406473	105.428815477	23.7383124247	31.1145094373	34.6739826342	24.3246633834	29.4150974328	25.4386027421	25.4893548994	24.1135503124	9.84387793015	25.4981700007	27.3434421183	19.3120163598	29.209243586	29.3028757712	26.5763079651	17.8045216276	24.6328275967	23.9157390219	31.1178231621	16.8920968393	15.5264528764	24.8093377753	12.641029272	18.6067685062	39.4342039767	13.0163109349	28.1820192649	33.873899005	18.7999019868	22.2172620433	24.2818287018	25.9879976633	30.4270671867	29.7580498068	2.70305160166	23.3564954904	31.1373852983	17.9645592932	16.5772999316	28.0456332268	0.0364492721658	25.1321751612	16.5015606379	47.6439172619	36.0571683008
RENBP	2.11006806938	3.40277209555	4.85022004128	5.33731408019	4.70360442116	5.77292181223	3.75006257966	4.18376822697	4.46231107603	4.69312315828	5.05546306391	5.74046225033	10.8127059404	4.95133449106	4.26408952608	3.11008527928	3.84657387966	5.22079028849	4.57610705914	4.56054282603	2.23229895628	3.62844292845	3.98822222976	2.4139915515	5.13192444659	6.79593068656	3.15065425828	2.81818797744	4.01943426696	4.09966209085	2.61653100865	2.88123807838	2.77670801664	3.86940734592	6.72158337278	3.80961635093	4.22935108969	2.97179881116	4.21074070024	5.78284496419	4.5714523533	5.22756111688	5.70566099639	5.63549337281	1.11137498796	3.11357320709	5.00455227809	13.4050158232	2.43119403099
CMPK1	70.0510674933	81.9233567658	57.8237050252	72.3692239202	68.2531040572	87.4559682778	80.7892351685	79.168561502	84.9071615624	74.4732822724	96.3450405531	102.053656111	54.9556374704	73.9723365633	63.9711853348	77.06176305	80.710445521	66.9997543754	76.9662890354	69.2404253872	92.6883959844	61.9292372421	68.2516988908	68.8000180129	106.202466423	69.2014165559	52.6714000466	69.7447600369	95.9278578409	90.1766631588	57.7466703997	97.7766208914	91.8191132693	59.6921809366	71.8594850636	67.5865924981	85.548333068	98.0859788854	25.8696612131	61.3282580892	76.8581513477	50.7870480971	83.4169825577	69.1383836253	80.6735799193	139.452170448	59.3215103431	78.7185215876	47.2772065172
AZIN2	1.50847450149	0.548265669317	0.672659534695	0.201331546877	1.53483285501	0.785455177104	0.989716579981	1.25075433895	1.10565295985	1.27348072874	0.853975492227	0.8007123267	1.18650045844	2.75421424254	1.35020252471	1.59310273698	1.24080974424	1.66999850994	1.13833113689	0.995746520141	1.61700395019	1.3794899522	1.4036979047	0.943783411122	0.645212955012	1.83565140051	0.649111571036	0.474891412973	0.929032445183	1.19480589201	0.855093561609	1.25322059884	1.66473058936	1.34247513172	3.16023492994	1.08018707963	1.61768361042	1.05598202356	0.506941356402	0.928619645805	1.89823556394	0.829903340079	1.73083196342	1.30032063667	0.331116547145	1.73082833605	0.422433267672	0.615834407233	0.433611966159
UGT2B11	0.0414092772701	0.0	0.0807130481118	0.0248062068596	0.0351511758857	0.0832277949374	0.0200136610641	0.0282583081908	0.0594099113243	0.0152302010813	0.0901277805341	0.027726948118	0.0284870948668	0.0397818869585	0.0570451025832	0.0574173884355	0.0057064984353	0.0	0.0277497618618	0.0479593290175	0.0164118509481	0.0925142082621	0.0289372672031	0.00899320584598	0.949549401347	0.00860654319409	0.00955286931077	0.0279555984355	0.0510588270463	0.0	0.0101577089306	0.0195667180757	0.137810075924	0.015529510178	0.00926057448206	0.00867105675731	0.0	0.249154791318	0.0165790520186	0.0105125724163	0.0325995739034	0.0404620752419	0.087241528511	0.0562381923177	0.0	0.0101438437818	0.0	0.0749095827977	0.0
CAT	40.308205371	53.516211436	42.6596738796	63.3515911606	59.0240159459	76.2457239604	73.3165642017	40.8475153543	63.4454826465	39.5182991946	72.9342005129	61.4729055423	45.1752271239	52.6784924636	53.5139238107	37.6403604061	54.3768706635	51.4912163199	53.2095009496	44.9657383644	62.5744305801	42.9967729667	71.1027993265	37.1962325602	48.4687236103	49.2856794571	31.0378118267	41.7748684456	99.6113506387	31.8840287092	23.1291305487	68.649205816	37.7648408419	62.7256728162	51.791042449	43.4843107692	48.2833441324	59.1739685568	21.4079201073	66.6554129829	60.9534112486	61.4115252495	45.2987858233	62.9143731339	16.8537426926	36.3122452075	36.8829145205	29.5981058501	28.6628514631
GPX6	0.0	0.0	0.0	0.0	0.0	0.0	0.0	0.0	0.0	0.0	0.0	0.0	0.0	0.0	0.0	0.0	0.0	0.0	0.0	0.0	0.0	0.0	0.0	0.0	0.0	0.0	0.0	0.0	0.012529400968	0.0	0.0	0.0	0.0	0.0	0.0	0.0	0.0	0.0	0.0	0.0	0.0	0.0	0.0	0.0	0.0	0.0	0.0	0.0	0.0
UGT1A1	0.237177112614	0.575022310443	0.178952771099	7.62080327204	0.737138598199	0.680448242424	0.820905089501	3.38716974393	0.885820796465	0.0675352189429	0.194830960365	0.10758080698	0.0210533682233	0.0617416310513	0.268764546444	4.72081388896	1.35061716672	0.187146396401	0.651143057754	0.281782262293	0.554909406716	0.183751263436	0.384949220121	0.872342980314	0.378952475659	0.243295242529	0.322996903788	0.170449670694	0.97922303325	0.522494555658	0.135126862657	0.972486767706	1.17900643887	0.383047345071	1.57070289227	0.509462921938	0.606278393106	0.357812992331	0.298660469205	0.372926858154	0.370425156075	0.134565612222	0.0859677236398	0.377961694799	0.0767662306997	0.00562260067245	0.00477129686532	0.0138404691446	0.00427303715094
PLA2G7	3.36535199389	3.48653396696	6.52544369836	1.26569201466	7.86860055371	6.6622494212	5.34835621344	2.97862932166	4.99526510474	13.9597647621	5.19890491275	4.48982224535	4.40982853213	2.05167718609	4.58031065229	3.9880239992	5.50247280813	6.84538145659	6.48875083124	2.57891467941	3.77074021428	1.37559708086	5.32237185392	2.07724411674	7.92591603659	9.11924848095	1.26086558571	1.73386803189	7.43803621293	2.72447435297	1.57656065579	2.47895316225	2.32858156702	2.15409483084	8.09198688478	4.22820586175	6.04282033605	5.55011694752	0.162091738591	8.20958224306	5.06968427903	3.41199545046	4.12260000869	5.05161089197	0.987332703089	4.67363833457	2.24074560698	5.15720063577	11.9274302581
CBS	0.0100726368524	0.0189259111461	0.0249189573372	0.0181020242217	0.00427518967939	0.0151836148147	0.00973648193234	0.02835408495	0.0130060955295	0.00555702591766	0.00328848194227	0.0177042243141	0.0485055828894	0.0174182055012	0.0124883885054	0.0104749081761	0.00624637052423	0.0284289924751	0.0405000945298	0.0174988651116	0.0179645194286	0.0815759186813	0.00527915366895	0.0295320658815	0.0173230497917	0.0314025949728	0.0139421776678	0.0204002539718	0.00745191015424	0.0125525888429	0.0185311577601	0.00951904783485	0.0109310007813	0.00566623448286	0.0202733708378	0.00632759697351	0.0109340567486	0.00413221916314	0.00907376940717	0.0191785509156	0.00297364224082	0.0147633507661	0.0176842866517	0.0051298911059	0.0	0.0111035177736	0.0408302358187	0.0	0.0421919914971
PDE6A	1.67771143491	1.84174256412	0.760862089474	0.026920505273	1.70195214653	1.08038432742	1.40341243518	1.48852115144	3.14631044553	0.513649058072	1.41146789452	0.810120473334	0.0887818976366	1.3894935928	1.45529557563	2.95578882297	2.11320064053	1.20547362859	2.87868008382	1.39325893221	1.98383532664	1.33865917534	1.87938867353	0.579577247634	0.890970591077	1.27887544465	0.580556790728	0.478412092175	1.26506903006	1.74614213337	1.4483153179	2.25629547934	2.26684868199	1.9964478587	1.76877846836	1.9717807657	1.69610887279	1.95513428019	0.171617224105	1.40764407962	3.32282203056	0.756616251483	0.404604076933	1.40841973208	0.00770768155845	0.250653490638	0.0229948839891	0.0778202076301	0.319200197196
GOT2	43.3195211702	42.2590820337	33.5538638949	22.1844885217	34.5618196596	39.6918459107	44.9966975189	38.8713888988	36.977845702	50.9074688072	36.1636594591	32.5075790369	27.8814881759	44.1968186602	35.4009303996	33.1505477029	39.4239460016	38.2605322126	31.9033741193	31.998077182	33.9458436838	43.6365315026	42.0883638238	42.9320172851	30.7214177578	33.6056579484	30.0277578334	44.6627429621	38.262188859	21.4515357155	47.4693743532	42.5424509853	31.290177241	32.5547604274	40.9449686028	37.1355711534	41.5322509757	35.9041039884	23.2062881378	41.1033542122	36.7789673908	34.0420210099	30.9414253083	38.5088856591	67.153380243	61.1297655152	35.4562785728	35.2576469672	51.1352551783
LCLAT1	3.22578104672	2.69665153843	2.77514918153	4.53481353497	2.51828691629	2.70714540391	3.61034695302	2.00585493785	2.90010149967	2.00163378649	2.12261294387	2.11654693102	1.8954207093	3.2575612737	1.96542348011	1.75571277876	2.48489045448	2.6377279236	2.18455634939	1.95884861411	3.14079641513	2.57750385074	2.697429111	2.8674508433	2.32700110735	1.91637959841	1.79040875499	2.39183072149	2.87253143607	1.93322158596	2.41567804168	2.55652347155	1.42493949394	2.40926601723	1.82713586113	2.35916418447	2.6947177043	2.04051587932	1.23143737475	2.41696584453	1.6187334251	2.23904862502	1.7529082746	2.80177222722	4.65309362227	3.10067764868	2.30514573077	2.05344358902	4.28374049224
DBH	0.105101260182	0.271049997366	0.155729550248	0.127773504725	0.0419847136966	0.139791981909	0.059761004335	0.082270117949	0.143692886825	0.0750379444012	0.0403683763752	0.149027330406	0.178631811951	0.0356367409947	0.0664315398679	0.0857244656092	0.0817903914664	0.170615096663	0.149149950151	0.14607120673	0.058807153325	0.138124203845	0.0518441921816	0.104729851581	0.0765548439205	0.231293063841	0.162592324116	0.112692213375	0.0457386598288	0.0431456639084	0.191085468001	0.0525837850457	0.0536742194657	0.0278227693203	0.0995478252572	0.194189006251	0.0469780719674	0.0304354984527	0.0742578379125	0.113006350084	0.0438042031394	0.0604100930409	0.0347338839996	0.100756703458	0.0206774452807	0.0726951004453	0.0308442591858	0.186400674352	0.145021995665
PDE6C	0.0361382474142	0.155203906994	0.041798967328	0.0231949275621	0.0350591385672	0.0856039359107	0.0399225174579	0.058130157242	0.0577729977555	0.0569637128055	0.0741607320431	0.0622222871966	0.0781343923255	0.107129857279	0.0384046243494	0.0501086695047	0.046955344829	0.0453317892095	0.159143347281	0.0430503801743	0.0736599570046	0.0807379787311	0.0487037811446	0.134544880209	0.0639267639264	0.051504050631	0.0428753554322	0.0679633536589	0.0458326244471	0.0102938813157	0.0759833453537	0.0536675864562	0.0224102028101	0.0580831830827	0.0415634726603	0.0518901185042	0.0168123510036	0.0338866939469	0.136419051595	0.0786378528783	0.0304820789217	0.0504451653067	0.0435065507741	0.105170516751	0.103599623123	0.0758796290146	0.128781770981	0.0933918061465	0.0864999559816
PTGS1	7.71183779996	8.98722877127	54.2798133076	7.48127350812	14.5107291931	11.8651571254	9.3944009815	14.4013562755	9.33150964132	11.7884386801	18.5732403696	20.014584963	51.8914556828	14.3581968187	7.3232039609	6.28981872305	9.49273550767	8.89997351022	7.80040214446	42.5685480263	9.25708893745	16.5831585158	8.77355951275	18.7713461537	45.4015090788	7.33881573254	59.8430737051	38.0789000197	6.36693520234	12.5433610641	10.6813554923	10.1635909484	5.27828009952	13.4014254941	6.18177094194	10.7607245273	6.57726853083	4.1408047584	122.387048778	28.8882875474	4.54117694798	48.5001774667	22.4797997192	12.3763992039	3.10933065771	3.93876869449	0.839283479482	2.56626919156	5.95706323222
COMT	12.0226130656	12.1303031781	13.1149076416	13.7885026266	10.6775491546	17.8899867448	12.8200847977	11.6803418709	10.8419989017	16.5502886545	16.5981957672	14.1730871986	16.7679591741	16.4804924684	11.5795343128	7.89047914712	13.5744537089	14.293057665	11.4624232892	11.515859299	8.90153522124	13.2169947261	13.8573637718	11.2943239986	13.8802225265	13.2658125635	12.0700384216	13.0808146487	14.8591074131	7.47370459735	11.7933757637	13.0342691213	7.61053938474	13.0711423824	10.9415675098	10.608719976	10.7727094294	13.456556194	11.0980461434	14.7707166861	12.6357517245	15.9998858304	15.9945825076	13.3549955731	25.8093682852	21.1662244925	22.0887881802	20.0729163224	17.7061441497
PLA2G2C	0.0155441738206	0.00649035946217	0.358914588063	0.046558647805	0.074771745269	0.117157379623	0.0100169445714	0.0742530317711	0.0223012341478	0.0457367833563	0.446583425826	0.223774462722	0.66299437647	0.0119466285154	0.0171308276526	0.0287377104844	0.00428419955301	0.0129990662985	0.0138889044612	0.460874900754	0.0369639869141	0.0752437673221	0.0108624429344	0.0607654939575	0.349312102999	0.00646143145802	0.380110349883	0.157409176152	0.0919987792117	0.103313363114	0.0	0.00489662360577	0.0179933951004	0.0408061659195	0.00695245070272	0.019529596602	0.0168735238999	0.0255074947614	0.504097689	0.292018733839	0.0061185980128	0.253143567564	0.800522293149	0.0369436154204	0.0346588591607	0.0	0.00646251761594	0.0	0.00578764613501
BCO1	2.01792731514	2.00902099461	1.28018649878	3.90950899877	2.18823468032	2.02203774151	1.40374315971	2.39991156777	2.09854461104	0.810828875859	3.267375051	1.9623203401	2.22274527743	1.78173974805	1.36423070788	1.94082530739	1.76977797822	1.51438235069	2.15739718567	0.948357265648	1.17885261111	1.28344255951	1.73619652739	0.980363795232	1.67705331879	2.85827705556	0.815339025856	0.820930936858	1.88122327352	2.0873918479	0.712454077441	1.25113913855	2.27343476549	2.23751090707	1.98771752016	2.27152092991	2.79194048731	2.650997703	0.413299357523	0.861715202172	1.99725239297	0.752235550368	3.6124543362	1.44354610475	0.0585178758593	2.09158442244	0.836532101092	1.90610657637	0.885979981449
IDO2	0.0346071232631	0.0385332232336	0.0345921046744	0.0241866098836	0.0097923392769	0.0231854208219	0.0111507256514	0.0275524863615	0.016550285828	0.0381851711178	0.0401721664451	0.0424826259531	0.0793587386254	0.0265976468342	0.0349613054446	0.0639808522801	0.00953822465739	0.0434111482754	0.0463828152811	0.0213766514217	0.0274318696766	0.0429540165873	0.0201532047691	0.050106160384	0.0105809375236	0.0575422167828	0.0212897429464	0.0155756214506	0.0113790869277	0.0230014044701	0.0396159791144	0.0363390293695	0.0233683347935	0.00432617767785	0.11867038605	0.0289867729943	0.10852617217	0.0504792785618	0.00461855679546	0.0468571184567	0.0408668375823	0.0375727941416	0.313245860246	0.00783335757081	0.0	0.0395619037864	0.0	0.0510110360305	0.0343612186377
ENTPD8	35.5562891069	33.9192501922	14.8740390461	41.029798528	33.4920469944	44.8511828309	31.1196621859	53.5735474615	30.5193993492	30.0044305642	29.8302487316	25.8957669983	18.5454469785	18.03980082	46.7508592313	40.9218613392	30.9339782762	35.9248035721	41.8081147725	23.4144885062	33.8726714838	15.0435083608	39.4812992456	29.4828110607	17.8818366479	36.766169267	22.1516622434	16.7797663741	16.4936574872	102.88503888	5.81760214271	64.5450098126	85.257356606	42.7557970442	31.2810320076	41.8565118055	25.1361839259	57.5458435765	1.642857783	19.521846977	29.016402543	17.5098441667	14.9795386119	38.5429918478	0.624727158475	3.03767345589	0.593708485435	4.69431037637	2.49027964482
TDO2	0.116864784028	0.170786214146	0.216106025357	0.268363196854	0.435392009116	0.0782948405262	0.19768813083	0.12294833444	0.201199158655	0.981433694754	0.368818492789	0.417336921217	0.339449567101	0.381724738418	0.442728081484	0.171045062156	0.33014868645	0.25246932755	0.187085970485	0.351910687481	0.509490698051	0.145051405558	0.513817900496	0.109982260551	0.509163397078	0.392676803193	0.247133309791	0.20710191341	0.677258870179	0.220074734664	0.40133756349	0.196341211572	0.163461654084	0.142438413832	0.570616051805	0.150906696742	0.292480825179	0.165136477294	0.148165828868	0.464805880406	0.333507760908	0.463110383475	0.911896422633	0.0958901776496	0.423431970266	0.62981245268	0.307716017363	0.853465798876	1.05156164826
DHODH	1.62709760567	2.04124196418	1.44376179111	0.705519920627	1.1590322751	1.7269436751	1.44153109743	1.30917504044	1.50265786578	1.59644899842	1.58959828939	1.49038455598	1.84122975555	1.76192661048	1.21835678913	1.18454093828	1.58829471433	1.8335200857	1.86968414289	1.3211301829	1.22711606358	1.8672292856	1.52956097727	1.8982278324	1.53545746513	1.56105607295	1.77371151432	1.82271228863	1.83029185202	0.66215640693	2.08224667386	1.39767226217	0.726665639972	1.12780907987	1.37157658155	1.8736598851	1.28381324436	1.66926608399	1.12099400359	1.63222686279	1.2857967179	1.39446151367	1.92466669314	1.34799396041	3.03062452874	2.19916070879	2.14026892829	1.63771885652	2.33596957657
PPOX	1.38723625551	1.77021560622	1.83858800865	1.51650621467	1.16499150758	2.28683135143	1.34811070999	1.7503283193	1.51026261836	1.31375112857	2.50427286389	1.95211677529	2.25570137656	1.54794802099	1.43481743933	0.884612475501	1.16542874925	1.83785691965	2.36137001126	1.66509127255	1.17311782332	2.04270916668	1.90513620911	1.66266748862	2.26075613796	1.62355982916	1.61211460513	1.37850166342	1.93734944587	1.23880728207	1.51765475858	1.19181288943	0.779293277837	1.46058970265	1.92611104745	2.23689549271	0.930098524049	1.88686437264	1.8132451974	1.9322687696	1.73452093629	1.81942035114	1.69315433019	1.70770255613	2.08413567853	2.34969910025	2.32240467004	2.7868612287	2.20417484244
MGST2	27.1252802483	22.0308133353	18.3052416597	29.4892086561	21.010954414	26.53614403	26.5159163054	19.366416791	19.0784829413	25.4678637518	28.9079389482	24.2234277671	16.8687648282	18.3255724855	20.5695532777	18.6977505975	23.0144911132	19.0642214718	19.5271231231	19.8981959896	24.940793833	18.2669042545	21.9201708814	18.1104512326	23.9541651732	18.845311084	14.0415890751	25.3422507578	32.7774563191	17.6038957646	22.6449233655	25.0153173064	19.6890463989	19.6786809982	23.4984487315	22.2049794858	21.6626068354	30.2796034042	8.25638874631	19.108751116	26.7744541896	18.9852329586	27.3727348016	21.4098020504	27.0315683305	25.5581763124	28.9559255594	22.1822660451	15.2485304762
AOC1	196.416315894	215.361892429	97.2413697265	440.995683241	236.362794157	172.640553327	226.650866527	316.63802336	252.414703811	182.189289038	167.262246221	146.401483653	69.6486822849	209.817262004	206.735085702	177.390811361	219.491723492	249.058299622	229.800644829	139.223754905	222.476442037	159.703676185	208.744213526	182.702658661	89.5121249527	188.126979661	148.795572325	118.249030529	133.185743311	359.394418541	163.728093919	290.227070903	297.781852198	219.565246704	80.9716734746	221.331608036	218.438354021	177.582293593	19.156184147	150.075900331	245.125846472	109.117879031	99.148952769	240.534859049	0.343751713229	87.7029411984	33.781489266	87.6075058295	54.7222759359
GGT1	4.12368164401	3.75097985529	5.99099677859	43.4401550352	2.63680856501	3.50889434596	9.33557998311	4.84439429898	7.53409322817	8.31762705547	8.14314457119	7.36219883703	5.10632139192	23.7386217465	2.53244747016	4.18416592614	4.70339021779	3.34536277531	13.0732962446	10.4071268052	3.7574773587	14.0862514629	17.1042221471	3.66599903078	3.57912024013	2.2780436738	6.27863520402	1.58058835133	6.32963635097	4.01511285263	4.12935380315	11.5527363725	7.74232579124	11.9454995645	3.06136129707	12.8410489131	4.71898501693	3.88934644413	0.96282638949	3.19934043076	17.7124939716	6.40931195703	3.35062910899	12.2829272698	10.1569998872	3.35335251797	3.87428659822	10.2763423248	14.2748467427
DMGDH	0.107329946301	0.105926026487	0.365738754218	0.11105664213	0.124240071602	0.313775440068	0.0754531020855	0.153145616183	0.151186577535	0.165079842249	0.246346979576	0.346264936014	0.299821161125	0.142481849264	0.153233525272	0.0631365420863	0.0779880878661	0.187672473355	0.170005583328	0.29381706936	0.139216477552	0.188925728685	0.0852311020115	0.110191591081	0.52355703307	0.105453906483	0.20258483034	0.227257625577	0.158809084138	0.126459567858	0.134033811332	0.156757193994	0.115770408198	0.208575450175	0.109103456498	0.134848630667	0.0600197304259	0.096068196867	0.570352206749	0.292295133015	0.122902999596	0.502128141456	0.242112492142	0.175581116803	0.0870231576032	0.176874346506	0.7220750269	0.270647818878	0.0908244049927
GSTO1	61.915775003	35.4559317699	39.3818285432	87.4719810941	42.5821330822	58.4185539412	39.561007376	38.5835363882	36.7529877797	63.5895930911	75.6435479918	50.0476988434	47.3563894556	35.4623127405	37.7039588656	27.1692110046	41.6860014416	36.4694378229	42.8936596966	37.9345302953	35.1327357713	36.5294165863	34.2354395415	33.63120744	90.4423624298	40.7671236361	29.6255774972	47.1959935958	117.300755705	37.0044944709	36.8853983051	36.9680835406	33.3470974237	32.4821700155	50.1025009065	39.5491462415	60.8923601407	73.9088133042	30.5870273954	39.9903476809	45.9430363973	52.5704848555	128.876471733	34.7805615878	22.272897883	62.4413512034	56.3021184483	64.2993656672	63.5389834358
POLR3A	2.92628964871	3.50472132322	2.32737325091	1.96135391841	2.3555321865	2.81942205588	2.92125085795	2.20683855179	2.85058841627	2.4507045172	2.05963557842	2.91791847278	3.07701516657	3.3315672935	2.34587732632	2.27721942876	2.5495152868	3.247651329	3.04874147168	1.8803542188	2.20564086426	2.81932303099	2.82834284013	3.4585669036	2.06448247257	2.1101888794	2.62868994883	3.53387042738	1.84592346987	1.4290913352	2.95871494789	2.41411945507	1.88002425862	2.33931860002	2.57911516932	3.3370839556	2.26331663946	1.77989698446	1.82990566191	2.51329823143	2.19736921555	2.51668027576	2.10484142938	2.79131774666	5.67871239854	4.53200593708	3.85538711855	3.6793390178	5.5163050318
GART	7.89925460319	8.48089099596	6.47554738111	4.18593779427	7.28935284191	8.04241854343	8.29626456481	4.64885809655	6.75049582172	8.85705260296	7.969253936	6.59859154141	8.14449386747	7.58415319557	6.38885719301	5.51163964092	6.8869124107	7.32583336396	6.7458521857	5.58270102272	6.37505656357	6.4450132796	6.4914567194	8.35126893306	6.10293077962	6.3866169015	7.03087237371	9.03514049177	10.5854282793	3.72993497111	7.27809870223	6.86507134922	4.34673509549	5.04512131894	7.9014122355	5.98022569612	8.06026895353	6.54814127549	4.20771677307	6.68610455963	5.37606971338	6.61345163588	10.0358160195	6.07212853727	20.1740584642	16.0528245114	13.6250565408	10.6804512993	21.1045310398
LALBA	0.0	0.0	0.0123277717059	0.0	0.0	0.0	0.0	0.0	0.0	0.0	0.0	0.0	0.0	0.0	0.0	0.0	0.0	0.0	0.0	0.0	0.0	0.0	0.0	0.0	0.0	0.0	0.0	0.0	0.0	0.0	0.0	0.0	0.0118969961991	0.0	0.0	0.0	0.0148754027859	0.0	0.0	0.0417467992024	0.0	0.0	0.0	0.0	0.0	0.0	0.0	0.0	0.0
AADAT	1.26685624987	1.50073396538	1.53160053715	0.53570089661	0.953747347235	1.18382534285	0.936441506239	0.915375804137	1.06092828562	0.999358689132	1.35495825606	1.42784946645	1.81402558255	1.81073377242	0.615956981532	0.810738917822	0.895818796974	1.30151570582	1.52121941778	1.75272765531	1.02236857466	1.44718580461	0.93736942979	1.44912192851	2.02693280664	1.02224137392	1.36474322681	2.1594363437	1.56065646837	0.451483902257	1.68738593171	1.05096227523	0.432973237386	0.960954212162	0.976855473678	0.921872081845	1.25074642136	1.10998531716	1.83835603104	1.30101988128	0.731079072321	1.45632704673	2.04504626511	1.09187176708	8.81923214617	1.56712688357	1.39419983361	0.974771102464	4.02115013977
DHRS9	50.453564018	21.6906082463	33.7626173678	2.2766409007	53.6788951373	23.086935337	52.2671720012	23.3458462171	36.3471675229	84.867562212	17.9536749959	16.4490008802	21.9000378478	24.4332414539	46.8853667707	95.1497585896	58.2541212361	31.1700173757	34.9221947106	41.1023983051	82.712700245	25.787648892	50.5600806669	13.4968786279	12.5516554776	38.4883418199	49.8981671506	27.0181167605	67.8496598389	57.105924232	40.857804988	66.2240843242	70.4550362192	27.110565781	65.0944202714	21.9848054078	52.7551399672	36.3863120392	6.97298127796	42.3962458083	62.9750483971	46.5922846489	27.4700748312	35.8372181741	0.0762032783412	2.79961432299	0.0397849817818	6.13307726637	11.8597975203
SYNJ1	1.778700356	1.74265427727	2.14875352242	1.66869539956	1.94667821865	1.59597289548	1.94858493203	1.51943207334	2.01600282683	1.73830381293	1.38815991413	1.79073480858	2.13262793571	2.4020806165	1.7432304746	1.67944319608	1.86464609467	2.0187050617	2.16256954572	1.6745282015	2.22061494918	2.09337757121	2.01983559391	2.15497717025	1.08377120966	1.81410573131	1.98719568678	1.94702602378	1.1185261737	1.4587526818	2.11613146033	1.7589873394	1.69312831149	1.77246555126	1.75591508477	1.9607247117	1.88714299776	1.36905182912	1.9176888804	1.75462779934	1.45279778922	1.79180977131	1.15693101427	2.12017636598	1.36684318958	1.87670914423	1.03265586011	1.31260814101	1.52086287744
PCYT1A	10.4547058058	9.943305541	9.00050488632	11.8848564345	10.440190035	7.84910192504	10.6461839682	9.37519848143	10.251568173	10.5973640512	8.55926970272	8.3749667317	9.67212926773	10.4944797309	9.82226000664	11.2442217757	9.98861823886	10.1400635837	10.5011851397	8.54063674654	11.2412991583	8.72848014737	9.55555135436	10.4860599804	8.61690968295	9.13506132415	10.3440691274	10.3527766552	7.53332353365	9.41079197246	10.4599294186	10.9205570063	11.5441364813	9.72843809785	9.69130146805	10.1454189925	11.206969599	7.66933868438	8.42811009316	9.54314404744	8.26337905695	9.19630918204	8.57397523872	10.4831395224	8.18817502607	11.6041809292	11.6932411403	7.62032498636	8.73515110759
INPP5E	3.29781662203	3.1660027001	2.81274783384	2.09921611944	2.82934169163	3.87068099349	2.65240959665	2.98918615399	3.28957265154	2.82769280193	3.49791386589	3.10996854576	3.65070150375	3.59870184489	2.78409009733	2.63889911234	2.28549801976	3.84625672912	4.9867919135	2.98092806269	3.0770141242	4.94373141128	3.37766286835	3.74618693348	2.32060473318	3.56628371797	2.81549009518	3.33955733875	2.13061835883	2.03793979743	2.89741913348	2.49325570936	2.26860714823	2.1921866539	3.52652717206	4.63676201453	1.97301574717	2.77603311285	2.46733809393	4.21803804257	2.94898396527	2.66645950099	2.28413664452	3.36934542816	7.91445362855	3.75188323581	4.38952704333	4.08647395652	3.73429705862
HMOX2	14.4481804754	14.8307092197	11.9844889284	15.6869991903	13.7217290464	13.9355320849	13.6219671287	15.324429126	12.4915815226	17.3288930767	16.2322295048	12.6697459737	11.8083627143	12.1534346394	13.4093981033	11.3692383274	14.5725765811	13.6366374287	12.8673541171	10.9261289818	15.1272525816	13.2509143606	15.5178975371	13.5258574644	13.221362641	14.1072792465	13.6816431013	12.9612782339	21.7579902147	12.6930639942	15.7546949258	15.4380459867	13.8068828207	13.0062534191	15.1430535081	14.4167966108	12.7397255599	14.8597128591	7.41882199659	12.6062511282	15.7953745096	10.9173285782	14.2121016855	11.5365097266	18.0362491777	11.0913691844	10.7831221102	13.6049512853	16.8180726438
NUDT9	12.0326030521	10.2185654427	11.3653924375	14.7618667409	11.1936402501	12.1594788968	13.5193956674	9.96554443622	10.4364480669	12.8739780002	11.0456803434	13.8155527665	9.88746741897	10.9884368685	9.07171210181	10.515064184	10.1443333001	11.7746922458	12.4872069097	12.4714499584	12.4306575474	10.5455834123	11.3695013611	11.8119544888	10.9062548282	11.2104009387	9.74642292414	13.3805643821	14.3256700379	7.53367273781	10.505699788	13.7297481195	10.1854653307	8.38701826975	9.38339343282	11.3888339199	9.17577354163	9.74045559065	8.31566509257	13.5868130971	9.27834656546	9.85898789794	11.8196440034	13.1690894279	11.8289793719	10.2073829842	5.29487626571	7.44985420802	8.68656247654
PNPT1	5.58179958328	5.80784013833	6.06944417222	2.88318280725	3.53460341767	4.63100103975	3.95735647951	3.26056513069	4.12874119931	5.76593935209	4.75087511434	4.7270072013	3.92466421146	4.47029389199	2.99599456528	3.12446475132	3.78138773527	4.0958680522	5.15246162687	3.89964833501	4.47990465686	4.81123137378	4.62632163941	5.67305578466	6.09065473819	4.45372349392	5.09085691018	8.15341309487	8.54466586502	2.22660823345	8.47004140292	3.83438056303	1.98520174851	3.08567192963	4.45721154124	5.80438580155	4.74760620141	4.63712740858	2.91042125798	3.95456191198	3.03040787803	3.87024662303	6.08208981508	4.25141673841	8.61628419889	12.6021077049	9.58147413104	9.70211225763	16.2694949021
ACOT12	0.00699191015553	0.0	0.00628998826403	0.314137521401	0.0118704734715	0.0	0.0	0.0214712268045	0.0180563347511	0.0	0.0	0.00702249627048	0.00962002821744	0.0	0.017337603191	0.0	0.00578121527243	0.00877064661464	0.0187420650218	0.00971745488113	0.0166267360669	0.0234313808978	0.0	0.0182219129907	0.0	0.0	0.0	0.0	0.010345471012	0.0209120788595	0.0102907067562	0.0198229107837	0.0182105821526	0.0471985276605	0.0	0.00878458941535	0.00758986386006	0.0	0.0	0.0	0.0	0.0	0.00982042301297	0.0142436338153	0.0	0.0	0.0	0.0	0.0
CHKB	0.446861981195	0.921111127379	0.447798859954	0.884401627283	0.336113969134	1.13404413668	0.42101340717	0.347406013308	0.506398206079	0.655337252087	0.568786547977	0.539716380033	0.793829061327	0.789042979492	0.509618022693	0.792161030034	0.374161936466	0.773407870094	1.8877186563	0.526717577582	0.699456680991	1.40274936235	0.747081502232	0.619146946266	0.420253403369	0.66306563693	0.446281215348	0.544167151937	0.84532189556	0.389112802665	0.632716661939	0.288662526051	0.446883627173	0.432749515003	0.857662235414	1.65587620382	0.374553877429	1.04887786635	0.360085375422	0.947767038497	0.708039868288	0.541655171207	0.492574994475	0.731720127884	0.624306898029	0.56534216811	1.31929911924	1.47349455418	0.96670357956
NOS3	1.0018128202	1.27647370313	2.12527429433	0.998219598831	0.90645511718	0.986570229725	1.06826936256	1.44565954021	0.66470040279	2.24245458904	0.768470667621	0.971598279567	2.46448542805	2.7930105688	1.59916405633	0.887588784083	1.34575970122	2.24688850051	1.76205005596	1.62372419115	0.750870439145	1.5423645139	1.1042778099	2.55475934013	0.801730415758	1.78267778807	3.2143792492	3.27312017067	1.66919908336	0.463613727459	4.22906732729	0.881647238677	1.09403801785	1.40162633673	0.801154030381	1.31998158414	0.582694490213	0.819616265403	1.52393598998	1.98945974009	0.6881176983	1.48657741471	0.786194725268	1.36544120342	3.30261142483	1.44292386422	2.1195233989	5.30703291901	3.46290433555
POLR1B	3.19408662048	4.18363710084	3.11146607955	1.48479787205	3.03453490327	3.2478565368	3.54682929878	2.39618755438	3.30037123437	3.26811863891	2.97588858594	3.00738596959	3.00160688299	3.71028418121	3.03286700838	1.93552271547	3.16563965846	3.7865136111	3.15189474019	2.01883541388	2.38202885662	2.98591836336	3.36224617755	4.01435451521	2.79722940631	2.75421348964	3.51299259735	3.28646350905	3.08413709123	1.31897978401	4.40302416524	3.02364380035	1.72053986839	2.83416382511	2.85844919063	2.71719051373	2.77262559665	2.53430065506	2.10794172213	2.79250731499	2.42953101906	2.87566933022	2.94657378046	2.88766101255	12.3985346614	6.84553186548	6.14245706583	6.02070467225	11.4121810572
ADH7	0.0	0.0	0.0	0.00494048971882	0.0	0.0	0.0	0.0	0.0	0.0	0.0	0.0	0.00756478409376	0.0	0.0	0.259203422783	0.0	0.0	0.0	0.00764139630936	0.0	0.0	0.0	0.0	0.0	0.0	0.0152206592107	0.0	0.0	0.0	0.0	0.0	0.0	0.0	0.0	0.0	0.0	0.0	0.0	0.0	0.0	0.0	0.0	0.0	0.0	0.0	0.0	0.0	0.0
ALDH3A1	2.7782545951	2.77535589514	1.51451615326	0.775982216725	2.82857810025	2.14329628019	2.14168308624	3.31265554758	4.08858463854	1.15016395006	3.16109733166	4.23598839098	0.534076073952	1.15645681394	2.54512592754	3.24752631753	4.29143829753	3.12395299802	2.10439235436	1.06684658305	4.54274002323	2.18268675528	4.17401984381	2.12555498987	1.47617851496	1.83292570691	0.875362720763	1.29408448736	5.66606502109	1.67406937911	4.77589651868	4.72766134652	1.13974013077	3.14537188306	2.93198580684	1.89598255226	1.32564972862	2.79124127208	0.392895604882	3.68048433734	4.65593138503	2.04561711688	0.747354744495	1.98135562863	10.9403634678	1.05131439036	2.7308112085	0.983609430841	0.399486439553
PDE1C	0.191641372196	0.320590227899	0.888706484518	0.292191307295	0.250840513794	0.458484525226	0.366906017701	0.188574779158	0.410825490264	0.240104048419	0.266412006797	0.40607009257	0.469512503719	0.544490003701	0.293299576274	0.202295100987	0.383364720149	0.420303143651	0.405989931761	0.302431438564	0.476303477137	0.316281541021	0.36288308745	0.328666829146	0.409964055115	0.312993965166	0.513412294627	0.30299491603	0.270753274777	0.188594541449	0.522262488862	0.391428743098	0.139542873442	0.257341995229	0.277054732924	0.298252732362	0.173135223091	0.182599777997	0.311860353361	0.450109391748	0.23798561668	0.33585581515	0.336894297495	0.676280437052	0.119920505312	0.198079815876	0.232857307554	0.147618652563	0.372886721466
OCRL	11.6592636547	11.489695013	11.840115434	8.11991841026	10.6326741502	13.1090545855	12.6021118717	9.57983052731	11.3245057279	9.26272946821	10.8083530109	12.0696235191	9.75198191128	13.0356053596	10.4118022361	9.74994085067	10.9679867632	11.784124841	11.7466533043	10.1055410062	11.6654607285	9.53942779675	11.1397011983	11.2125777874	10.2928591865	8.87201610698	10.7561572588	12.7171270182	8.46602885996	7.98607648756	10.2273135808	11.568978657	9.28537805149	10.2664815177	9.35577299544	11.2010127429	9.01321221411	9.3551668553	10.9177088269	12.0214130661	10.2274943875	11.4821366626	7.6293556205	12.8547525851	6.89310672312	15.6329498983	13.4467199815	10.9086822502	10.0904640928
ASAH2	0.0562676096869	0.171609378432	0.114442666929	1.73664756141	0.103834778684	0.125383834807	0.101685252501	0.0751262395279	0.143202977092	0.0863793337203	0.130986567913	0.117941744092	0.0875154005796	0.0535862302098	0.082906093541	0.0814118561296	0.0991174253636	0.0736508300399	0.173779324724	0.0680013163335	0.122169019599	0.0819846741793	0.115396933134	0.0669449865666	0.0976112315166	0.0884730461715	0.0914285496297	0.158552467806	0.0506772564276	0.036584911047	0.09001606053	0.0624230129706	0.0424783228642	0.0495432505092	0.108326846067	0.122946522726	0.0796691221503	0.0963478513652	0.0617068281145	0.0894343741253	0.0260003187138	0.105180155695	0.0721579657434	0.0348861971815	0.0	0.222935110471	0.231899372284	0.135717837307	0.0901779068658
ALOX15B	0.0620774480256	0.466559961497	0.238612408161	0.126775446219	0.862295028003	1.48020688268	0.660063055939	0.31771932046	0.665540120216	0.80949424109	0.456925226068	0.83320944191	0.139763633204	0.442404012116	0.606396222572	0.782504699286	0.55527923546	1.14681128562	0.968150212168	0.462753673725	0.281819881737	0.851051278448	0.733523408667	0.205905209673	1.47525105802	0.492630801321	0.0703025560506	0.731498670821	0.793266664322	0.303819079653	0.282403093993	0.218663028641	0.240073368149	1.19365928562	0.749666135846	0.574317192543	0.055134295068	0.509335587272	0.0542268597068	1.10890280055	0.626432895358	0.297773079489	0.126822266017	6.37481640002	0.0	0.199071259211	0.035193829421	0.374328012087	1.14097288921
ACO2	65.4900751157	60.6825128135	53.4374552868	96.8116211954	64.9580508446	49.9307762539	69.1211067621	68.8075049426	71.299850195	56.7142763051	53.1245835158	47.4540919151	36.0495714371	59.5777240647	57.9514999964	63.712357528	68.1184930045	65.4044112403	56.1546589082	47.7104959376	53.5776388084	50.1995311436	73.3109015459	57.8307423151	36.2466104912	61.429812237	50.765068047	54.1060510958	57.0383476352	54.9076291695	62.3627525036	81.9921701216	64.0634550464	71.1121135176	56.7470312691	71.7617000558	64.9168099255	49.4208626268	32.5523060508	64.2708864594	70.5745440652	50.8647302673	34.8702151389	73.4262107756	60.461955254	42.2891199245	25.9442047652	29.2169906135	18.9459520019
IDH2	98.9283330463	76.5916894962	78.8084655235	49.8411350565	63.6880430287	50.1998471541	54.736959987	73.436112717	70.0209775117	75.5137616696	93.2038730715	88.0227932243	97.3707394526	81.8242672533	41.454566579	35.4319017679	62.4118963269	59.8425644359	50.3145454757	54.0903651053	37.2566513165	74.4963812779	55.4551567483	79.8500674893	76.0050250122	102.4672767	64.957230031	86.1105648858	67.4338682679	40.944205581	94.3456091209	50.2721415601	33.0083174214	49.2252912547	81.5151175926	67.6664248381	86.4792324831	69.5151687796	110.297451914	59.0881584882	60.9102996714	73.3757734877	107.51884901	56.8562128789	85.7286881339	52.1155799265	71.832311761	63.0337607656	79.308061513
PTGES	1.7214407322	4.29007283353	6.80259576752	1.82219644534	4.79698605012	5.99141356387	4.00751747636	5.52618342261	3.53782261815	6.58333474545	4.19006713705	6.20076049908	8.43234034553	12.6449833035	7.20372535623	4.89880958829	3.06283662537	4.68052772945	2.89908904514	5.87473450059	2.20753244916	7.97378789945	3.13651893902	3.66421911102	4.22847970648	4.06864343005	9.25656913227	2.66504140613	2.65378792168	3.82779279749	13.3313500784	3.80729530557	5.14080123894	6.36795100265	2.92661505541	2.63839768552	3.64926739093	6.07855977219	5.55340530733	7.88012669819	4.49134783539	6.60496428659	5.96230201497	4.51667431276	10.158427532	9.07413907417	8.19486090611	8.67381325314	8.96999068848
ADCY8	0.0	0.00718174987628	0.0283677309999	0.00515183427146	0.0170340597342	0.0	0.00277100177792	0.0117375559605	0.0	0.0158152901683	0.0	0.00575842338032	0.0	0.0	0.0	0.00794975416688	0.00474057712659	0.0	0.0	0.0	0.00681693389491	0.0192136537206	0.0	0.0	0.00394411058167	0.00714974029477	0.0277755965265	0.00580591022701	0.0	0.0114318896679	0.0	0.008127360167	0.0	0.0	0.0	0.0	0.00622366290018	0.0	0.0309887263196	0.0	0.0	0.0	0.0	0.0	0.0	0.00421341338766	0.0	0.0	0.0
CERK	13.4234989959	19.8750237436	15.4910309913	26.0395143973	15.4193027213	16.9431430189	16.3172375691	17.8461230813	19.4255202633	14.5555321657	16.4859151687	16.9926718402	9.63689151518	11.4497716709	19.8536318592	14.443027401	17.7488834853	19.4646828883	22.7822135639	14.5344000208	18.7625544594	14.9099567628	17.3027629125	15.2821922113	14.9549531025	16.8605492722	12.0899009193	13.7651147459	20.7425730057	16.9466721371	12.9572376918	19.1545305115	14.8595891801	14.6274462812	16.8695260679	21.3521453836	11.9344199776	15.4800360816	7.04529132166	15.8082946089	15.8597059076	14.9390220833	10.6347584224	21.6320183972	16.6318516064	21.6269543197	14.0967009308	14.8407611637	9.99995312639
TYMP	11.6336699904	7.74013253749	8.35424634144	11.2744247212	28.5696386289	6.09939952486	7.94577602709	9.75660068513	5.95159941161	20.2512377463	8.60241542316	8.13819457912	21.3209814279	11.9882294654	11.5727871438	8.53954925331	12.1084092747	11.4697954328	9.97082336211	4.15562358957	9.60988605986	17.1052205671	13.0396735014	7.50661200199	6.28313067893	38.4327255089	5.53713856678	3.19324889123	13.0762799515	15.6883177406	17.2726547679	7.63813628202	14.17107736	6.92325874053	34.4108900659	6.48765929217	66.0896245546	7.14218485298	3.4565615554	15.5444188132	14.6477994071	8.81484452039	31.4257641698	5.83655543344	10.2393177825	10.1994547021	4.4294161349	10.7626736384	16.8306512341
MTMR2	5.6243981105	4.93589556616	7.26304400037	3.29233782717	8.31844525329	4.95899738258	7.67723907588	5.0111599977	8.36100857733	6.48323201943	6.33473835683	5.41900295309	5.8211625559	7.36616736153	5.98537092125	6.54408718377	5.78656660488	6.32659606947	5.39351851298	6.76116340068	8.53357242811	6.74143178677	6.33175686329	5.76785040273	7.3694716807	5.85070527759	6.67569307437	7.44611687063	6.87581746023	4.02313446961	8.80821936751	7.47148259999	5.77274958225	5.79688012627	7.35577465039	3.93672495308	5.49001062154	4.78428726388	6.29263758205	7.55903951151	6.73407357652	7.59689844922	5.27169423205	5.72605252679	10.3489008501	8.08609735113	5.82730673671	6.09598136738	9.01196942932
WARS2	4.98388154078	4.79071534725	2.83718202113	2.48267121203	4.74725752404	4.23848417038	5.04082751138	3.99217100393	5.99178683826	3.97488849213	6.18944274423	3.50219391598	3.71585655569	5.26937617471	3.77433056584	3.9233772658	5.83241817515	4.84763464616	4.41148358756	4.0868578999	5.10191417823	5.01656911518	5.89932866161	3.60025591724	4.53471422865	4.93554266836	2.9389363945	5.12343204487	6.98654640395	2.64823275263	7.55103011319	4.94924544437	2.88072758837	5.48729812664	4.22583580298	3.50477487433	3.84300830189	4.58485559725	2.7583457053	4.77008998139	4.56876206666	4.8959216221	4.3298084241	4.98146563428	7.0567761656	6.87478906567	4.79786580773	6.08557549259	4.8277333547
GLO1	32.3092482076	31.2159246966	39.0462146639	53.2007813068	34.4942534142	43.6873559118	33.6960390256	24.7876184535	32.6219418933	33.3008605659	57.9902985837	41.8566574646	35.5069351692	31.275409964	31.7017582919	26.3034296899	31.1961750099	27.1953289172	32.4164254707	38.9563841991	32.4636738939	29.4853244648	24.6140001126	30.0493290558	70.7224555612	29.8264730964	34.4234233874	37.7579818006	74.9069810699	20.1220432816	32.8175363779	32.0715480394	20.7016535214	26.0264026291	31.0401857218	22.3184595317	35.277416155	44.6013078235	34.9149619313	35.2588460708	31.169558666	44.8528297232	79.4832804968	28.4323036764	83.4688332596	103.582791189	72.657612957	47.2715280236	102.937007141
CA4	172.990114357	135.84004798	32.3563016423	5.45408052875	227.561452362	112.886915804	229.234140002	324.025767762	216.643241488	161.605301233	133.0100431	128.417897819	24.8886639604	70.6972841088	320.560209621	372.040658402	258.290884511	238.186519755	192.925884398	157.594909137	256.21975875	129.431906382	172.522852973	120.7792294	59.1844740381	241.396792181	88.2495328033	26.1709379424	190.185317623	376.269113953	49.8755744675	260.030586809	453.885948638	209.854947827	280.891943849	179.506228084	199.492670547	210.58693034	12.9635191654	175.868432228	326.495760551	84.4511169655	58.6759903621	135.913976092	0.0943109880461	0.642409961484	0.0703411983412	13.1778509746	10.4808875432
SDS	1.64856495071	1.89413994167	5.91180219654	0.97054490644	2.65889918123	2.07374538024	1.51661739225	2.40324408318	3.82672559625	2.94805216273	1.27687618601	2.19818617457	0.391073668719	0.95681922874	1.37672642983	3.78351174361	1.77203671904	3.39430442956	5.32570180178	0.98758565076	1.74384924825	0.317511060735	5.15436648866	0.622236501886	3.6212642685	0.786888857382	1.33765593822	0.604449141823	3.06170876241	1.48487354535	5.96550148154	0.929403920415	1.53981800706	0.984940843132	2.41038644177	4.00678975181	1.14778132833	2.62128683524	0.0409677972036	2.89212547808	4.04119761151	1.04427869152	1.65277131259	2.93569537752	0.437294261938	2.99121233499	2.1908966657	3.88036844407	3.02252984357
POLE4	11.4636511438	13.2451550576	10.6344138541	14.8553428628	17.6280559618	16.0829104612	11.9488224671	15.3125216579	12.7882388945	16.0587353489	23.9755650775	14.8330922665	13.2804690798	11.8053406108	16.3044185278	9.26399710348	11.4952383636	14.4597177747	12.0210437483	15.6452740291	18.2492457868	15.3792792633	17.98711471	10.1760277332	19.3136494163	14.1966270383	9.90760896166	11.3674013505	35.5931914144	12.8149011848	14.9195824315	19.0170063985	15.3804211997	15.9899951702	12.4932597831	10.8196083681	13.3581462796	24.4562365487	17.6813470188	13.7466717284	18.6124622559	17.4813721811	27.7502418081	9.54846593043	10.8406337389	9.98340976722	10.7904575514	10.1557257414	15.3606388592
POLR2J	23.5199601502	26.2865401936	18.2090286083	18.3693897836	24.7507168723	26.1582195465	21.6135132499	29.4457619251	25.761312595	27.1762312894	35.49092316	24.6614935669	20.4748278796	20.9503219173	26.0701423368	21.0712634426	23.7330364032	23.0965107574	24.5592423782	20.9801500341	19.6131187363	22.4134502358	28.633030813	19.2434428465	24.8468837122	25.3201324924	17.7527703236	21.5572118439	34.4650624651	25.0579280738	21.2155033193	24.026947851	24.7003766873	23.0990174918	23.4368395929	25.5416183676	22.6154865363	34.8911655797	13.8599651329	19.9780771032	31.154799282	22.599955262	29.1555965954	22.2741840485	21.3425417937	25.2829803882	25.3243887725	38.2359149894	23.5250089387
DGKB	0.0990256625337	0.042851006703	0.489154447142	0.239442231885	0.0443226044551	0.0325685418183	0.0261056921266	0.0479179445814	0.0480462243558	0.0595985320998	0.138723281968	0.188067644299	0.200655280375	0.0851016338949	0.0401810051406	0.0324544462993	0.0327514890705	0.0361360620819	0.0458490428485	0.527988199654	0.0899115585185	0.126708691729	0.0132109555148	0.0985377159767	0.478094271755	0.0740937131285	0.144544142449	0.171385992053	0.159841941755	0.104110174639	0.0688981846079	0.0884787021278	0.0406410716224	0.0607697827427	0.00724766065249	0.0271451310055	0.0332255466924	0.0206815588123	0.650930859352	0.208430494891	0.0106306691846	0.735380063376	0.419785575603	0.060519310635	0.0	0.0158778783293	0.00224564146006	0.0130282110777	0.00402226466195
IMPA1	14.7133321585	14.6499067793	9.48811588831	11.1076392866	10.5478410658	15.4830993721	13.2321145061	14.0640460417	15.3702575668	18.6319729404	19.2442387582	12.6230956187	8.07728601485	9.29924279054	12.328446491	15.6751425501	14.1672720885	14.3940268534	16.1981924447	15.7244406757	20.2195591925	12.6796608184	10.2994968293	11.2054184427	18.9350769246	14.3841156403	8.65365669535	8.37780437966	24.7065977802	16.1250191846	14.1234860201	20.199354254	19.3978860006	14.3002826538	20.0013970282	14.5958220127	22.5437808886	16.4629211028	4.93810629762	11.2093185868	16.6206649082	12.9090262862	22.4332991491	13.5175071476	5.2082482576	8.59485702164	5.71794525032	11.1739948678	8.06607438993
GLUD1	40.8145950188	44.9941191048	45.1221772595	81.212856653	71.4898202247	47.8726560291	59.0214827098	45.6608488167	58.9357192739	45.2755488864	58.9122708996	49.1381166289	35.7514146926	52.0406680766	52.8409482284	52.6336720702	54.1883772486	51.2282527261	48.7929291032	47.1412265446	64.2042429066	43.9817295789	53.2020415185	40.3644007919	62.1610926178	44.8480778133	42.1638730849	40.5591484171	99.1686099967	45.6191384545	52.3092971404	52.738008235	46.5639945454	54.4586868225	53.716447812	39.8824553293	54.2730782646	52.3053976636	37.6959964583	53.0716120338	51.144562711	55.0884427987	55.545629765	51.371359291	45.8161654307	57.1055338982	49.6888306141	44.0103910346	43.5506671435
POLD1	8.75164930203	7.14681830612	5.36684897368	3.57799662334	4.22809747064	4.69791606512	4.96762302902	4.68802889803	6.395079502	5.70928133568	4.63033420501	3.72017679538	5.05750507756	6.74779416673	5.13745516572	3.37513702505	4.93274517361	6.43769794481	5.46876327905	3.73499119665	3.03638836763	6.16121520691	5.98792949353	5.1840629786	2.39560876344	6.61051256268	3.31082235512	5.87028436214	4.59573166085	2.84056455286	5.89157154408	4.70709665438	3.24928565932	4.15141719777	6.15944484457	6.52748156781	5.26934657022	5.33349218994	2.56877702153	5.26690697912	6.03131038071	3.69142725309	3.14217958102	4.86199315537	7.25876225863	7.077813753	6.24309266109	4.27610667451	8.98589367067
CKMT2	0.312284876099	0.273823900847	0.966414395678	1.25152572232	0.461256402284	0.291860043321	0.271676671023	0.428346789326	0.279574009606	0.441052372833	0.522003238836	0.464203430371	0.713246331858	0.532821378369	0.263283164247	0.173203525544	0.253046497136	0.470075884346	0.284610861668	1.00692153824	0.326749395046	0.872110972744	0.392810710499	0.699918596498	0.859314443617	0.311546797494	1.04605315571	0.556577981718	0.499032851711	0.292657002246	0.58831549268	0.318731539181	0.379564619233	0.505935094746	0.125708236938	0.274646848899	0.237294208549	0.338216701373	2.47558695602	0.742058510823	0.199136212956	1.30600615473	0.640380595976	0.458045276904	0.0417781131257	16.6155864543	1.17628685954	12.1873121141	0.565095107169
NT5C1A	0.0	0.0	0.0555473579667	0.0138708600236	0.0131036301555	0.0232691983136	0.0149213564573	0.031602335628	0.0	0.0	0.0	0.0620161910932	0.0	0.0355916719456	0.0	0.0	0.0	0.0193635594636	0.0	0.0	0.0	0.0344873802555	0.0	0.0	0.0424766814406	0.019250046024	0.0	0.0	0.0	0.0	0.0227195007336	0.0145881342835	0.0	0.0347344780494	0.0414258038258	0.0193943419432	0.0	0.0	0.0185409813903	0.0235132152689	0.0	0.0603336936459	0.0	0.062893299087	0.0516282373586	0.0226884888924	0.0	0.0	0.0
GMPR	1.53885927977	1.18917808368	2.30728718248	1.50661030829	2.50860545373	2.26199126187	1.40609717906	2.13946537914	1.47626176785	4.18154996623	3.3193512405	1.95313492151	5.35114931605	2.83319754723	1.97437393758	0.966028695694	1.70285799455	1.85351426656	1.33394464577	3.06444641671	1.69315595615	3.59197190322	1.58095751548	2.60382319583	4.25554688336	2.18635502564	3.00959894867	2.10879399525	2.60546423175	1.93109431681	3.04239765872	1.76539954079	1.09671436064	2.21369271294	2.35250124266	0.894564022129	2.83397083353	1.87192860525	7.06231962117	3.42856810708	1.41036973764	4.93738835703	6.18308264342	1.64543325726	8.44996029994	1.4403531013	0.448803317911	0.877152133894	2.65106346573
AOC3	10.3383026494	10.7404545754	74.2641562642	21.4984165164	18.0648139903	13.7677427332	8.14578419664	24.7067185678	8.63279590773	14.8664335862	21.2649684797	27.9182971559	78.6673937354	24.8514246988	8.91670939285	10.3073096453	8.25770183304	11.1678558773	10.1756487506	59.6886288957	13.2937443772	41.4644768731	6.71904283215	53.0199022792	52.4420686346	10.4994576292	79.9095913031	49.3698896277	8.69637915	15.8200277187	12.2250047744	10.6125484549	8.92297593773	19.1532891107	4.31822798846	16.0879153051	7.1672741987	5.06403458443	251.279896193	58.6691051061	5.1429142555	94.4854449033	31.2428292276	19.2063123005	0.757990169177	7.3949428372	0.913969124866	6.78748966599	3.70445685344
CTPS2	4.95589637302	5.3532437727	4.77921755835	4.29160884773	4.27273707058	5.9558927817	5.22818332981	4.27614874071	4.82142806593	3.86339065548	5.11923176293	5.11774547988	4.34383906438	5.53816427649	4.30908558961	2.96285534316	4.45418819393	5.25188229408	5.00037614488	4.61627429587	4.6314422089	4.38937662773	4.57069124658	4.80502255084	5.12459576334	3.94482703585	4.06520879847	4.98093674674	4.00602923718	2.56009388788	4.93880712734	4.61318108203	3.38982991175	4.24636558832	4.35696079695	4.39131899647	3.99944776797	4.559882098	4.03419787843	4.18544620004	4.00652904779	4.3031282391	3.95953039635	5.27857694969	7.42670788916	8.10919122788	14.1650832854	13.3711868129	8.41104012387
GCAT	8.00807662654	5.55477291179	4.69803528375	3.13085220427	4.79157529212	7.17432294886	5.33849823516	6.40150068107	6.76067848881	6.37162411377	8.97292306909	7.85548982524	7.91161362457	8.06164056712	4.64546684435	3.91900965706	6.34609276088	5.75619538227	6.977517593	4.41351651817	3.97859460418	7.21272250583	7.21083965482	6.30762257324	5.68774675726	6.46181226482	4.42929864016	5.71608280654	8.92882987021	2.58298629812	8.45123314146	5.41116472412	2.50314722548	5.117062175	4.46813915932	6.75514885152	4.49634501413	10.1422923301	3.11189751962	5.17118633486	8.85234921827	5.34886583124	6.22842593092	5.35242451423	9.5344643647	11.8895877258	14.5567164976	9.50104790858	5.4886085821
AGPAT3	13.4999424948	12.4857382331	9.88694166255	19.8435644289	14.4453636979	11.4383106149	13.3374774537	14.7649785378	13.7254145912	9.00853180788	9.36008277484	9.52806773461	9.811658907	12.8008082238	14.7633149688	15.3416862731	14.1693164435	14.2719632714	12.532066941	10.10445321	12.8245771608	11.0230182284	14.4695942492	12.864341493	6.38139564286	13.409177155	10.2748585302	8.43472574065	7.6014154211	14.4996189425	11.5889063792	13.8202025486	13.275299439	14.5723281415	13.5492468695	12.7513385789	12.7364473386	10.8580365121	6.51758992327	12.1688944624	14.7806456534	9.09366992351	6.7014441451	14.1174939293	13.1143035672	13.0316746965	11.8887771686	12.7635247929	10.8196058314
HDC	0.604740136203	0.643887627716	0.882105664567	0.69866217601	0.275007303757	2.12921987571	0.409190666487	0.181286047415	0.379274315591	1.89217153909	0.71640194248	0.7332011551	0.962800437834	0.801743796239	0.503421588307	0.467176668089	0.510740264912	1.39796480388	1.55155493589	0.582330028756	0.647131396789	0.936102225595	0.77878993038	0.28143551156	0.546763794822	1.19046157979	0.376676688081	0.809235428424	0.517702432614	0.228242618708	1.28422609632	0.579668144732	0.476267793493	0.61234004895	1.21137490528	0.84119771545	0.937797132153	0.659210123716	0.0933891797731	1.16459956688	0.453979556601	0.658439473148	0.891851298034	0.303588148645	0.20225844858	0.342839355159	0.0215504379144	0.411544040938	0.617598607184
NME2	24.1066079498	24.0483254871	20.5242317055	10.4719986599	18.2368627616	30.055431907	22.1096915845	21.4661146077	23.5347126971	31.9933056991	34.7028526663	20.8081580563	20.8136181933	26.9677300494	20.0274084861	13.5035575386	22.9171502839	23.4959358059	24.9476966224	13.9140071819	13.6944923991	21.8882570987	25.4050625503	18.9507895103	23.7520258391	21.9332259763	14.6033319422	21.1967164709	40.904514457	10.8872265796	27.87384935	18.5174305164	12.5245446681	17.3701819535	23.1556864992	22.105791793	20.9247125291	32.4093654146	13.0697857465	20.3228954092	28.1526551277	21.7217801783	37.95312911	21.9952228181	21.7796033937	19.4764729685	18.9974151772	16.8109272494	32.5258896031
ACY3	6.401513262	11.6246731442	2.68431539156	53.341053754	8.66995641412	7.37103764794	4.34548925122	6.57964274198	4.7637426096	5.84504657097	8.17095685159	5.8618180869	8.10237256585	6.9556120028	7.96397023377	4.1373792314	5.74953421273	9.7943564875	6.99416382482	2.13745137565	8.12714858951	6.66638407463	8.6529551957	5.78946619541	3.27343278085	9.91725351837	3.05668303189	5.87022408103	7.62419831701	5.56958366958	3.6178008672	8.09937704076	8.45626592838	6.92119209613	10.9707318952	6.40783090313	10.4020602175	9.0163369252	0.647322709508	4.06454865266	7.62150453606	3.36515817363	7.95729235895	5.73049875658	0.439634298123	4.38566745021	6.62354367026	18.8805185697	4.75723142528
GMPR2	16.2009550214	16.4479010442	12.243282442	18.999755323	13.3500432006	21.0105710222	17.8248556587	17.2035648673	16.5728778775	17.3838854061	22.99001215	18.6435237416	15.6247124018	15.9115307254	16.0528867945	14.8154108412	15.9187414302	18.8384718636	17.3595699826	15.9917378563	16.09800586	13.2887171532	15.8896680658	12.4182337032	18.4792643765	16.4389893032	12.2098371958	12.6313454675	20.0607550469	17.2516684085	12.5268773343	16.1180087583	16.46991065	15.7554304203	19.2504344693	16.9750895979	15.75699108	19.9139020435	10.6176712718	16.1037360411	19.67465784	15.5964255594	19.4646395787	18.1038620598	11.8230223745	17.0638068036	10.3463593223	19.0911324868	17.7399844706
GSTA2	0.0911025125216	0.0326050350438	0.0234161939334	89.9550521086	0.0441910695573	0.156947464025	0.32708795244	0.0932545692236	0.123235974473	0.0718011764609	0.220946915448	0.078429463298	0.125346110239	0.0900228046696	0.0537866237608	0.324825865422	0.182938257531	0.130604480281	0.139544880162	0.0180879358183	0.247590208363	0.130844542835	0.409265081464	0.01695900813	0.0537186058889	0.0324597120313	0.0540431936332	0.03953811599	0.46216599214	0.0519006049583	0.0766199156499	0.381280277385	0.2259795013	0.336776293076	0.0	0.114460590798	0.0282553347662	0.213566178531	0.0	0.158593324007	0.122949801957	0.203471131351	0.0365591985433	0.0927951589157	0.0	0.0191288326	0.0324651684652	0.015695703394	0.0436123159633
AGPAT1	18.5142083737	19.1473719318	18.8698054203	26.0244915317	18.6405075474	23.3044129224	19.3475091207	18.4698201268	17.9305951634	17.1829133566	22.7888701213	21.3320112185	22.3069670005	21.9027434131	18.5199981243	16.6009783522	17.8532589086	21.6361779387	17.3521377882	20.1389662647	16.7646221249	18.0215605403	19.2046465371	20.3047714902	18.8747198739	18.2932111145	19.5880703859	19.1107427377	17.6036323756	15.8023977442	18.3347121771	18.804253745	16.9111426834	21.1157884875	15.8818214762	21.0733759837	14.7487672652	20.9517714296	22.1076156669	26.1079837291	20.0346422935	19.1759703437	15.6327827707	20.885905898	18.4002270134	19.042902997	19.5993902953	17.8954750284	26.1108212853
ENPP2	3.37752174153	6.26346405733	7.64410149913	4.20557920805	5.41296765639	6.92878504755	9.05553374287	4.93381074121	10.761897515	9.25797049387	4.599760818	5.87402957026	6.27877754306	14.646909211	8.44019636109	3.73600699574	7.38695833892	7.94790808647	8.32860158393	11.2694345246	7.60901116272	5.51472122224	6.43922356317	6.00939138908	5.77551252373	6.93542340279	6.98092854289	6.05619465618	5.73397077426	4.11414876854	5.49057302146	3.90227063811	3.51432211189	6.05708593146	5.20327857804	6.12594889875	3.88414695037	4.50060014569	6.09432056253	8.07293696757	6.17459377782	10.1588571466	5.1005487883	9.73106265493	0.407685840435	4.1356371202	1.71355925928	3.57715553482	5.50872786495
PAPSS1	8.151055477	15.0414957611	14.6743726203	7.58039309751	10.9689591349	14.0348791835	12.0583823226	11.5673816478	11.3644293548	11.823671902	15.1358801402	15.3864791258	12.4992766628	9.02869026235	12.0491656339	8.42038052785	10.2740007844	12.0058299929	10.694120993	11.8337589739	8.09677109335	9.32484522324	10.6659289114	11.5369333438	19.1642439355	10.9428707574	10.7791413155	12.3241186671	10.1704368268	9.74766630803	7.06498737892	6.76979190982	9.29461550696	9.14843533887	11.5173322839	6.24085722626	8.72013818084	14.0044946986	12.7468980511	11.3531308661	9.96772744996	16.5917310581	15.8029185457	11.2201338157	23.8765159783	21.8809535157	16.9256941101	17.3020986154	13.2592809658
ALDH7A1	10.4097007161	9.09047578655	9.16669450999	8.68511928204	10.4086034509	7.7004918584	12.7870044205	7.53485237687	10.7722144055	6.07037337411	9.39316919126	8.04134453853	8.11041179696	11.5332312613	7.05911807238	6.19183932624	9.59875808721	11.2000357745	8.08275757931	7.8007920107	9.11966970216	8.96020164481	11.0515824124	6.08956240849	8.23270734904	8.60902391092	5.89696922361	7.92737604637	12.7391175048	4.50129042868	11.336097233	12.1579486881	4.11729027222	9.28311469026	8.98455013555	7.76332973394	9.64924179569	10.4155492884	6.22190639646	8.58723987993	8.28363616415	10.7224479875	6.83463927715	10.31095642	11.0566976352	9.12918346058	7.60509372278	5.37949055645	10.4538824437
AKR1C4	0.0	0.01118349295	0.0	0.256719616236	0.0	0.0	0.00863006353093	0.0	0.00768542008563	0.0	0.0233183264997	0.00896707465259	0.0	0.0	0.00737950229864	0.0123794369354	0.0	0.0223986001319	0.0	0.0372248585102	0.0	0.00997323143752	0.0	0.0	0.0	0.0	0.0	0.0	0.0	0.0	0.0	0.0168746757072	0.031004293125	0.0	0.0	0.0	0.00969155029989	0.0146505952148	0.010723545663	0.0271986722076	0.0	0.0	0.0125397668985	0.00909389786956	0.0597204375715	0.0787340351217	0.389743160088	1.70122071677	0.00997265253567
ABAT	3.35310886076	3.93878627593	2.60787406276	8.87989141315	6.48321063479	4.36718721107	3.67178381586	2.76990871759	5.80757003149	1.74540230117	2.96579965168	3.42238011696	1.52736903672	2.30480183507	6.06634621996	4.60316098761	4.15004395937	5.30606838124	3.18251189247	2.70544953815	5.29215494668	3.18341985617	4.67657598588	2.12296880744	2.25360504184	4.01964430865	2.0366160512	1.93041956837	3.12421333216	3.96011762656	5.08481732397	7.51435335913	5.64402705696	7.42661211738	3.57444869584	4.61383512891	5.75297348337	3.07348558184	1.48501958244	4.43168365283	4.46078196575	3.2969725836	1.02714126363	4.20673971984	2.17606344401	6.63217082158	8.08438669211	6.16730964186	2.92465843917
POLE3	22.4299403763	27.6360602581	22.9115093097	14.8007509738	18.3939641929	30.1510905226	21.0787710948	16.4372740432	21.4265084902	28.7241709368	36.3871739256	27.2010837606	24.9018050849	18.4138927369	18.854186283	12.875327514	19.5064508457	20.7686890948	21.6890604163	21.5058471744	17.321687662	20.0930509933	18.0153490923	22.5493654102	42.2815970045	19.1902777359	21.1913310279	27.1462924493	55.277917533	11.8090070305	22.4171586219	18.3258394954	12.5338784073	16.8555657487	22.1455045239	18.7734772202	23.6643094486	30.8733613303	19.2558558421	20.1415881509	19.9621562866	27.3672383218	46.8501004867	19.5981461488	28.181166299	36.8061658563	33.2960224425	30.3270403947	36.3134610394
AK4	3.66659533005	3.29919240318	7.10212883899	3.05155625778	3.11629847609	8.18862986306	6.23182832268	4.48492315285	3.62991579072	2.99072271104	4.449581646	5.09589693737	5.48536090886	4.81451336254	2.29068983031	2.71086145015	4.64264085686	3.16808070274	3.30939163169	5.3779457503	4.71885112086	5.69539424655	4.26649036154	6.77006827163	5.83582686944	2.114670139	7.47853773748	7.02410787379	3.64016960785	2.16045856532	4.22161782277	5.7559545559	1.98512167062	6.84234153077	2.3510127657	2.71131518346	3.04509584704	3.51533086289	9.7586557978	5.15911219486	2.79333780975	6.60138027852	5.64713459795	6.21304750764	0.535474343055	11.1693652384	5.0344359652	2.91259687435	8.07535341676
ADH1B	9.22250954434	16.7954087962	41.2217292558	15.5951116796	13.0204610695	40.5376577265	14.7532258879	17.0387766024	11.625415955	18.7104841184	19.144792836	38.3352172681	47.7074245214	29.1453567676	17.839483043	15.5552482751	14.4303280362	16.0503101921	19.0692869982	29.9962520188	6.90134935406	15.0919450832	5.29897072495	19.5093788455	67.4116849288	11.9647150329	21.8909008045	14.7714356895	17.2967458518	6.7476991607	20.5436767146	13.3445137244	13.3983883663	16.3906219934	7.35252140061	10.5175718506	10.6793991479	15.5808541154	35.4875065881	33.9168651445	3.27864568071	51.3768544159	36.5645417677	25.5189633348	0.026281020274	1.10104551813	0.00980075862847	1.8321437711	1.12934328387
CYP2A13	0.0098264683267	0.0	0.0	0.0	0.0	0.0	0.0	0.0	0.008458823487	0.0	0.0	0.0	0.0135200396569	0.0	0.0	0.0	0.00812495119368	0.0	0.0	0.0	0.0	0.0	0.0	0.0	0.0	0.0	0.0136014401457	0.0	0.0	0.0	0.0	0.00928640865545	0.00853108353094	0.0	0.0	0.0	0.0106668356952	0.0	0.0	0.0	0.0	0.0	0.0	0.0	0.0	0.0	0.0122561144896	0.0118507524763	0.0
MARS2	5.69984962539	4.61569684815	6.20714126392	1.96833430667	4.65585998878	4.13816370605	5.00626583715	4.61776698833	5.23787217529	5.9144334299	4.99681073174	4.00223204474	3.52787051356	5.74882131887	4.22935678345	4.23027379817	4.61460088243	5.05533214715	6.16759828096	3.23319905559	4.76484034562	4.61570004277	6.96551364694	6.24720089116	4.82832817819	4.23513765125	3.63529236431	5.91528980636	9.88258057666	1.82834880395	12.0379112838	5.42403165186	2.57496867585	4.97354810927	3.92659400791	5.19137517976	4.64508718752	4.7834508808	1.3597129115	4.7247309897	4.89940605116	4.09275879106	4.26121133495	5.47135766005	7.30733656171	8.32768246474	6.53026809045	6.8535582612	12.2150888485
PCYT2	8.06221477151	5.71053764412	4.56478958066	11.403294963	6.94894797673	5.60968853193	6.74177259663	7.70485286871	7.81883015295	7.32657247434	7.08587041147	5.83795174081	5.82585114955	8.83457595691	7.07139925052	5.54823855378	7.29101689978	6.38992408738	7.25570908404	3.84288778572	6.23352414651	7.84640404436	6.3317190889	7.99061399808	4.41446163762	8.3731420285	3.96787159727	6.31764098257	11.8778067184	4.51783779518	8.19387342181	7.8134592929	6.53908727727	6.82385185641	7.7793659355	7.48025174485	6.968549263	6.56206468538	2.69617644737	6.58181839988	7.68018452172	4.22215135647	5.78365248778	6.07698637346	11.8249323829	6.64593111454	5.33066345411	7.03980402475	5.42159199238
CYP3A7	0.0571103360902	0.178845116428	0.12110292038	1.12532774126	0.14197528333	0.2090728303	0.205044870639	0.125270179781	0.182600737714	0.0810192888268	0.0852351910632	0.118817485239	0.089802240013	0.225733955658	0.0809226110266	0.158376410657	0.236106543043	0.179097901985	0.174955767632	0.323160468985	0.0776046654525	0.127592604249	0.256560063004	0.0478406777445	0.213275731855	0.0457837690468	0.0451714574618	0.0413094185524	0.0905383068274	0.150476443631	0.078051166163	0.107943139234	0.109788059697	0.252424050613	0.0875786389786	0.256260880056	0.0487099307744	0.240984629429	0.0734955827132	0.0932052851613	0.245675805337	0.135523965233	0.0229182275901	0.132963250588	0.0682173057483	0.227838141262	0.106846752219	1.12168263329	0.141255040714
SGPL1	19.4188564213	13.8393260286	13.2925046509	20.1404164909	13.5833672537	12.4149720999	19.2165045924	12.3910643013	14.5959247873	10.9664202296	12.4068510916	10.2322179655	9.95604811836	12.2999940197	15.0545454824	11.9990478945	19.7255157768	14.9097571358	13.4522611273	11.4178874655	18.1140093796	10.0263189778	17.9217394211	11.4845809513	9.14240775973	12.374259247	10.8817262623	10.4645393212	11.1222685664	12.5827023124	12.1351269264	20.297428441	15.1308384688	13.8528624419	13.1247056718	13.8809186228	12.7760991484	12.2076407543	4.94614733955	11.5472533281	14.9254444824	9.45722185386	7.15929564694	14.9829632709	39.2646400457	13.0948920073	10.7164806276	11.6421548537	12.2746434108
PGM2	7.21543986206	8.3968044278	8.25495750273	4.54350056224	8.41206358384	7.57331364972	7.75950820218	7.40005290786	9.10234264271	8.44503959211	9.47691665711	8.32664056438	10.1878280471	7.83957502209	6.61221735176	6.52487233809	8.45697521839	8.44918252598	7.90839244627	7.55314890964	9.38001085857	6.36463950856	7.55850950519	7.77908420923	9.76233175129	7.0131337355	10.2427804209	9.98840550561	13.4749648209	6.45763188523	8.83390496571	7.71702063546	6.11606138107	7.19919414247	7.78750309971	7.63374179575	7.94268597639	7.9187732846	7.52504551023	8.68574617121	6.65737162334	9.4936875008	9.42160354447	8.19065088294	13.7480671575	15.6772557925	9.5288775403	11.8954871473	14.9083670534
AMDHD1	0.0381717686228	0.151414335301	0.0915724873703	0.154350757723	0.0594054000015	0.249342541274	0.0245985727449	0.0781469520629	0.0821475840128	0.0421183669515	0.124621957149	0.12140604498	0.16631259505	0.0880118708348	0.0157755406548	0.0529283148795	0.0210413851464	0.0798043943641	0.110847522314	0.19452275281	0.0907723222954	0.11370820534	0.133374299321	0.11606123881	0.218827654294	0.0317346253888	0.413881797257	0.212602013866	0.0753070175825	0.082454525878	0.131089658365	0.0240492399878	0.0276164450118	0.0286307276253	0.153657961101	0.0239793781062	0.0828724971288	0.0313193290109	0.611313965719	0.319791983243	0.0601016716194	0.385419092488	0.214455224218	0.110162788116	1.82990001974	0.28052297696	0.706214108588	0.283884202005	0.0497444522237
CYP2A6	0.00737833696897	0.0462115835627	0.0597385932019	0.0397799016738	0.012526527273	0.0111221945307	0.0142641982713	0.0226578921892	0.114325601377	0.00814118693378	0.019270844957	0.0592849080658	0.0812136406335	0.0595422853856	0.0121972084625	0.0613840473948	0.0244029190429	0.0462769005315	0.0890005315671	0.0307635488724	0.05263697273	0.0494527589933	0.0309363875626	0.048072490662	0.0812118935315	0.0184022460696	0.0408513029593	0.0373586257159	0.0436689657225	0.0220678414217	0.065156702881	0.0209184775283	0.102490875719	0.0166023606221	0.00990033783143	0.00927009349357	0.00800933820121	0.0	0.124070867697	0.0899106366242	0.0435646292016	0.0288382551235	0.0207263504695	0.0751542336888	0.0246772274421	0.0650677647768	0.00920266973117	0.00889829816768	0.00824164808
AKR1B1	7.11542626018	11.4395032705	10.6895085253	6.97269942093	8.56471526123	14.3152489487	10.8855942991	9.74480037109	10.6867782139	13.4406191642	13.8466707495	12.422059116	15.1474756436	8.64969524807	10.5083749806	6.05303730744	9.53920106582	12.4747351079	12.4588747765	9.92805283773	5.69566560986	6.81145547887	9.74891788259	7.74484075951	18.3076237857	11.5457200221	7.55471181949	7.57899951827	14.4935865464	7.59189215983	8.89887460905	6.90085713537	5.76803106897	9.0086858264	13.0558514094	8.05400919596	6.59373362936	9.57692597031	11.2774607455	12.8723289721	10.519615289	14.5440302995	14.2039378649	16.863575129	3.7477022135	6.23786527276	3.30182738148	9.17808400187	20.1724199714
NT5C3A	20.2730084664	13.3284632053	14.3869048601	13.1262970368	19.7050199463	13.886115594	16.357160031	14.4221732545	18.8284959262	26.2447627311	16.8469334726	14.9076679087	12.869653369	13.6709924943	14.136498262	23.1312242267	20.0107638856	13.7400502921	14.6478279193	15.6108673172	22.7085514554	13.4326322072	15.4763596414	13.3552067645	14.0136202391	21.3281030965	10.9089118265	15.8727934277	18.6682765658	25.8106180854	13.8316879835	14.8083178013	24.8377673388	13.418794995	28.627015323	13.7987716898	31.183341355	18.5362786738	4.28947966541	12.3029179727	17.331064626	15.5548743136	27.5672684629	13.2149930791	8.72094489462	12.6048163694	25.4137533927	20.4196607682	14.3444315781
BHMT	0.024279949446	0.0	0.0218424713232	0.0698154796071	0.111297073521	0.0439198679166	0.0140817916438	0.08450189744	0.025080808259	0.0964449562078	0.0760976588584	0.0731584862961	0.0935376202011	0.0223927143187	0.0080274892865	0.0	0.0200757177122	0.0243653996319	0.0260333088452	0.323948299805	0.0	0.0488203707709	0.0305407815835	0.0379662023438	0.207114560528	0.0060556410766	0.0201644538904	0.122936313098	0.0287403593672	0.0580950505628	0.0285882208719	0.0596583803563	0.0463742815753	0.0710235682878	0.00651582336391	0.018303100197	0.0316276679863	0.0239055748006	0.314959586686	0.266282652713	0.0114686764684	0.40806253925	0.054563486999	0.0741931821071	0.0	0.0214118987245	0.0121133180434	0.0409943762132	0.00542417077388
NT5E	7.82974860547	16.7208984552	12.0763944895	17.1029356476	10.1888832927	21.7868995614	20.9015912216	24.3914083829	16.0663325417	11.3720581862	16.7428825068	26.5755488269	13.6669765097	11.8339011513	16.919328255	8.8964483532	23.5301149702	12.6163265277	22.7310197995	20.7002239998	19.2914446996	10.2076254778	17.9991014905	13.3072544277	17.9196918548	16.0070311559	10.4776157208	12.5670559896	9.20342960578	2.98409014352	8.15046676846	23.7978715805	20.3469315765	20.608177314	12.5091259913	19.26243218	9.48965048497	23.2161418204	10.6993733291	12.7303286265	23.5579062464	16.0232674315	7.67209661582	15.9005269541	6.05188180076	26.8393261627	16.3200425173	6.54215130434	9.85332390705
RETSAT	99.8797351028	79.2553788894	44.5406177792	133.839990708	102.452749447	66.8769309212	123.065882484	97.8847192916	133.560695883	78.3294147218	63.0688418805	63.029493847	38.046704777	78.1457547646	115.890346347	137.929479364	147.967711974	99.4166480796	92.5319008068	73.6203601851	115.352749456	79.7962804373	144.571995877	71.338366228	40.4527391599	111.077004894	49.296078187	62.8147429075	77.9300333974	162.643132019	38.8152714297	165.48255014	140.632164168	142.907399571	88.3388975539	120.840522468	118.416559429	81.3931101567	18.7568067467	88.700513539	128.738354613	75.286077698	32.7326051971	140.171461675	19.8499550885	28.0761637457	19.2006707154	21.0098217941	21.8566778496
IL4I1	1.49346982681	2.49713478204	1.87735657523	0.653023637544	2.16199161077	1.42714723359	1.18583739917	0.539157053779	1.17082262386	5.12019988345	1.27990591247	1.04464495438	2.38507636773	1.09145479512	3.47184996557	1.20181486472	2.54139787281	2.38357635309	1.54591689348	0.713503082001	1.58547572952	1.95132907628	3.31266789739	0.912233186047	1.04574175662	3.8911380585	1.36583295091	0.486119824844	0.887861804058	1.86117229876	3.37564090338	0.919923308298	1.70177641535	1.35771423397	3.09539489523	1.68372096869	5.89853539926	1.48794714662	0.360366362839	1.62491638253	2.88948224829	2.1238142831	5.5156675981	0.556874398295	1.2933447553	2.20489089772	0.823263724792	2.61324581772	2.80021810941
ACSM3	4.53530582973	4.72326575093	3.34300894537	0.808780020838	3.36958459011	3.00993714079	4.40506599001	3.93578768542	5.0719233235	2.94805055893	5.74295323708	7.87934855002	2.52186420101	4.16062185847	3.21599313969	1.51156058615	4.25034769446	4.14349476006	4.13140573731	2.80244839303	4.2339721941	3.52636990331	4.89367218974	3.6324365524	3.28226038733	3.72145079209	2.3283989259	2.77642123072	4.27654949065	1.94060455863	2.14785547487	3.79880835584	2.38028900495	4.01617513462	4.83969319502	4.2488931923	7.1167772244	3.04718145678	0.645502062664	3.4907385117	4.89902579027	2.62136863358	5.29300963697	4.99785838573	6.13026245158	3.21738551755	0.771118309455	2.86389599217	1.57640327177
ENTPD1	1.84506476738	2.57384866374	3.35234512376	1.54213591537	2.37469362955	2.91548044027	2.38817706387	2.09370293937	1.97953808241	3.14357531355	3.13156316776	3.38976814491	3.43958447165	2.11085795773	2.34615357573	1.90372605532	1.81326051385	3.07123548925	2.8842428155	3.40603755084	2.03916938628	2.8357684029	2.22259716197	3.43159082831	4.22444093836	2.60328136631	3.06788888396	2.55053871104	2.38161863335	1.64792782052	2.35004553413	1.9174730909	1.537763628	1.94535460301	2.92686211432	2.42115497317	1.64933616058	2.54902880878	8.18067959443	2.88716879494	1.70292155475	4.47567268057	3.52768822108	2.07861555837	2.93461243629	6.23986794452	1.21419218166	4.59017493998	4.74214497831
ACSL1	9.4877194395	3.17808032103	10.2378867859	4.76973934977	4.61902337412	3.3285025552	2.68639979525	3.65759820176	4.36100136916	4.75275341801	4.24721572222	7.16125650551	19.6202281929	14.1354641649	3.11077728852	4.44172778848	2.79033243891	2.58221570129	5.99540287812	3.55259263936	4.45544667264	4.89977369492	2.79343173628	19.7442256529	6.96645289565	6.6940717811	8.46521037967	8.79269856351	3.67757458214	3.93647588075	2.54546625246	5.8387452083	8.19921705062	2.77491390444	4.22533310623	3.76502693464	3.13785069896	3.83313566328	8.59013345472	9.98252731056	2.8033714104	6.90320091717	11.175566376	5.29317821741	50.4949794737	6.95850249712	3.2356727363	3.56155092174	5.16375188106
COX10	10.5266072929	9.79834753943	9.70246156911	8.52466237175	8.67507823153	10.1103272868	10.8522668003	8.8010910659	10.4527431195	10.0100256534	10.6020388271	9.64200250226	8.39796922306	12.5019169985	8.35350354402	6.61078323787	9.16711194165	9.62298092828	9.63188518635	7.17275612259	9.91553122365	8.29867808814	11.3278088928	10.2841788441	8.30143264774	8.51854590251	8.64240738184	8.7286332568	13.1602871167	5.44605384856	12.1470827749	9.68842056508	7.07635359264	9.24910601329	9.69357932597	11.2559392343	9.61399345474	9.15848797407	7.31182188868	10.6758818483	9.03353514174	7.44327001864	8.48967519944	10.5959792965	5.40533973101	11.5604002262	8.27808574274	6.69190173803	7.0465467504
PFKM	5.62335029147	6.32693677306	11.664619164	4.50701261595	5.04633318057	7.93210360815	5.40846934538	6.81040745414	4.38833055428	6.61115345267	6.61442386541	7.82513172972	9.06368312593	6.51798145479	4.29509524851	2.92111883311	4.12007306799	5.04398393727	5.63137300807	8.66314037633	3.80471947971	6.77174199425	4.81494037956	7.03721073682	9.5541043115	4.55217604008	9.29035688178	8.30540718683	3.41220449255	3.2159546498	4.80290058362	4.37425927486	3.49706846032	4.73775848609	4.61164912709	6.89418533035	4.18920055817	5.17015160636	14.2242621612	8.04744634675	3.9920559213	10.7418699577	6.43192946498	6.76968784181	3.01297970377	8.36515614724	6.38172549909	6.36021620465	12.6150440106
LIPF	0.00727778041743	0.0	0.0	0.0	0.0	0.0109706143667	0.00703489846602	0.0	0.0	0.0	0.0	0.0	0.0100133513473	0.0	0.0	0.0	0.0	0.0	0.0	0.0	0.0	0.0	0.00762869182229	0.0	0.0	0.0	0.0	0.0073698958397	0.0215369089892	0.0	0.0	0.00687779584831	0.0	0.00818804667818	0.0	0.0	0.0	0.0	0.0	0.0	0.0	0.0	0.0	0.0	0.0	0.010696830155	0.0	0.00877702664239	0.0
PLPP1	34.3968407385	28.763244899	39.659511697	30.778633387	46.1002673393	33.3103767876	44.7115115582	48.2068235271	46.2092058433	34.9789973365	38.8199127381	33.3298959152	39.5121281191	33.4000829672	44.8112370475	58.9300252302	47.8054999743	36.4062580143	37.1034504411	49.9610410281	47.9122822353	28.4153688885	33.496465706	31.2579924699	45.1324221708	35.7066009942	40.1606606187	30.0253943352	38.46579546	53.2640191762	25.9988172412	53.165348261	62.7199548416	39.5382253507	45.824244028	32.4385953739	44.47862016	41.4637570326	49.0519872572	49.6567615567	49.1566161236	49.230677934	34.2158736045	43.5920054153	7.14405734449	12.2341599078	6.31155243509	12.9211763964	11.4374452379
SULT1E1	0.148335316147	0.037161815115	0.00667219241202	4.39191523801	0.100734156821	0.0447204905089	0.236585101016	0.12147147757	0.185150576073	0.0163671778981	0.184026532441	0.0	0.0102045785431	0.0342013722602	0.0796947813345	0.308518779875	0.116517583503	0.0651250964771	0.34791585112	0.340161532584	0.229281535728	0.165701084821	0.116615679679	0.0289937209305	0.0306130770539	0.0184980911012	0.0410640701623	0.0901276845396	0.219482041262	0.0813368530178	0.28381626307	0.308402276337	0.199610322079	0.0750997406264	0.0199038041819	0.195685879841	0.00805105350434	0.0243413535079	0.0	0.09037892119	0.0350332226496	0.144942271845	0.0	0.0906547943872	0.0248057546684	0.0109011098975	0.0740048024215	0.125225008589	0.173976039939
CA3	0.495632599198	0.213125422789	0.292813929853	1.86121721771	0.427008166056	0.446043333907	0.264573090534	0.340751157859	0.433018525968	0.318330982081	0.376757532446	0.53495005356	0.468191364639	0.57991313796	0.440240022845	0.707750094508	0.201847001797	0.25982376153	0.505646310081	0.452370661514	0.721240459242	0.429703800222	0.410971829062	1.75438369558	0.702271939064	0.470476124838	0.122872230719	0.30713642108	0.328367937056	0.413002995819	0.250416107436	0.454410910116	0.462406886036	0.34955515637	0.357337907806	0.632003672777	0.329235808759	0.339893808983	0.488687295215	0.315504597609	0.358157829478	0.245761857299	0.23897212918	0.738424507008	0.371119862051	0.304438269137	0.572047511705	1.05272645439	0.190050264037
PLA2G2F	0.0238810645623	0.0731233728474	0.0143224204819	0.00238432329908	0.00675732232089	0.0319987609107	0.0153893865822	0.038025853848	0.0137048702272	0.0790504194632	0.00693032250318	0.250515559502	0.0219049835063	0.0305900472389	0.0307051465209	0.0257546111895	0.0153579240498	0.0133139505132	0.135140765738	0.0110634129175	0.0126197959464	0.00592818787932	0.0250325334765	0.0138305451395	0.00365075204617	0.0297807777231	0.00734562248865	0.0429925849232	0.0196306918892	0.0872981875868	0.0	0.0325990435518	0.156648709581	0.00895599391321	0.0605273448911	0.00666755792891	0.0115215076236	0.0696676751331	0.012748364223	0.020208951322	0.015667031247	0.0103710246686	0.0223612861898	0.0108110065356	0.292861978097	0.00390002441053	0.0562620361266	0.0224004984308	0.0148196094358
MGLL	44.1871612345	36.2502727975	31.8456888019	29.0380838694	52.9152876135	29.2243048933	44.1644825349	46.1071194498	53.7270798394	37.0473842252	26.5194258281	22.2310042448	25.3057708651	32.9685248537	48.2076879401	68.4604577399	52.8848335921	47.982584078	49.4013153157	30.7882522884	58.8900491736	33.066155042	51.3569635222	31.6836677782	21.4371784307	50.0786650682	29.9372436973	26.4621019984	34.294783752	66.3764232468	34.7655320556	59.1354384875	64.0064142627	51.1240852412	46.922885381	53.5845797425	48.1239983762	39.2055496972	24.0702922421	43.2178366457	53.8096982974	29.9236605888	15.8732371401	46.4916409477	2.98718058039	18.1471818878	18.4925562115	19.6251604942	13.8386457658
ALLC	0.0	0.00842061585611	0.0	0.0241621432669	0.00570641958386	0.0101333605559	0.00649801007011	0.0	0.0	0.00741738353211	0.0	0.00675176273999	0.0	0.0	0.0	0.0	0.0111166720109	0.0	0.00900975745735	0.0	0.0	0.0	0.0	0.0	0.0184979096596	0.0251492536765	0.0	0.0	0.0	0.0	0.0197879522518	0.0	0.0	0.0	0.018040269408	0.0	0.0	0.0	0.00807429834737	0.0307188780127	0.0	0.0131371752294	0.0	0.0	0.0	0.0988047096925	0.0	0.0243215482569	0.0
GGT7	10.1630596538	12.1676252473	10.0653554343	4.736973524	6.3725392153	21.1821332361	7.23425695754	9.55389962493	8.10879189541	6.4142561831	10.5182948643	11.6425885168	6.26229456544	8.85370439391	8.24794481999	6.18319067291	7.97928555655	10.8694984257	14.7254370168	6.83817889716	5.61721328675	8.16710814185	10.1156042036	8.86633069243	7.95056497198	7.55111287827	8.21392162706	9.54490466828	5.95025729772	6.2723263475	9.26820048284	8.72789974271	7.23770971499	10.5007971789	5.77481431758	12.5878368266	4.84691879209	13.840989295	5.03087588405	6.96801371084	11.0352525257	6.29387625862	6.58695437248	8.96107054538	2.63988093377	7.74824134913	14.7813988642	20.1498751899	8.30177932222
HPRT1	21.6022986124	14.4590581529	14.8710350366	16.5652916655	16.2117482923	15.0842434784	20.7694807534	10.4369729644	16.1863181382	24.613655511	16.1046356376	13.4851992668	12.5953655161	16.7158785722	16.0116751125	13.2477660119	20.3587062158	18.2016624322	14.1732250455	15.2967579292	19.6422772253	18.4893025247	15.8275625937	11.2432793677	18.3569883922	15.8904981211	11.9429689772	26.2764378413	41.9900499511	10.6896949972	18.5841039252	23.3783565249	12.6796485919	13.8509078278	15.6296828425	9.61105483874	22.1247709543	21.4280652082	6.42033998196	15.9155944567	16.0538448461	17.910580792	26.9125790082	12.64701368	14.6048462954	24.0026329928	23.2819837529	23.6667335022	35.436752287
UGDH	52.3884105409	43.350171448	39.7904813083	18.6272413647	65.2201492841	38.3423867125	72.3645100276	42.9708129682	70.1092823912	57.3061147124	44.8905686405	34.3386908041	28.0857449175	50.1144379335	55.7257798097	92.2288862608	86.5746491393	66.0975269836	47.6627440043	41.1637730935	81.1509348654	41.2921368356	66.2063855945	58.3075268059	46.7833811458	59.9413881811	60.4508592896	61.0428011603	113.438823676	50.4815756985	91.3997931984	110.332645419	73.9247049866	74.611230274	52.1107475809	51.6808101862	78.7659822146	50.1068176105	13.9386422739	67.051551875	64.3238029069	47.3717639917	33.2158801723	68.2200971968	23.2566000278	19.4906347251	12.9144875085	20.6848805287	22.0322052694
UPP2	0.00577890714242	0.00723882499366	0.0155962779682	0.0207711086183	0.00981110489157	0.0174223892683	0.0055860472094	0.0	0.0149238018707	0.0255055650167	0.0	0.0464334957999	0.0954129819279	0.0266486174121	0.00477658687846	0.0	0.00477825164891	0.0	0.0154905670995	0.00803160626631	0.0137422194615	0.012910899541	0.00605754764922	0.0150606544976	0.0	0.0144131220484	0.0239968593982	0.0234082048449	0.0085506699876	0.0172841125237	0.0	0.00546130018662	0.0150512894085	0.00650170226593	0.00775420440229	0.0217817414925	0.00627312386675	0.00948300278697	0.00694111139636	0.00880254626402	0.0	0.0	0.0568169756192	0.0117725536167	0.115967112795	0.0339751872896	0.19460985581	0.0487856644891	0.0129101501206
GK2	0.0	0.0	0.0	0.0	0.0	0.0	0.0	0.0	0.0	0.0	0.0	0.0	0.0	0.0	0.0	0.0	0.0	0.0	0.0	0.0	0.0	0.0	0.0	0.0	0.0	0.0	0.0	0.0	0.0	0.0	0.0129508173595	0.0	0.0	0.0	0.0	0.0	0.0	0.0	0.0	0.0	0.0	0.0	0.0	0.0	0.0	0.0	0.0	0.0	0.0
PLCD3	51.8123198804	35.7314491322	32.3237905384	4.42881331419	49.4787047781	35.3593904208	45.6424546476	68.8334528102	66.1443262297	30.9512756108	38.830535291	30.0632273485	13.9672761498	29.8978044548	61.2020993925	59.4043481143	57.4563180665	61.0083732103	50.7735443989	20.7402551881	44.3556618494	34.3597769485	54.6799502677	33.400766512	18.578449668	44.3205919432	40.3783854868	30.5088363314	34.7490741058	62.033632098	44.6850275315	57.5615918688	61.0348789442	61.0253806893	50.3081230847	59.1590849341	29.6656427873	50.4367868426	11.7698232392	40.7197536154	71.8245517131	24.4811884122	9.96722813776	54.6601603228	11.5492060572	11.730810516	10.1096269677	13.3098842872	10.9145148216
LTA4H	10.9620404083	11.6811264334	10.4576403519	13.662853739	12.0663895798	17.291825646	17.1359598213	9.97632850234	12.358312343	10.556228501	13.5897684011	13.3871250903	13.1471624816	13.0663201778	11.8375650587	9.49059174349	12.6510011317	14.5498655194	10.4511568426	12.1138400715	13.7221651695	11.5129925331	12.8528947122	9.30374185562	12.811010466	11.214463955	7.80384941532	9.52101502114	10.3338953448	6.20958432847	10.2620831903	13.4443709666	7.56512345138	12.8850310905	11.6611270581	9.66275195169	11.889427767	11.0829659858	9.23479363015	11.6050961531	12.997011019	14.5301018758	8.89510668166	13.8890545392	15.0618112395	15.9171510552	14.440904466	15.2895135385	14.6728247328
DLAT	17.4950067824	16.7528631793	15.8564107129	8.13998399504	15.1993267363	13.8099392591	15.5400630436	12.9587009365	16.3510931517	19.0735522548	15.0172098187	14.7258447047	12.0355135555	16.6742415307	12.317524292	13.1051574023	15.480507687	14.4692685	14.5874407443	12.875146974	16.5537450053	13.9323091056	13.4554458951	17.6395133432	15.7241842902	13.8815863352	12.0590154358	18.3504517814	24.0648633084	8.55168824789	17.9869454902	17.2521885051	10.6376236716	13.1207998924	13.8306018557	16.2965825832	17.2518061151	12.137079539	8.58212174002	16.2069180175	12.6187477954	13.3620273244	14.7553939383	15.2980106267	14.0544651215	19.2881273497	11.6868457514	11.4240223585	14.9745849416
LCMT1	15.8095620571	12.8381950139	11.7684570138	12.609282417	18.3019196847	18.078747365	18.5208846316	16.9012225614	17.9611983299	12.0177040012	20.0035807533	13.8568349126	9.99638321238	12.4580138969	19.0836138196	16.2022792665	18.8029079648	17.001955677	15.9247428486	14.2259810582	17.1680556352	12.2765810023	17.4241546012	12.1760277001	14.7235978762	16.9595269253	10.2744005357	10.3920056218	17.4836395772	21.3967961317	14.4861402362	19.5759383097	20.7618059813	18.8197759841	17.0165152708	15.6449155305	18.7418145098	19.7127975018	6.68672738786	13.513972351	22.4634206639	11.5074597432	13.1610098552	18.6947857797	12.0182453562	14.8036905085	16.2017697298	19.4222464368	11.514120004
CHPT1	12.5998646262	13.3443844453	11.2760674086	18.0608439256	14.6216870186	17.9249021625	17.769717652	15.2252884105	17.4171613521	11.5347059246	16.1792095632	13.5725904801	7.29932619384	13.725026638	15.8581546703	18.1890011217	14.8399905952	12.4992582615	14.1368736859	14.1452478335	18.0979308197	12.2627192696	14.5886914507	9.54254632859	15.8788256303	14.1899707182	9.52183044093	12.6411733316	20.5593112409	12.8056552224	15.2310412836	18.9678887283	12.0977471117	19.6962453657	12.4613461407	11.4821255499	18.2684786927	18.5789556464	6.7174154687	17.2761626035	19.6447453962	15.4625690246	10.9651990795	19.716240052	9.92838349141	12.4493144301	15.4774067796	11.6566164652	13.5463867885
LPCAT4	29.2376419166	26.9449565458	17.169793678	11.9570310744	22.2134873641	34.8838836138	29.1189385124	23.0831750183	28.5063585347	29.5809984828	27.3051529566	25.8177868325	25.921764402	36.9615990328	31.0683105376	21.9563024553	27.9729913493	30.2124304327	38.3033758163	21.7352838366	27.1469455907	33.853819269	32.412850672	25.3991520298	16.0249985483	28.4500718228	17.0484259984	25.8792471875	23.4771784995	17.0789733865	28.1272484692	26.6077629094	31.1086023175	30.3826728121	29.1834645148	32.8731307419	24.328267152	28.935239992	6.92003205535	25.6711541967	30.1362511933	19.5747633893	21.6105048799	30.3901921768	9.71794255987	12.7177041061	10.7166479296	12.4449495512	12.3021719017
ENTPD2	9.41053217212	8.9588061025	5.43562964542	12.7074199083	5.67998323518	9.86140317257	9.24703604852	8.65626140502	9.57567732292	4.93394887152	8.90760957908	7.84816900327	3.25926409861	5.16254971177	13.3894496883	6.62322914116	6.24092837688	15.0528545929	7.21094723339	5.71863177687	4.10524406534	7.40931173596	9.59896301201	5.7591902759	2.79487045747	7.53491252682	3.40465278112	7.57770842865	5.61767327182	9.78960623731	15.3501075239	14.0698649112	6.11339778672	10.0253162299	5.32082432858	13.2013595305	1.95147996768	4.97351261891	3.2973864363	5.45692342389	12.1779899336	6.68401314136	3.71000886228	9.4465532193	14.2826881357	26.0700560722	7.884251856	15.121740194	2.53728823914
CEL	0.165719484865	0.582834763878	0.166284672958	0.675828034852	0.119032379264	0.413143270766	0.104738906068	0.228353691515	0.0932742255674	0.126590750054	0.158148873832	0.076820503775	0.157853144849	0.191048023487	0.0842931288301	0.159081074711	0.205536111491	0.191887746299	0.307534846862	0.0797258998752	0.0909416104757	0.206480486449	0.32737644593	0.174416535311	0.0964637355282	0.119226786359	0.220560466369	0.0774540041698	0.0377237316723	0.0635448473613	0.243906255171	0.0783057965214	2.39051079465	0.129078554572	0.128287107894	0.200200825542	0.228324393898	0.167347940267	0.153113512861	0.165048563277	0.105374079615	0.0747363657583	0.125332187173	0.142829485823	0.575574929657	49.4547534051	34.8439232062	80.7042918251	15.8339981589
PNPLA4	8.83959505604	4.83965413655	5.71395622052	8.06351670366	9.78008343815	10.3080925568	11.1655716819	4.96137382842	4.65962932515	3.91236910845	7.6849844741	5.6960546849	4.37976596499	4.75753909926	4.30585916948	5.88052395217	6.95172571433	8.77726346981	5.68410175877	4.25157430786	3.94430053603	5.95241058248	5.18469041707	3.95386386492	8.88232959331	7.24570389707	2.87326766778	3.90747122649	7.5757469977	5.83227203556	4.46583776451	7.62633829097	6.70423913827	7.85000718062	4.69778366882	8.09865109485	5.30990493022	11.7836768214	2.8153841733	4.16798902813	9.25976638557	6.68670383881	5.4614565939	9.38826425151	4.89973127957	3.84661867086	6.34260514145	8.34879140585	2.58496022674
POLE2	2.18590536136	2.15862986154	1.21213076038	0.60276984005	1.16340281014	1.35986612358	1.28007060101	0.568264536693	1.29924952469	2.82027245715	1.28380999602	1.15581495639	1.23325180688	1.66666585633	1.01332178975	1.02634958162	1.26231221429	1.12436424723	1.18583043278	0.88407464306	1.05886707511	1.47283871861	1.04866501962	1.49954935948	1.56738954516	1.4711334665	0.984537138022	1.97933205275	3.06321169303	0.432395268466	1.54903170585	0.983699369654	0.873565631572	0.546512630264	1.54413106636	1.22786858672	2.24102096001	1.48983910689	0.368127891421	1.10987150326	0.689709902154	0.94929094835	2.75342727344	0.777514419272	2.494980433	3.59530778248	1.44974280967	2.18986666216	4.12112525759
ADH1C	254.228740237	216.181067438	105.022202607	89.3069058359	202.963078549	184.010680999	313.974099572	209.930925971	433.09565996	133.120276743	210.198917109	153.682498194	38.8063662998	241.208377348	256.58508068	263.158955547	262.409783928	239.581604689	140.396647856	148.893790272	444.327817241	227.022887061	273.401323032	129.556664944	151.556456826	228.095068325	76.4268578091	96.5610568089	536.911412668	92.2528788565	283.551461793	449.846955774	154.67261732	275.286901279	218.394298769	178.416465678	289.224591706	255.280808639	31.3611130678	264.713446178	389.782799491	121.064762514	97.6174334557	275.468922052	10.8466763123	11.5993435689	1.11150438734	16.3648888644	11.780983969
CTH	5.40112604994	4.37148563156	3.41970038003	5.66113811973	3.64746113479	3.79875927995	4.5639880058	3.55054989948	5.21000803957	2.55409336493	4.33555693366	4.02412890677	2.41541613212	4.03139820563	3.64518678126	4.02429135903	3.84546131427	2.9214028365	4.21244603758	2.51858396468	5.26884322394	2.75181864542	4.21462785853	3.34837841586	2.46406102894	2.93958728909	2.29278360926	3.39782117423	3.49832916537	2.81587119198	3.77153123735	4.10081882004	3.33707786386	4.09358917588	3.36244017226	5.14059325393	3.16588501942	5.21562403448	0.756716283974	3.09459822282	4.17124647343	2.9604248876	1.84929874686	3.59795134244	3.33823392071	5.15016479532	2.31321722101	2.68917334103	1.47862131328
MARS	10.0540444674	12.6518531123	11.899211492	6.49552362024	10.6068423156	10.3871674984	9.81252222147	8.69367977318	8.72588905364	16.6255501498	10.1544410637	9.08211808644	12.3779156466	9.29779001556	8.98549326175	8.04417503051	9.49525288335	11.3856820429	10.9853942021	8.84353103472	9.11817965684	9.56611130184	10.390994673	11.5708214098	8.90856223411	11.2552619694	11.2812372786	15.9232073557	14.2862946798	7.05404768222	10.875402809	9.28778021097	7.7175279419	7.35592769655	13.441694872	9.04543222376	11.0643195123	8.22324901478	10.718022152	11.1479338647	7.42504927898	10.9953520899	13.1206999698	7.78650900999	34.6590465592	15.6028944724	18.7568688755	15.5970960531	20.7606786783
HAAO	5.00235006576	4.42081096846	4.06593517233	25.8940309193	4.55498719969	8.28710389638	4.44154482446	8.93203035068	6.46997907507	5.5956295126	8.56278717146	6.7871215679	3.76043585768	4.70458318585	6.12435886512	1.48632260908	4.73222372886	8.45308871998	7.19178274352	3.03184592291	4.48692539516	3.71131527324	5.64437001266	4.02704277095	5.26104707931	5.12811057309	4.23426902192	3.18667158718	4.21096344226	8.31820001164	2.68480990749	7.84941697127	5.77966200457	4.40085582048	5.68603349754	8.55316092178	2.08904459762	11.5106921169	2.82348675702	4.52597479438	6.49196716358	4.82667335899	4.17334114523	5.70825904144	0.272553911895	2.31260288267	0.547298905655	6.8946860614	2.02359972835
TSTA3	17.1212537097	26.7121835694	16.8200260106	18.4497909952	25.1066675295	24.9482553523	20.2438273756	19.1725053278	13.9951117822	54.7273602186	27.2876760741	27.6730558721	47.184979463	25.0138751933	13.9878812431	13.1816394874	18.0068479351	20.3110159689	23.9840788269	14.379504469	12.0269233682	24.137643172	21.0673211979	21.7999481044	20.1484420824	22.2746842604	13.0149747366	34.8335786891	27.916079592	12.3798275141	15.7624533955	17.9815510052	19.1977478791	13.0841911444	25.4993779067	21.9022466821	28.6387398443	30.2167191491	8.29608073114	16.2556296198	15.8056900968	19.4172382678	55.7154514627	12.4559987835	38.1384574304	29.262888846	20.5895989668	46.7075749003	32.8843123657
METTL6	0.980913356983	1.11633728401	1.01157629949	0.738998348386	0.865672039994	1.25774618599	1.02333764889	0.734696231155	0.919046582722	1.01963450858	1.40595552077	1.36066334283	1.26321038358	0.86191767684	0.894823415935	0.704938955206	0.682478837019	1.16668326242	1.19844911332	1.08896717696	0.782277165599	0.831834525356	0.952975007564	0.95864993139	1.88448830508	0.958456220472	1.03900577665	1.07812521765	1.03544513299	0.825879503147	0.735059744682	0.839389604759	0.708804044989	0.810877423466	1.06740681188	0.800316990046	0.850542937659	1.27594018248	0.95548030489	1.1843846025	0.960574914065	1.22731656999	1.6549595475	0.947353707113	1.83039901161	1.23954433523	2.15222646958	1.6915238122	1.84730036667
POLR1D	9.39387124979	10.0046431339	10.1089167028	11.3065687035	11.259146859	14.1965179719	11.0856597932	11.2111462143	12.0701262878	9.59623561546	16.34164653	12.2451524322	11.6550422488	10.381971606	9.68371025607	6.96997944535	9.72007196204	10.6660181576	10.6974806495	10.7750467099	8.55722337868	10.3628968436	10.3346938917	8.76824272636	16.6423836219	9.43932972756	10.03177658	10.9429176963	13.9900073541	7.08766172339	9.85272786996	8.91780255015	7.68677978717	9.76986260003	12.7618297783	9.71392104217	8.69883688351	13.8002176623	11.87407446	10.8329792616	12.9711801863	13.0304298021	13.9636052214	12.3370663438	12.5690932641	27.0785402258	56.1412755704	45.6529479583	20.8998702982
PNPLA3	0.0264359969371	0.0331144887163	0.0190256575709	0.0855169420884	0.0628341770268	0.015939976815	0.0357752447981	0.0216483821412	0.0318593002188	0.0175015367623	0.00690459110775	0.0424826259531	0.123667367691	0.0853341169264	0.0	0.0513179752663	0.0174867452052	0.04642581135	0.0637763710115	0.0220446717786	0.0377188208053	0.0472494182461	0.033252787869	0.0757855675808	0.0436463672847	0.07252716907	0.0219550474135	0.0107082397473	0.0469387335767	0.00527115519107	0.0155634203664	0.129912029996	0.0183608344806	0.0356909658423	0.0922275282885	0.013285604289	0.0229574594975	0.0	0.0	0.032214268939	0.0187306338919	0.0516625919446	0.066834784837	0.00538543332993	0.141466482069	0.0466265294626	0.0461614114114	0.0446346565267	0.135834192427
ARG2	0.544166082858	0.380655019342	1.04900772016	17.4125414766	3.56943860893	0.330243622219	0.717280342354	0.267659235936	1.10719632588	0.569236638759	0.295326894428	0.653016642442	0.612578571007	0.570305760765	0.514038184932	1.52866079319	0.32722921714	0.61168187035	0.464118018765	0.530384956738	2.75610498073	0.584188837008	0.72596877712	0.340730179471	0.49588627049	1.46295573096	0.645612775553	0.90172412919	2.43641404414	0.549560437986	1.58100664658	3.78013672164	1.1902802012	0.524766425816	1.3749923286	0.399557131472	0.813176381738	0.289921828382	0.882789952646	0.484413076353	0.701012177287	1.04962661576	0.496300947967	0.453498921798	3.42725662515	1.50613845929	4.30146027772	1.48299081423	1.55511514466
ENPP1	2.68046602057	1.66720071823	1.32523545839	2.64001566889	4.06978624798	1.07458583029	3.93530897011	3.10442080511	3.43892989524	1.05482455601	1.25111790258	0.784274144615	0.924125845439	2.34670732298	3.04489617922	4.58800978114	3.87388542876	2.60512949226	2.79726789264	2.64010150357	3.65006372027	1.64328167224	2.58078625952	2.33034847138	0.853238943379	3.9079102053	1.39453463446	0.872110857296	1.34744084516	6.10877441761	1.38579367032	4.27578321382	6.09413230828	2.95082038501	3.69343955991	2.55232252468	3.19597508736	2.14011387022	0.762196630203	2.14660289885	3.50349122191	1.55417819884	0.665572243073	3.62007088269	1.24034754956	1.66249943392	1.69859491528	1.30200533922	0.72953788934
DGAT2	1.06787917009	1.15352530622	1.20181504796	2.29597213137	0.583531753211	1.32623833409	0.654031084154	0.933786053001	0.664317795531	0.708403758984	0.889237965209	1.6261951528	7.11140232404	1.38061918959	0.543176178302	0.58748532444	0.747127548715	0.835183020932	0.727211090146	1.0214821389	0.555175235716	0.502272373694	0.915435298304	4.74638765108	0.716775864104	0.65506408988	0.511656755813	0.99383301783	0.428602197919	0.301719456149	0.489965217718	0.996931505388	2.33277595769	0.676116172157	0.562714913221	0.765896179857	0.40830299123	1.00387991211	0.623145848927	3.68457883488	0.686677754614	0.747737103054	0.582949254648	0.574686028631	2.64614799553	4.81671022404	4.06315854874	3.69153413229	4.6119449438
MTAP	1.45899357381	1.47612007596	1.94459740068	0.900271672266	1.32185928381	1.7182067093	1.71202582755	1.23617193894	1.56790141071	1.45117757104	1.42898252711	1.73308885451	1.74843239538	1.75206865625	1.40306365631	1.06662183962	1.4818500214	1.64685106016	1.46658165392	1.73851829449	1.67913995624	1.61804609698	1.3271449939	1.75340504231	2.09260497871	1.18525471514	1.94504967538	2.00072730926	1.22642066003	0.780896921185	1.54856937681	1.46940247567	0.731780435225	1.5191551829	1.33336560546	1.39683445584	1.32488273066	1.2296938054	2.13856273693	1.80389327384	1.1762074353	1.92595824191	1.61080198951	1.48133791679	3.94909922306	1.90901352216	2.13615011546	1.45078359817	3.57934375788
GUCY2D	0.0126892785298	0.0317899091677	0.00761026302836	0.0	0.0143620976061	0.0510079258081	0.024531596433	0.00865935285647	0.0291285030572	0.0	0.027618364431	0.0339861007625	0.00581964083253	0.0292574115176	0.0209767832667	0.00586491145901	0.0139893961642	0.0530580701143	0.0340140645395	0.0293928957048	0.0201167044295	0.0188997672984	0.0487707555411	0.0165350329267	0.0116390312759	0.0158241096153	0.0117093586205	0.0128498876967	0.0438094846716	0.0253015449172	0.00622536814655	0.0279810526146	0.00367216689612	0.0142763863369	0.0283777010119	0.0531424171562	0.0	0.0347045040112	0.00508041247501	0.0386571227268	0.0249741785225	0.00826601471114	0.00594086976329	0.0473918133034	0.0	0.01243374119	0.0316535392535	0.0510110360305	0.0283480053761
PFAS	4.25423211016	4.67401566687	3.82239602682	1.32407872998	2.80878772732	2.95366711166	3.26223603191	2.49227710308	3.86444442507	4.14920479812	1.97257691226	2.66820565142	3.66240762712	4.0794293255	3.27407681956	2.07979131868	3.14857616465	3.91873737689	3.71980318851	2.64249899633	1.89018059453	4.48088919666	3.7590364218	5.02740636419	1.36610678947	3.62902188925	3.53459412267	4.86163020471	2.33658322202	1.28740328843	3.7195203767	2.54801344607	1.63005394515	2.26392467988	2.72485570686	3.68276704521	3.52302455876	1.95868337768	2.86732795931	3.52766904628	2.09244327325	2.51324658073	2.04367388779	3.00451086748	7.38362780404	5.74050324594	5.56302025212	4.79303509926	6.29765841373
GRHPR	8.82079878315	11.5557302352	9.70954134128	12.2844586311	11.4865377425	12.3804339604	10.8443281126	10.4210626038	9.6858117715	9.83715863529	16.469595891	10.8450277776	10.171114982	8.79220441607	11.3858898564	7.31878616123	12.9169790439	10.5308447492	11.2422147607	10.4581761499	8.35658926378	10.7437042816	12.0149848088	9.096693675	15.0773937564	13.5862514489	9.52859185546	9.49281748836	14.4336930539	7.21912204463	9.63069449107	9.01317156668	8.56750178913	9.19505177454	11.9691220702	10.6070087761	8.22745023708	13.0427075961	10.2510715242	13.1406398694	11.7706973814	11.4658523794	14.4750697662	9.99877468699	14.9406303058	11.2372732134	11.1846593835	9.2176222051	9.48043188559
CYB5R1	5.34196838711	6.95288979921	7.65564750104	6.41952579325	5.34946682172	8.61302349353	5.83115611482	6.05070358255	5.72523185145	7.32179743642	8.90346410147	8.58530105107	8.70713367473	6.32464168517	5.88306244264	4.18752594723	5.40200657119	6.36305738368	7.12915862481	7.37161294445	5.7922173562	5.88259453382	5.50807132155	6.01668632994	11.2021024553	6.36360618912	6.85325050168	5.60936779088	8.8304291528	4.97020312631	5.76272267008	5.56827207022	4.12062130987	6.11682718679	6.76573788476	6.02519852916	4.48090463457	7.15350441563	9.10950442532	8.41438993445	6.04388427978	9.88346677269	8.23839298454	6.98702102673	6.26849791861	6.83110403524	5.48450510876	6.9869263356	5.73392536807
GSTA1	10.5145429042	11.5323433002	5.64219971803	766.516465948	9.25291175507	9.22672809086	6.07873218776	4.08544698653	4.96585235633	5.14395183998	11.9790522451	0.43791707852	2.39958811795	1.95259963946	0.152471090673	9.23122099202	6.17029843571	5.46930292916	6.78768071039	1.65477099195	13.4787842162	6.61269287037	24.8203942876	4.21743404436	6.82945002993	2.90683251408	7.65991997688	10.6646081365	6.07915714678	0.234062051115	8.56449371667	10.4121054723	5.91092740892	0.867884735639	2.36267336001	10.1132262364	1.5655230084	8.80588474695	1.06753475873	2.70764249861	4.55466274448	10.6509100252	7.70202573787	4.6631616316	0.112173618756	0.591548354163	0.460151548717	0.889864746299	0.412098579953
MIOX	0.0095146037974	0.0476730634883	0.0085594272368	0.02564873393	0.0242300421751	0.0717121451367	0.0183941443187	0.00973936123056	0.016380728334	0.0419932938499	0.0	0.0477811271856	0.0130909515386	0.0	0.0157286942089	0.0263855704837	0.0	0.059675557701	0.0510084709501	0.0	0.0	0.0531424414572	0.0199467354106	0.0247964116644	0.0130906699206	0.0118651452943	0.0131697686044	0.0	0.0281562707721	0.0284571941719	0.0140036120891	0.00899168410458	0.0	0.0	0.07660083213	0.0478163397129	0.0	0.0312263243219	0.0	0.0434785010624	0.0	0.037187861284	0.0133636491335	0.00969138113716	0.286398735414	0.0	0.605224130271	0.493409642496	0.0212557427097
ALDOB	3.6463253626	2.04358143144	0.326145258466	6542.11245501	5.94787726442	1.43981368708	11.3826207097	4.72445247401	2.67670858571	3.42328440542	0.582701289863	1.76461492576	10.9451036994	12.8841634624	2.9562629441	3.75086332526	10.3015265014	21.5404075004	1.67262416105	4.3603659234	35.5790715485	17.0638449826	4.64795556981	0.236208331106	0.537171447545	7.23368192134	1.0808344734	2.35810206208	4.97227564909	21.2833030985	1.18005142427	48.6448569255	8.18951648886	8.57344276834	3.62975225541	1.16501361021	1.18063723164	4.39324188844	0.418703924909	0.446031591479	5.13740555595	19.4972724964	0.352525539932	2.83348938736	0.0	1.04522563639	8.02621485063	71.7386243993	11.2142904989
AC005759.1	0.0422975950993	0.0529831819461	0.0253675434279	0.0253383532114	0.0	0.0637599072602	0.0	0.0	0.0364106288215	0.0	0.036824485908	0.0991261272239	0.0581964083253	0.0	0.023307536963	0.0195497048634	0.0233156602736	0.0530580701143	0.0377934050439	0.0195952638032	0.0	0.0	0.0295580336613	0.0183722588075	0.0193983854599	0.0	0.0	0.0142776529964	0.0	0.0281128276857	0.0207512271552	0.0133243107688	0.0244811126408	0.0158626514854	0.075673869365	0.247997946729	0.0153049729983	0.0694090080224	0.0	0.0214761792927	0.0332989046967	0.0275533823705	0.0396057984219	0.0143611555465	0.047155494023	0.0207229019834	0.0	0.0170036786768	0.0157488918756
UMPS	4.57023868684	4.72501765562	3.89439822262	3.22944148588	3.57140399451	4.26541076383	4.28912904938	3.32343654689	4.50477161577	5.41592702459	4.28705232855	3.79764071042	3.84979338483	3.81055362956	3.65082936216	2.77302980804	3.97089167014	4.06705263875	3.82871777009	3.39054168456	3.41535403847	3.77292122011	4.22338632122	4.26892850788	4.47943759706	3.44150895382	3.75750058237	4.85640642869	5.69472928866	1.86570656675	5.17345424456	3.74801487301	2.41941483913	3.50569830264	3.45495795235	3.65143588713	4.26110319092	3.97364968266	2.39127286322	3.73660016907	3.77010910735	3.73206365217	4.70901916949	3.95929043152	6.03271764148	6.42899392736	8.17776989671	4.14942706913	7.47236814624
POLR2D	5.27753552814	5.41478792179	5.29191420586	3.5464094431	4.24957044572	6.24505476645	5.53758776886	3.89935994587	4.93988979086	5.6139232278	6.73824674517	5.31704287273	6.11852938964	5.17190716778	4.74596041977	3.62713238337	4.59350629999	4.90562773634	5.49123856317	4.46268072222	4.68096388336	4.5512057318	5.71023202302	5.97796599264	6.04191779319	4.40794007375	4.17297701286	5.48671681404	7.8572050886	2.49058350808	6.98785066535	4.3787264852	3.24758401718	4.1092462747	5.74326440578	5.30781500157	4.50785048564	6.66958675405	3.50721501996	5.26459810045	5.07374378636	4.25581129399	6.8338418292	5.19240686841	12.9374968826	8.96319042961	7.05959933823	7.95393434905	10.2743166876
POLR2K	14.7112568456	21.1299778492	20.5568727376	12.698646695	14.9720041006	20.7908722959	15.9290494664	14.1591300331	15.0537840274	21.4446572031	28.4586342024	22.3389587557	17.2453202508	13.7243650397	14.3885285666	13.3911936287	15.1037239276	13.2797124172	16.7052593301	25.4845166939	20.4959942512	14.0906546808	14.5202674279	15.1094057746	48.2995989295	12.8033169931	16.4229400603	23.8177287209	42.6035807803	11.8388358759	15.4048572198	15.7054608887	12.5204794576	13.3151708454	15.2235834169	13.8654809275	14.2998003357	24.1898709058	18.4495876807	17.1600571908	12.4895998157	25.2753569642	39.9784771797	14.3640428858	17.0689108266	35.8026343776	24.539663765	26.907829582	33.9695589846
ACSM2A	0.0	0.00261262120179	0.00375265014459	0.00374833200198	0.0	0.00314402569671	0.00201610418628	0.00853992079584	0.0	0.00460270692997	0.00817123341642	0.0125690083376	0.00860906223486	0.00480898094028	0.0	0.0	0.0	0.00523262793267	0.00838623341508	0.00869625035865	0.00495981239443	0.0	0.00655883134337	0.00271782957093	0.0114785027108	0.00260097655908	0.0202087551439	0.00633632934149	0.009258268456	0.0	0.01227901248	0.00197108075819	0.0144860776373	0.00234658044677	0.00839589250003	0.00524094630321	0.0	0.00342258504102	0.0175361973384	0.00317699613118	0.0	0.0163040153463	0.0	0.00424892481932	0.0	0.0	0.0	0.0	0.0
PEMT	7.40158730988	7.4420423795	7.05179361008	6.15987151849	5.39747668174	10.2436963562	6.93369408948	6.15267158482	6.90167703106	7.64065540129	10.0160888903	7.70338444376	7.57284146845	7.54784516745	5.21451935974	3.8847536785	6.40746877799	7.76412312978	7.48335787361	5.15031888319	3.96907256697	5.23831224797	6.69623504674	7.19799464366	6.06907812253	6.30621435047	5.52817882221	7.73672812029	9.73152745553	3.29832116356	8.15928600008	5.37050289584	2.69110054024	6.3936076857	5.89226664452	6.15376831967	4.38935947704	8.64061441731	4.49876432118	5.91708695196	8.15377889018	7.66913155584	10.4376936948	6.41582954137	18.6742336168	12.3098375133	12.8995533746	9.76505449036	7.61286783136
MDH1	31.5772653832	32.8584918192	34.4761996336	29.6053826704	34.0986130198	34.8443421039	36.5844269626	31.5660309408	33.4583762321	36.7388892686	44.7922715066	35.0069778453	29.4198122099	30.0395244729	28.18080197	27.9250178223	31.8008131068	30.2673854626	29.0805937276	38.5845430916	35.7659685422	30.8518816622	31.965502924	31.2588335894	50.1643180981	29.8166393232	28.8385311526	36.0689909828	55.8079405457	23.3149088499	32.3377808806	35.8289167856	26.7783240927	31.0536674988	33.4104379475	31.9418515445	35.2145529392	36.8919309855	44.0811609616	37.0615157707	33.7262517622	45.3338064047	44.0148682933	32.7150807172	43.6718086646	40.5885153691	22.8894629296	21.5996469438	33.0151437202
AKR1A1	42.3947941868	40.0464578503	28.1743105206	113.37934763	43.8146136092	44.9069954446	44.4147920193	36.9341792229	38.8980312542	49.7503472956	52.9898098779	46.0887352764	46.389902889	42.7516934083	40.418047179	31.5746086839	35.1896738699	44.1003174478	39.1571160668	29.9893049644	37.0682345952	37.0827241338	44.4274577298	36.1012236571	37.371769626	43.9168983342	23.7665838643	36.5607096302	56.0532801185	27.6752367953	33.7649925785	43.3970539042	38.7121928536	36.2950477326	49.8256056251	43.0147426879	44.9208852729	52.4077374217	17.5589212706	35.3699254639	46.5393856777	35.8449993914	58.3532367337	36.3897232965	32.9253831603	40.4143997045	38.4132585462	47.1267442219	27.3685565094
AMY1C	0.0	0.0	0.0	0.0	0.0	0.0	0.0	0.0	0.0	0.0	0.0	0.0	0.0	0.0	0.0	0.0	0.0	0.0	0.0	0.0	0.0	0.0	0.0	0.0	0.0	0.0	0.0	0.0	0.0	0.0	0.0	0.0	0.0	0.0	0.0	0.0	0.0	0.0	0.0	0.0	0.0	0.0	0.0	0.0	0.0	0.0	0.0	0.0	0.0
DGKG	0.124527079032	0.214481017097	0.406093284935	0.433600203524	0.138741159695	0.147824481653	0.0978016217784	0.208730001173	0.0924560656794	0.185492694969	0.176850113503	0.273594612396	0.289126626896	0.238668129542	0.126087448093	0.118708628729	0.133853723181	0.134728253098	0.108484767694	0.456470759967	0.129554655052	0.398189759378	0.0848453959496	0.336705364729	0.580382446809	0.124232761952	0.336113416697	0.4508190393	0.0921272769296	0.150530901532	0.263463840489	0.105914798227	0.0918944880398	0.112081813666	0.0877232338803	0.111474183118	0.123348769448	0.0766293657526	1.43775025149	0.284523184216	0.0294102914865	0.565805619834	0.465680201194	0.207701711462	0.968332786355	0.331740097883	0.873658443598	0.324764376958	0.0643326022291
SARDH	0.303716559811	0.443154645246	0.825683810987	0.131957392584	0.33997777927	0.664099284057	0.251640516535	0.334805760052	0.456811162691	0.335117967464	0.28330400389	0.610090336148	0.711769353385	0.396308401065	0.408282495145	0.323944718869	0.320116729413	0.46471408129	0.492052418013	0.352531042859	0.309530073233	0.462306026651	0.391828683723	0.395764290702	0.463788117366	0.387072556292	0.572843778763	0.2839022063	0.118520302281	0.405944839153	0.525605887186	0.236558564236	0.168059013105	0.236564182973	0.367225187157	0.444486498496	0.195640600155	0.175257745257	0.837831460429	0.549051946229	0.264062915722	0.423956145146	0.262512182665	0.373951026847	0.0893007168061	0.220747475424	0.145696954767	0.462885299605	0.380261915866
TXNRD2	2.70959691611	2.94898854128	2.52948763292	2.29706958605	2.49240446655	2.83235198116	2.51826689559	3.42153608253	3.38591400465	2.77163926301	2.69156647922	3.07390013772	2.60048842837	2.71662202204	2.92437188297	2.25116858815	2.76011477243	3.37384227385	2.90824525307	2.05886270335	2.4189199727	3.29972152482	2.83791698441	2.42235868387	1.84566535991	2.9219963609	2.47165780458	2.7798779664	3.12521431334	1.81124949135	3.08578892937	2.96367030002	1.40951262858	3.20342267685	2.69404482785	3.01924077549	2.35546995668	2.81359977828	2.20614303509	2.75041358502	3.56426386257	2.37851511428	2.1399485439	2.71469516855	2.65929038662	2.96405910334	2.6288537249	2.46690802319	2.72645372909
ACER2	2.85567356083	3.63448529597	1.80653634336	1.00171409237	1.60094391859	2.77386935231	2.9965524079	2.07120267385	2.69484207239	0.673994242668	1.50565746537	1.97857420391	1.43925594638	1.63726461951	2.20890464248	2.56211199072	1.4899519525	1.68571984692	3.79666670348	1.1885341777	1.10758727426	0.579998220758	1.48867887496	1.87052252137	1.59680436236	1.44731445227	0.803226423335	0.873731118754	0.824734662285	2.40549332015	0.629324079301	1.97714196363	4.99158729134	2.06171942095	1.05527515148	2.59015856273	1.20183018531	3.78393844987	0.56860666521	1.57012174078	1.7943021059	0.790848556725	0.782878154866	2.80762516022	1.48116291682	3.04132198491	0.447600091857	0.847175240028	1.19404467089
ALDH18A1	47.2399219548	52.3250987495	36.0479528048	81.2520652933	52.8961851538	36.0256681736	77.3483537133	50.7664333449	76.2914632144	32.3929310762	28.774492927	29.4723837981	25.5091268891	55.0302440887	73.7760040142	93.2669802899	80.1197532227	65.4276729818	54.2831714428	53.0736731501	67.9240578478	36.1703204557	67.2491101938	33.1228702425	20.0085640954	51.605253492	34.6942761497	37.3751801701	27.4797576767	86.1951837883	39.9896755243	84.0386003841	62.4936890031	75.9730193947	43.0028718575	51.8096516183	48.1965222719	39.4632416298	13.4125587382	53.7101337789	69.9357637508	31.4349998646	18.0550067762	69.8077543201	80.8572225841	61.9634138558	44.11519417	40.0841632834	54.3739733921
BPNT1	27.3697098949	21.3226926678	14.9035988164	33.5265726911	29.0393955041	21.3651604692	28.3611942957	19.7619617322	26.5562494464	25.5962683118	28.0289580403	18.7177385496	10.8531347448	26.3953292803	27.4365723307	36.2454165775	26.8107024649	28.0251601438	25.7868056908	26.2899576703	34.3700325027	16.3723104638	29.2302651672	15.6435327897	21.3810462689	23.7946893984	15.0822406877	17.6158077105	56.0836192142	29.7876586517	19.5192988583	30.5395257325	38.3255789789	25.5311133646	27.680008842	23.8420134237	26.951482223	37.4723916617	6.44163009054	28.813485248	42.1408817014	16.4452535274	21.1252977616	24.2215166408	6.99488814199	21.6871926	11.7829528784	14.3590576963	13.9371166896
ETNK2	0.240733092681	0.320695162996	0.965952034919	0.350226808744	0.334098616718	0.835209160846	0.321346359357	0.551510930363	0.289461242367	0.493299129208	0.848313626619	0.782926677225	1.17767043108	0.740071196528	0.426384078476	0.339094701887	0.312790635612	0.349908006219	0.419953015081	0.785983908757	0.299861251626	1.12261743906	0.212286432275	0.617426214592	1.10404227801	0.424099348037	1.09484597799	0.584298262561	0.542776339606	0.304765180278	0.776110744424	0.364726191823	0.278664257126	0.571779062801	0.220472907861	0.30725633676	0.219841289249	0.388764944755	1.57424623767	0.89635194826	0.270739752856	1.63538443109	0.982156492262	0.646097854809	0.345061803759	0.409990938256	0.324085431713	0.760374700759	1.51950041936
ACO1	10.8432782324	9.23072925736	12.7031054419	14.948555162	11.0228101099	11.786746758	14.1304376637	8.70079854798	11.0066222409	10.8962120061	9.9777930799	12.3423527662	12.1368975456	13.1811319103	8.6709220383	8.8880850645	11.3034321007	10.6113331065	6.65105900513	9.81099454874	10.6604953702	11.4583122628	9.37217758838	12.8592582653	10.5277541322	12.2020117675	10.478659308	11.756992417	9.54479317661	8.1788123052	10.0668528963	14.0200814098	6.08346089986	10.4639833441	11.2020664862	9.36645829338	15.4191474892	8.35484176461	12.8202309116	10.9043274974	9.86120066459	10.2902528498	9.96896032316	8.9827801875	7.85988148874	13.7066732166	6.20923311679	9.71911817819	10.4142054218
PDE2A	1.30148439791	1.70776702243	5.02150204266	2.47151609653	2.15303481044	3.38934243857	1.31324765422	2.82033024614	1.49310954581	2.48091959719	2.56340876214	3.9143640615	6.11845046124	3.05566545948	1.89780208029	1.01942646463	1.31613688306	1.79374988249	1.92610599941	4.94036380338	1.00146567832	3.26651241296	1.08989384437	3.23993325954	5.05767929672	1.26398986412	5.88193919276	3.4984901708	1.24978245049	1.40902337859	2.54236337908	1.7493695766	1.100995603	2.4225992632	0.766221634673	2.29283410183	0.841990878769	1.28063582165	13.6232300368	4.26932808669	0.879430471326	7.72792960981	2.2223253559	3.09241149909	0.835562262514	0.521067588885	0.234441278849	0.596847588376	0.55546091663
CYP4A11	0.0	0.0	0.00395185895046	0.655253722276	0.00745795299855	0.0	0.00849251496052	0.0	0.0	0.0	0.0	0.00882415469669	0.00604404857671	0.00506426488994	0.00363094277625	0.00609106485717	0.00363220825856	0.0	0.0117752202862	0.0	0.0	0.00981427504957	0.0	0.0	0.0	0.0	0.0	0.0	0.0	0.0	0.0	0.0	0.125854316347	0.0	0.0	0.0	0.0	0.0	0.00527631526967	0.0	0.0	0.0	0.00616995214491	0.0	0.0	0.0	0.0	0.00529780425613	0.0
MTHFD2L	0.781404884473	0.747732507245	0.853257823396	0.415973233961	0.596833721072	0.83948271826	0.595513934796	0.619938759954	0.599242042729	0.915961882445	1.09089586118	0.851244698139	0.727920367133	0.965036703627	0.427226511629	0.622580151945	0.503641057545	0.576327683686	0.898011949362	0.873159686561	0.95598906415	0.847611928662	0.587403831795	0.775575391051	1.71680156413	0.581630171526	0.696169607444	0.856502138686	1.76905341708	0.347008322183	1.07579230788	0.555900178462	0.435139996636	0.526700126133	0.628164789727	0.745606676556	0.542187903823	0.9738326287	0.522580364574	0.744901245958	0.507612450638	0.877465368542	1.23928757702	0.616884687012	0.675189450625	1.06665012262	1.2198921785	0.969661661374	1.92645565136
HEXB	34.6823250587	27.7672026431	25.9883198074	25.1099029789	27.3825139606	31.7424929577	29.9128936462	32.8538274113	28.3746801628	29.8546627698	29.9039244415	31.3147342179	23.5948706294	28.8948744455	28.6473502597	26.004278942	31.2896713049	29.5239940036	31.5088697249	28.0147070857	32.8325896245	21.5299569393	29.2738635307	25.7388710559	33.7049072114	27.2397041136	19.9931694499	25.5828152947	33.8022615419	24.2617864092	24.1230251306	34.2773219519	27.797267051	26.2069786023	28.228190235	25.787171764	26.2960277697	37.8974553627	11.7308097674	26.0394032831	28.4865525102	27.937661515	23.8305908324	32.324418811	84.6176723085	63.5165657016	48.5324282964	39.651048444	36.6458904364
DHRS4L2	10.3779066081	9.5200417176	5.28514013889	14.70812851	5.26956549448	6.93117834456	6.99189499288	8.89889616284	7.47772435697	8.5806686545	8.14219241117	5.19118777962	7.70006023285	7.03123664501	6.79272041078	5.60336811016	6.4637571283	7.83808565187	6.84535302041	7.09840767749	6.92874949304	9.10433941403	7.34712153716	7.19523666514	8.25122198951	7.77519764339	5.17054746717	7.88882321147	9.95897145189	4.38097524033	10.6559695845	6.86784546004	5.94955256306	6.77019982906	7.7372320638	7.54335067309	8.47119305955	9.10560113671	4.05439531014	6.57970041198	10.0093648789	6.38428077396	7.58381776857	7.59597819297	4.40682710598	5.86975375034	2.59216821455	3.71050545549	3.98291728953
DUT	14.8928980406	13.3243617291	10.7240910088	4.57224169799	8.77291962156	11.3160125445	11.4780361732	7.92229438471	10.1776131354	12.7479021567	13.0407391873	10.9919689773	10.6933761889	12.6918555603	9.51876256979	6.98444866761	9.81051146188	10.4610180634	8.83945979898	12.6439693062	10.5958197452	12.495503472	10.8477339922	10.0002294946	15.5949713727	11.2407169946	7.39716580595	13.9227402329	16.5717663084	5.27691701994	13.6020735681	9.38878663481	6.17811595489	7.79696381724	11.4521093457	9.09854882388	14.2378739555	14.9670305258	5.21780762566	10.2231991246	9.6501748461	10.6710335151	16.8412823868	8.45177066191	12.3358464326	8.59308916854	16.0169435852	11.8972620027	14.7599437682
GAL3ST1	4.57083206332	4.29948774835	1.80885635321	16.6783138167	2.37995714225	5.61797271024	1.57678726559	4.74837924385	3.08629861776	1.59989299579	4.83000063458	4.3462106053	0.888397010881	2.73592840131	2.88854315066	1.53930112353	1.99505389247	2.785117815	6.42219811875	1.92861041887	1.14485851858	2.07527839265	3.50287681646	2.53153528088	2.11184570801	2.04127692215	2.14812588972	1.96733470104	0.494456591994	3.111382778	1.39215491585	2.30700923598	4.04203699104	4.07833659404	1.33759897431	5.99182955227	0.768546042177	5.50229155807	0.802762424622	1.40628043631	2.7824065888	1.33933000709	1.03418786864	3.17306804351	4.77375525572	1.27370634809	3.51808577478	2.22000299331	1.00594546091
SCLY	0.249048586026	0.182435911585	0.131021318651	0.153118547634	0.153303426591	0.169048256631	0.137966272618	0.158027838884	0.114088498934	0.234622720961	0.188293548757	0.140428378502	0.238459944315	0.270322889109	0.103528134012	0.094914291983	0.1541420895	0.173559083865	0.263519855675	0.0971596409286	0.135071505579	0.265189524447	0.177091241307	0.296060659443	0.084160522752	0.227028476823	0.163290314284	0.237452227434	0.187482895282	0.087120294439	0.240079653878	0.119745045999	0.120120826279	0.122893975968	0.201287461775	0.192133413088	0.186555528708	0.148176666918	0.113706325402	0.201879380086	0.156507406324	0.125233680649	0.177967860257	0.132030096862	0.384815839233	0.333940213398	0.425068750088	0.360072786504	0.888251998337
TXNDC12	19.8938989817	23.0916762431	16.4145197206	19.4370298077	18.7175718565	29.6264009851	23.2798317401	16.3498601016	20.0467894863	21.1975784734	26.8463892991	25.1723719647	19.2883738879	19.4829106376	18.7313235983	14.1643266608	20.6684657212	18.8667481383	19.8806428903	17.8611639288	20.9335645487	16.7223891485	20.4484919682	17.181918641	25.259583579	17.4705144967	13.2729934684	19.8310700263	33.7890607231	13.0518333111	20.7231701241	21.2251205107	14.594425417	18.8812747342	17.6611553828	18.1278593575	18.8357923228	29.5630365222	8.28910582396	17.4316290179	20.0401614787	20.0184203764	24.2986483128	19.760048009	32.3076709	35.2110534464	39.7967246926	33.5412598212	22.5633983434
GNMT	0.0478215347578	0.159740339599	0.0717011721889	0.14323733252	0.094720177309	0.216260282461	0.0	0.0163170641512	0.0548876643429	0.0703544363382	0.145717788453	0.128081946903	0.175457828085	0.0918842836841	0.118581442721	0.0884113518447	0.0395409238596	0.059987295689	0.192280999169	0.0	0.0379064766302	0.142453469936	0.116963786186	0.0623148628955	0.0877270267812	0.119271273966	0.0220642765051	0.0807113592892	0.0943445192289	0.111244976719	0.140767652866	0.0301288519624	0.0691956821843	0.0896713320912	0.128334976218	0.160220421874	0.0346075135709	0.156947234558	0.0574389917883	0.0971236168012	0.0564714633756	0.0311517718592	0.0447781974696	0.146130116326	0.479824747018	0.140575506738	0.43740151879	0.153794466838	0.160250851287
INPPL1	16.5194071949	16.4241199482	15.9905646668	10.7172022258	15.235566058	14.9915102946	11.4705816253	15.8229316866	12.031470324	14.0653184857	13.7748319012	15.4279901805	17.1962128942	15.9255943432	13.0063778954	11.4891087425	10.3926900066	17.2726603917	19.1155320766	10.8892675459	11.7998867004	15.9702598794	13.0185387135	17.2289682759	10.5995349131	13.0232009479	14.0850705527	14.9659239152	6.88056503544	11.3105422371	13.9120505058	11.5463706615	13.1333001436	11.6285134202	16.8091061165	19.0752501286	11.3676577634	11.3687674972	14.8891077161	14.7893687586	12.4776956908	12.5095652731	10.0658145803	14.1082723178	23.1888715155	19.5797378294	16.422322948	16.1794893222	19.0525209073
MPST	32.6193046647	17.5326365219	15.2067240116	49.8221142366	36.4638573768	27.9157474198	35.865435914	41.4707937021	29.9333287674	19.1869036847	41.0363464052	19.7678948478	14.5067805512	30.858461328	38.9339441012	24.8439037548	27.380724948	33.6688931573	28.0627102117	21.1321006321	29.34670075	32.8970579759	38.5535577221	19.05556551	13.6717639838	29.389241752	11.9769070721	12.8094371627	31.3435939445	38.3116791606	34.258237747	28.1294728218	27.5445327694	40.5869215992	39.8140152689	32.2265365653	33.7707489439	27.0913215212	7.63002799715	18.5361284709	56.3015811745	21.8399358274	15.7995497936	29.826607475	22.1338960093	19.4910296881	31.9038644323	23.7241160481	14.7788160493
POLR3D	3.51144668836	4.18872137691	3.38906944208	1.74594846291	2.82048457907	4.62293985936	3.21468405369	2.59370072798	3.27439986826	4.03915464342	3.82201542689	4.93080113825	4.5086814266	3.9428068515	2.91499152535	2.23809453146	2.87823536158	3.49553487764	4.31442938043	2.85704603768	2.47681769525	3.47687004113	3.57860288273	4.1430998917	3.77112080906	3.15982077868	3.49461018691	4.56745452757	3.14983915099	1.8581822544	2.98076529362	2.49531973857	2.17866631804	2.66231324318	3.29778118178	4.45384789203	2.75054177365	3.48828818219	2.39231199875	3.65548991099	3.3769753939	2.85083960585	3.7342670443	3.75040386945	8.04677284213	5.68481904275	5.81550339014	7.86728180853	4.95986523576
TAZ	3.10925401671	3.52748355938	3.0706387698	3.75663494244	2.82064174083	3.87940072041	2.70458988676	3.1234199545	3.12519036772	3.73425432273	3.69169956311	2.87564454143	4.0588327484	4.55674423653	2.90804598865	2.75035898694	2.71153078881	3.98651433306	5.29757707575	2.60081988565	3.04703516277	4.90865508903	3.5019977615	3.32521928842	2.94819300169	3.58849645289	2.63032722242	3.69475779603	4.08641064817	2.36365699922	3.52671522995	2.81180494467	2.41969429791	2.50449124427	4.52658293014	5.14341152652	2.4989542356	3.403437849	2.2607351255	3.73813803585	3.58616719139	2.77287061592	3.12151745393	3.20757823648	6.34354763569	4.43163714272	10.428704714	8.97936861902	4.75877403813
B4GALT1	53.4299147745	37.9755686343	46.4726356248	16.0944401124	40.2703136154	23.1678602665	49.651564094	37.0359867935	44.6189114174	53.7142125201	22.2245728064	26.499138208	30.1699395289	31.4371812058	48.3358273875	99.8436016861	51.2932727848	44.1480384682	40.8334414617	31.1151358749	87.2412338899	28.3351897913	52.8337699188	32.6170309174	20.0952707753	67.2774025866	52.2381222957	57.4816386914	45.3890115256	57.30005755	77.401509922	69.8353960887	50.8785953902	35.8502655731	49.6993888639	48.2440330171	56.1030657177	38.5116468744	10.7000680778	49.0894189237	39.9383027113	30.8872010875	26.7729217269	42.6104539537	47.4385232032	35.0119538904	43.53566174	40.6156093033	33.4705823008
PSPH	4.67111240304	4.35544007766	2.89978023762	3.65252086325	3.94942084497	4.08488164718	4.61689026568	2.62188399957	3.27004885697	3.57712317301	5.04970095498	4.34977792163	3.20918847183	4.52201083543	3.33932364661	1.9902477235	2.51176012012	3.42253367265	4.49432276375	2.88914499243	2.25100241527	3.84263335413	3.56038394312	3.79719068963	3.98373447031	2.56921206223	2.84314419452	3.65888378423	5.43768743848	1.95529703986	3.22348751212	3.34441165128	1.58453602708	3.1740924409	2.93048566018	3.22587170905	2.59909694245	4.76152831429	3.42576517377	3.42091742827	3.68952346283	3.74813787988	4.40570771859	3.52903819425	13.4086869203	8.08409259747	16.8454436284	15.6093031498	11.2024228535
POLR3C	7.44589115191	8.00875035948	7.9698227524	6.43779242248	6.69974112818	9.47171342696	7.09094592777	6.06235309754	7.87898370557	8.33724000688	8.30943931208	7.76113313921	7.1468439921	6.43264993367	7.08999752747	4.75920871004	6.68776281644	7.60563594101	7.60146752748	6.05428404131	5.44137768077	6.89601283786	7.16358471228	6.15476590219	8.65347181752	6.66837308594	6.66481767755	6.70991414695	8.69064013863	4.52595388276	8.96880965371	6.41221364084	4.36621038381	6.92477150088	7.36393721037	6.88747036587	6.38245320813	7.43951245171	5.82015545579	6.73793787535	7.68006510194	8.13046745952	7.6824188243	8.01423436868	7.26427599655	10.9439181228	10.6910310488	9.43724256841	12.0143576526
NMRK1	4.96067070825	5.12838817562	2.48588798792	9.65401091126	5.4982866036	7.04457067982	4.22671261077	4.45783036961	5.35112833783	5.18573175725	7.21144435623	5.41755153422	4.30078233302	4.88294717313	4.68132332183	4.9963279353	5.49452084323	6.99356157085	6.73751294441	5.07556370933	6.52905468834	4.6672400771	5.13034163452	4.58018272997	5.41388109388	4.48801499926	2.47850615458	2.32816249015	6.63345712535	4.57094939196	3.38376543397	6.33009908086	5.18188829274	6.31234207991	8.47163583242	4.16614551056	5.37051304517	6.98673050172	2.0339000856	3.99360250363	5.72220784627	5.46065977792	6.03598516328	4.33679401371	9.72996581149	4.21093657648	6.70558184901	5.4813700895	2.84462882408
TPMT	37.5930281308	28.4640110944	24.2165220468	24.6037878997	38.3505480277	31.2978763881	34.4638724889	29.5454070587	33.7620045314	38.8776713136	36.500555457	30.7649534758	19.4683725777	24.0598751301	26.7612581947	53.1686581255	37.5996356224	27.021752879	29.4474901407	29.1175394357	42.666891369	24.0214794658	29.3318092389	29.2742335855	36.0238445918	35.7128415142	25.1326051297	30.8880976487	56.6334044224	42.5239881188	28.3684214007	39.5172333385	45.3088367303	28.6720941214	41.2883863213	31.2155317373	44.5517611988	44.1290297519	8.01379568299	27.5020130734	33.9067850474	24.9961582364	38.2765327033	25.0990380497	16.4037079045	38.4835429775	20.0872437994	30.1514511541	19.0876569533
PAICS	14.5830764022	14.2008460635	13.5526261061	6.19145037139	10.2738387298	13.8441359896	14.3952421724	8.78434152016	12.6688644459	18.5013168034	11.9964739947	10.8841199786	12.3640232077	13.7378408662	10.599382267	7.45468711271	11.7684562296	12.0793680912	10.7034120717	9.28241488429	10.0873082799	12.3517031822	12.1646427665	14.7371569684	9.2454506362	10.8122363733	10.7109866467	20.2166096209	16.8349178425	4.7412656012	15.2368390607	10.4688561991	5.70567877698	8.6319244248	11.3868082965	10.1735385292	14.2237663439	11.2545455355	4.86294892333	12.0190378888	9.69629375034	9.60925034902	13.4964358411	10.4892794953	17.5783536841	34.1208191254	33.0063978498	27.1498689748	70.177673968
ITPK1	27.633904989	22.0142582355	24.0053029799	45.5263527332	25.5384477825	20.8259427822	21.02549134	32.4720497952	24.8938336621	23.6055677527	21.4503851925	20.1613786956	24.4090991302	23.0922340917	27.263798078	22.2899837948	25.8214183104	27.0163276321	23.2809715219	21.9252715356	20.5485181056	26.4394732281	27.5323997826	22.5527805727	16.6305507246	29.2927294773	26.5541599747	25.315156513	19.6891990494	28.9239094971	24.1011598892	26.443706485	28.6343913277	30.0414905838	23.6931504592	26.7300952389	26.3764049915	21.9063138344	22.1558413348	24.7435980752	25.0997158351	20.4218212072	16.0856646813	23.7721649593	19.3035947235	22.4168090391	14.7336655379	16.2273001842	22.4982776561
GALC	5.82376839637	7.53965040835	6.5184885615	8.06561549235	5.11153892896	4.41582900568	4.67584808318	4.12885556815	6.30855089619	3.53064847818	6.75518081448	7.86102245373	5.27412091765	6.41656830884	4.75572106729	4.98533801242	5.45297438702	5.24815446228	6.7919815672	5.75554672418	5.84082986543	3.4737356915	4.39077768954	5.56924136126	7.18243341023	3.80610217675	3.95774605717	4.5917183072	4.80865374902	3.96392106097	6.26459024623	6.25850197862	5.90596350553	5.63103907211	3.52756652578	7.29492384112	3.44628972651	5.33297121391	2.5020789515	3.29892994093	4.89325574908	4.02204292072	3.25289821325	8.00280600719	2.26935037698	8.88357560294	4.50313530058	9.03752622112	6.62824131564
GYS2	0.0	0.0205030704083	0.00981655895102	0.0245131578003	0.0	0.00822445802462	0.0	0.0111697910409	0.0	0.0060201114108	0.0	0.0328792737262	0.180163593589	0.0314495377105	0.00901939169834	0.0	0.0	0.0	0.0	0.0227485246451	0.0129743751429	0.00609475254515	0.0114381662827	0.0568765713273	0.0225199647293	0.0	0.0226560387102	0.0221002751361	0.0161458053342	0.0	0.0160603367255	0.0206246036422	0.0710515050781	0.0	0.00732093946922	0.0137097934426	0.0118452281443	0.00895314152014	0.0262131116207	0.0166214107936	0.0	0.0213248399955	0.0076631908824	0.0111147640628	0.0	0.00801920728092	0.0	0.00657996761058	0.0121887975436
GSS	51.2557944027	49.503714087	35.1445272675	25.1976080195	44.0001765526	44.0663893491	52.3383269163	47.5612027141	48.5380582864	49.5311337935	53.2463673146	44.3630015801	33.8235587325	45.5395720314	41.8880822985	39.8068201709	50.2244069405	47.0866355344	45.889019829	34.9075045451	45.8579221921	48.3674741992	58.1819288831	44.0709385402	29.5414600798	43.8835547109	28.7354483899	45.4941292799	59.1458651745	32.1758772563	54.527617393	50.6401730783	39.2501526606	43.6225556874	49.7952171753	56.3882520338	45.2255740926	51.1803679801	14.4272083793	42.930457799	54.1225012222	36.9044441185	34.1410225019	46.7382537023	45.9122769611	67.8868036805	64.5833211026	74.9817641438	60.3118317779
CPT1B	0.237452223293	0.349621835426	0.142409505133	0.1122991861	0.20510279809	0.332819876708	0.177179285793	0.0724919983158	0.322742677706	0.239019850026	0.184966286604	0.25522716577	0.26938893254	0.456240636294	0.196267416328	0.392786074115	0.134335035326	0.386695286235	0.954748754529	0.11579453793	0.307096058355	0.674761316639	0.353702008849	0.358272483307	0.131825790609	0.368843458642	0.121089954335	0.202490673017	0.295867356256	0.19519979477	0.269776070632	0.153538157343	0.112116572908	0.164040389082	0.536616653361	0.434415293048	0.203494204615	0.150391824306	0.0500362418309	0.253818910802	0.383708587812	0.162821547699	0.105319368402	0.216404618878	0.849902482719	0.251039113934	0.805356991734	0.180864092645	0.2745421161
FHIT	0.942538798683	1.29871627451	1.00336819593	0.694491697617	1.06145909096	1.36396262724	1.46684423459	1.1063083495	1.31980663604	0.818124175311	1.4319098773	1.49888139739	1.04610157182	1.30753751467	1.28804674209	0.744937567998	1.36383109323	1.50942844363	1.36010397435	1.08289501984	1.04596506944	0.937065682546	1.28108724161	0.982556102577	1.30111487339	1.19889668878	0.704499083468	0.871747973572	1.19006964061	0.770536477308	1.61843547697	1.08373020738	0.610988077645	1.17707348574	1.46284726952	1.09735818269	0.958346251883	0.974405996794	0.384912000864	1.09112731771	1.64727642826	0.878000003479	1.30618306632	1.30886922111	1.4605978612	1.551577279	0.775887084626	1.41330300451	1.54764786108
LDHD	32.6697372509	18.9008236836	17.0670552437	17.7569117006	42.5701948896	27.4078407622	23.3799944877	48.2343206737	39.496595538	36.0794489483	25.0873561664	26.8976432099	13.5546564605	51.6007803377	42.4269891452	59.0598324252	33.673111101	36.701070054	38.5629229884	24.4743266648	39.7744512361	37.0608493298	37.7529890965	40.1828636545	11.0328543439	41.8427291198	16.7244784068	20.8695830449	48.6072241545	49.3614300138	27.9011552758	41.2454915334	47.7391659135	47.8967617505	74.4056343394	34.8117750027	39.4897109665	21.9789111305	5.22039840586	26.624963547	62.8128009563	13.3069171119	16.1974452052	47.0448809031	5.83880566349	6.68628517338	4.58974082809	4.74370199071	2.10376888845
PAPSS2	82.1055266094	46.1498956824	48.6407827304	68.4452033404	117.481043859	42.9379797307	114.99853242	79.7609746739	105.116477717	88.7519060523	47.24378615	48.8533342753	35.1720106462	81.4632961751	96.4698098635	108.373738635	103.746293895	91.5167632638	71.8440133902	75.6457809899	116.861350402	72.8346484177	107.394044184	56.9904498408	30.7662099184	82.5983124692	60.2358315188	63.4414135429	74.9798387471	87.4850954691	77.822987191	123.932106735	117.547150594	100.902267823	107.384723534	81.4086124356	129.661122312	62.2703688951	13.0649345508	72.1968869344	86.5780330054	64.1557732923	36.5101440321	87.9920346073	3.23346019413	44.2593071471	11.0508038249	21.1434809925	41.3963267992
MIF	37.0116543419	16.7342769828	22.2343201379	19.9241708786	20.5617579903	24.713777002	21.313953496	19.1322506133	20.6389496234	30.671235388	28.4931867085	15.0737090911	20.9672895625	28.8127903194	24.860924404	13.0969977696	24.1815984299	24.6246857129	22.5517235118	14.519507391	8.57417840372	24.5107315774	20.6902504227	18.4723205236	16.8328309133	21.2137242987	12.8182105974	16.5243298846	33.1500608629	14.517018062	24.4928100063	22.8475044533	14.6348930214	20.1443372801	23.6114754922	24.8380661582	33.9714093719	31.8340128084	11.4006471612	18.119466025	30.4233686237	14.875546907	33.2639422703	15.4909343152	44.2171412196	22.9419903043	21.6977542984	17.1334524697	48.1580380119
PDE3A	8.83915983056	8.68391702307	14.6533358174	5.45416651864	7.71922557082	11.7844829403	8.13505673377	10.5851153915	5.2092432587	7.66503122606	8.36504285221	11.5509845156	13.8274056359	10.9830144267	6.07156064689	9.63513186894	7.53573356436	6.65423256375	8.09425109064	13.158637309	8.58392569528	13.7517299449	6.9447511677	12.5335733351	12.0129826237	7.16839577038	12.5024104181	18.7427807056	5.57592061157	7.35781459464	10.3351192801	6.28809733406	8.21802791367	8.38112389985	5.38418048672	11.4812679878	7.01961365524	6.40761349174	16.7659661226	9.55558533464	4.89941162253	13.3729904969	9.32836813358	13.737213101	0.360690678026	8.81368364845	0.515196090589	3.65151063727	6.23905910178
PAFAH1B2	12.4697883066	11.1967544568	12.832248974	11.0969574697	13.5337700961	13.6953480529	14.2462595963	11.1343382751	11.0365618319	12.0471276453	14.1514571035	12.6282236889	11.0937558735	13.8127325861	11.9790700426	9.52239044911	12.5520762928	11.8582994203	11.483641035	12.8642906868	14.7007121868	11.8794242594	12.9147137582	13.8762381145	16.9414423177	10.4029264766	10.0118642415	11.0710898982	12.8023281473	9.39350722174	15.5597398278	12.2663784996	11.4420047568	11.2446638668	13.4754133718	10.4899720298	12.619699974	13.9850944019	7.72282768646	13.1098289196	11.242823939	12.6311313875	11.1153807075	12.6279678452	21.633299774	17.1860416903	12.5198124529	14.8094286219	18.4401167892
FBP1	31.3386635115	30.1058825645	19.3818069306	448.269647743	23.7935527823	41.8815436869	31.7683193328	29.2055883481	24.3842068533	20.7540525727	30.5569054216	24.8801485492	17.6617027885	30.8491456726	28.7314020305	20.8674112293	31.9264355421	38.8871120786	25.9922103977	22.6673500536	33.8143952106	26.4587677541	37.2311078168	23.6688884995	17.3935134777	25.8196089431	12.9892448697	19.8151225865	24.5112490857	19.9370510932	47.1797810548	28.7933562797	17.1569449449	36.9642003935	27.6717291406	26.2577065488	19.2280009333	32.0255160397	6.97697796658	34.9395806408	35.5675423045	23.7046307726	17.3245450047	28.4042993176	9.31982540864	33.5183249015	34.3978580924	29.0099884234	18.7901275283
DCK	8.8485992222	18.0554599901	6.45969125077	4.74878585745	7.96533415793	11.3109719831	8.72221025204	6.1468256589	8.10024224233	9.06231417534	12.4336900996	12.0890782621	7.75211505952	8.26581562789	9.78244844689	6.47608357721	7.78490171791	9.08034529467	8.52378895301	8.5445065838	9.79690362975	7.66035036814	8.64801932607	7.84560923956	18.1048792364	7.34980119484	5.22606781741	8.93378453953	17.9583783711	5.23708788005	8.75240075967	7.36141124972	6.7074910647	6.97052194373	10.8499725912	6.75954419448	9.41564594819	13.642623368	4.99287887302	8.47741397495	5.68417565782	11.1143189312	17.2626542396	7.92345938869	10.6972683882	12.5464039085	14.0283934611	16.7192266813	13.9416199067
GK	5.40803049086	2.44448325617	2.04529901646	23.4064822681	6.62082247659	2.58118760222	4.40766122139	4.15836375986	4.47966916955	5.5484824699	3.0065107237	2.7094386693	1.92162172905	3.23125426028	3.8796545647	5.88487338941	4.13147931091	3.47991238735	4.29935067687	3.6605810294	3.3894713748	2.21912681045	2.96140720308	4.10939330476	2.50507397915	4.5808715605	3.24846755893	2.69303337749	5.66172744617	8.54838748834	3.14909068602	4.08623468331	8.75903968644	4.1328260324	8.38611635351	1.96306641169	9.28692852699	2.95639114969	0.743016249564	2.96282307794	4.97418156022	3.70775259613	4.61301497649	2.75100677037	3.2847466499	2.8448418404	22.6775350665	9.99081457909	4.19579397107
UGT2B15	0.343168439291	14.1366190632	21.2243323755	17.352388912	35.7578211147	9.54646739246	25.6627445004	0.27942320719	18.6575972378	8.7519505936	0.0916662465277	4.4102045816	4.77523974839	39.5798073195	15.8391468283	12.1337014397	17.8695860058	0.5185209481	11.5298001883	24.746698568	24.7968910638	0.200384114259	0.269786196786	17.1551784184	4.12056767691	36.7256085722	11.8750318826	8.00067281251	1.75409326121	31.3357304964	0.206621986133	28.1632022066	21.0853108017	30.8872105309	50.3583869436	0.264572106956	22.2578594721	9.38120874656	3.53166345615	26.7894507429	19.0278847488	21.8871695052	19.060674618	41.6196119655	0.1043404085	0.126096635893	0.175098537541	1.50495361434	0.627252989793
DDO	1.20339636761	2.67313834022	1.48675241848	4.22443879766	0.74912161692	4.00292480679	1.89219612674	1.79846221439	1.21546542335	1.85009046393	5.51081024887	2.9007855017	3.55429782452	3.5700452126	0.537123830689	0.667443444912	2.15587760136	0.533370609055	2.17200295692	1.41604759889	0.705879102845	1.90887649714	1.25301084104	0.710877033744	3.4879936357	2.31106291977	2.15430209212	1.68983061492	0.735975836388	1.75962543993	2.38516358546	0.280523658271	1.00296704858	1.84131871102	2.32521286488	1.92520257157	2.14235131897	6.12167898925	1.33941616407	1.77193603234	2.38739076716	2.79073075074	2.56913331285	0.482130286769	0.053664280522	8.20696967787	6.46405891123	1.34487123912	0.474951088509
GPAT4	7.38932965944	7.18539774205	7.65635213863	4.33244667883	7.22271136861	6.77151256917	6.96795395042	6.42698717853	7.41516512957	6.98482459611	5.13549206032	6.32126919107	8.0108576579	8.06957662828	7.62171431413	6.72416272695	7.12426607553	8.14326090739	7.29000936325	6.58726669912	7.49859723116	7.50181971417	8.16527741971	7.86461345254	4.56653485067	7.6231055163	6.99844721844	7.43490390946	4.44283183762	6.21884502176	9.80802477871	7.74398401934	6.53295096285	7.91639618838	7.46303153634	7.77219397788	6.10999815109	5.27340599407	5.23786110649	6.86875247376	6.49931368957	5.98151689051	4.51060106497	7.83136839725	26.708102026	9.33590879311	8.18547739815	8.68571637858	8.06158379699
AGXT2	0.0778309998892	0.0379140785789	0.00388986116328	2.69257189725	0.0	0.00651796622801	0.012538923278	0.00885217245449	0.0	0.0	0.00564666965087	0.0130285786071	0.00594922797657	0.0	0.0107219388155	0.0119910133069	0.00357522523426	0.0108479050234	0.0115904875792	0.00600947867649	0.0	0.00966030615962	0.013597293825	0.0	0.00594909999427	0.0107843122209	0.0119700933266	0.0043786729331	0.00639785707321	0.0	0.0127279794089	0.0245178107062	0.00750787158923	0.0	0.00580191862793	0.00543257503317	0.0	0.0	0.0	0.0	0.00510605674246	0.0	0.0	0.0132128445261	0.0144616545435	0.0254212117448	0.0107861250493	0.00521469093025	0.0144896181325
AGXT	0.233770337212	1.13290614476	0.262015604421	0.0275488531888	0.50098243141	0.837644172976	0.325987634143	0.706109149723	0.405767429334	0.139541295128	0.855791472685	0.650491986897	0.50618737396	0.300425958441	0.570169574328	0.201924468981	0.538681166492	0.581675420379	1.02726187291	0.207721222124	0.236943107566	0.205485696037	0.618630619737	0.729089020071	0.506176484644	0.267627013483	0.164440465759	0.221205960888	0.175782522035	0.217778267307	0.236896269815	0.228165748613	0.449158965046	0.655366922461	0.102844505125	0.515191838715	0.120641217974	0.597424922158	0.0138090601474	0.239334896033	0.751230459042	0.217189119434	0.32833997409	0.347411779881	0.0	0.298532480781	0.301131001376	0.619316763075	0.256842210629
ASS1	154.427160637	77.6482602364	81.2436249519	236.940884871	205.581702109	111.109979451	77.1252479672	146.805728239	100.379352372	786.642502447	138.18867659	120.574161123	265.03071761	91.6533980611	109.438377176	90.5120055645	102.013474708	93.8662321694	80.9032145709	57.808520994	100.190421956	84.9856850973	70.3977582281	120.563990859	92.5402204407	220.196618588	96.7675217282	113.670808745	194.987787888	182.250097406	68.9453194807	103.020442928	282.546778975	100.193395599	286.163714336	109.325695693	816.074126845	158.465180183	27.7388522285	68.9387890188	176.603830761	110.114915475	1029.59269937	48.5990544158	110.875769987	132.695658093	78.4612017762	96.5962372201	92.7159468074
ME1	5.14522451689	3.21300325902	6.88147480208	3.68502788944	3.72647650317	4.00406921606	2.13640538025	2.31426406866	3.11128877286	5.11226932361	4.87223669734	7.64213417635	11.0826263728	2.68237781182	1.66341556145	5.20134657308	3.23997071114	2.68340678067	3.64841455241	2.90263346442	4.24318644839	2.65011628793	2.02448417678	3.85761844022	8.21589239482	3.1481106118	7.24813119522	12.3457014574	7.68055624474	2.63808573346	2.22332993741	3.78935334903	1.62394527501	2.45238191876	3.39414477199	2.483868065	2.77886733117	2.96134119544	4.79177391161	4.37808256145	1.83174597785	5.89434771956	6.41501144265	2.43711067533	15.5300065916	20.8618333345	4.58386316986	6.48637630622	8.94645446045
TRMT11	3.17625063571	3.23863146507	3.36599953379	2.60864468962	2.52367148567	3.91651748552	2.86147241069	2.20436864277	3.24820708627	3.81305352513	3.30171899895	3.8345544654	3.19894190357	3.10512860181	2.16328601064	2.73056323839	2.87313074306	2.72525183329	3.75469751835	3.05476322171	4.18442408791	3.07265250283	3.23617614936	2.38399523059	4.31760465785	2.70927580833	2.82252130733	3.80184707066	3.91014191814	1.78596927467	3.26301861409	2.97767140049	2.56451030894	2.51575755663	2.86401683729	3.19249613845	2.28939637731	2.89794219666	2.51029035141	3.05769697385	2.28796897959	3.09118221517	4.27380428666	3.36467459911	4.29174597349	8.19776432155	7.65380225728	8.5268454919	6.33653444583
CKMT1B	13.8626406348	4.52161833893	7.04398927795	5.31452607993	11.9264596873	5.05529703892	10.4724701775	11.4075369852	13.5483635056	20.1808152502	4.73323052067	6.46950403391	3.87564599627	9.17440476131	9.33755009069	13.1376720964	11.5640299589	16.8147904922	11.0091862149	8.19938119767	14.275207681	11.9868642284	12.2649314454	8.99670982705	3.25899584101	13.2341847389	6.42104782636	11.6094847045	9.49437564634	10.5900454775	8.44389559613	14.4876190954	12.2019227259	9.89533227961	12.6540012477	7.82679069506	16.3097731449	8.28307499196	1.60295066113	9.549014871	13.2123912252	6.19774825212	6.08673780474	10.7895403007	4.33172814202	2.2365684657	5.29456375503	4.15138689651	2.93740887984
CA7	99.0511543171	67.756327204	36.1201393733	17.6145917349	64.0370605508	71.2453614638	68.7863153343	92.983219462	40.4482585955	49.7601587779	99.413652539	40.5293377828	24.3699803971	26.333660666	50.9524037718	51.422359351	39.6105770444	51.9654500067	125.387313876	84.806744222	27.2796340948	72.9002189644	42.0099030061	125.375451526	35.8344645206	51.5921496649	36.6226226767	47.025160088	28.4890047045	92.5197688594	86.2707639432	46.9207517542	110.390227861	51.6363552822	90.5838162533	136.404198262	25.8419619488	36.3542167175	11.2434821305	31.6906746129	24.6007729747	29.7897936403	43.19427094	51.7310727017	0.0613882478581	0.6339738929	0.171697500785	0.830093658284	0.420297494675
ITPA	17.6328074041	18.3768495365	12.8118465735	14.5023960609	15.7664763537	18.8808140248	15.4491805291	16.6472818203	17.6504522931	21.4223993108	22.2617619792	16.6325942232	16.7565191067	17.3789872046	14.1721078978	10.12525564	17.6155611322	18.2786204423	18.6893953847	13.0272265827	16.4426618011	17.9642698838	16.9002303482	11.7195671972	13.146091936	18.8300027696	14.299100109	20.9475713119	27.2499406732	12.224071046	20.9971958293	18.3246267174	12.9300702269	14.4446790353	15.5333862539	19.8937907307	16.7851286873	21.3525032753	8.17625049696	14.6673075308	19.984262888	15.3347943799	22.1004944954	15.7080114226	29.0315724825	25.4314735183	30.4006439738	11.6127818133	26.5070504093
SUOX	7.48974867855	5.89839928087	6.51990441652	3.89701646178	8.15946670248	5.68364572666	8.29855053137	5.80501712937	7.72504419638	6.29127126926	6.47902123027	6.1379590186	7.25809614565	9.15766327917	7.32447726373	7.23412469411	7.29881660453	8.81730197124	7.39493474227	7.81531741897	7.7652567893	7.2002150621	7.73642576807	6.75396223798	5.39416110439	6.89334615349	5.51649208365	5.60807279263	7.02286434391	6.08927889453	5.9109671658	10.0189983772	5.86549469557	8.00807969057	7.55454292912	6.9621659997	7.99693396257	5.43690960525	8.56159063649	9.38670277969	9.05804678144	8.38201621152	5.08010796212	8.34139961134	5.84306287601	6.55989089909	5.20492562462	4.72825856255	4.25355933703
ADSSL1	0.500071100087	0.674588294742	0.87844178956	1.35868856893	0.33407109462	1.07050400138	0.454779690756	0.37558349844	0.713206983947	0.64972169676	0.421195600375	0.737042296016	0.785747246743	0.5048655554	0.462252023987	0.521068185522	0.601871059905	0.694100620086	1.20165358396	0.493495267106	0.387007075691	0.446230869462	0.54279298178	0.397146199219	0.651382668117	0.53874128805	0.63893559974	0.650230276824	0.385285046146	0.404152931623	0.583578406895	0.550885841803	0.349374091671	0.442769864736	0.448657595357	0.594826986143	0.285873043703	0.451573203363	0.437152998629	0.500300147637	0.349422272661	0.745959519802	0.602625369236	0.587725628027	0.583895249628	0.347929450443	0.0996469859098	0.481756174044	0.426373635839
CHST12	1.06702188239	0.989176937846	1.09798421662	0.764755857341	0.958781002737	1.23026642836	0.945461068992	1.37611991687	0.905756964606	1.01732610825	1.10175084264	1.2056507665	1.34866562226	1.14590169152	1.21618476649	0.661965141223	0.920771431107	1.52569806819	1.22295834601	0.928322436307	0.845791341781	1.06659641976	1.15397727403	1.07866771614	0.869477381954	1.73192460165	0.972900237288	0.65925026268	0.613978678815	0.817889458131	1.36479135758	0.823309187168	0.655253062479	1.06232893338	1.66042335663	1.04534818271	0.805506332099	1.01964984417	1.29051225887	1.24800508458	0.993769021602	1.21017773452	0.790967760939	1.08253381679	1.74895091528	0.858831615965	0.146551788627	0.845121697596	0.969576825973
AKR1B10	72.4192065672	50.1500399647	32.6494247702	198.0659552	79.4154822378	24.3115356477	104.487346165	64.5815926299	87.3652996025	78.2849626747	44.7464378988	26.5416051875	25.6548721774	40.6538219772	74.0476439992	156.18635861	134.487509225	85.0658376821	67.132529398	58.7336122782	115.52294354	53.6433699111	96.9557739015	38.6866676343	28.8627954373	87.0109475658	44.7289442406	71.6787955722	189.675977339	88.3859564964	81.6092934054	114.265744153	93.9301548981	85.3794482424	95.8581817698	63.8053944041	90.0039827939	62.9641587546	14.3226848668	79.8336081653	99.2526552293	70.8488462742	22.4597579088	64.1336927044	1.08143987325	30.1854733367	0.452176132227	5.25846562934	5.42859968396
PLA2G2E	0.0	0.0	0.0	0.0	0.0	0.0	0.0	0.0	0.0187387185273	0.0	0.0	0.0	0.0299507630107	0.0	0.0	0.0	0.0	0.0273063188869	0.0	0.0	0.0	0.0	0.0228180489156	0.0	0.0	0.0	0.0301310884248	0.0	0.0	0.0	0.0320388373402	0.0	0.0	0.0244911256056	0.0	0.0	0.0236300984382	0.0	0.0	0.0	0.0	0.0	0.0	0.0	0.0	0.0	0.0271508064935	0.0	0.0243154865647
ADCY9	7.75057898414	5.18701156793	6.61036351489	10.4956263455	6.87054019735	5.19258517949	6.36286802248	7.44731097857	5.34117701285	5.44278981719	4.2507003941	4.33962608013	5.20935951642	7.55438906697	6.46628212096	7.66322761983	7.09192695155	6.11939140612	6.1071194388	4.98238810505	5.18637306205	5.2780674723	6.45031744809	9.71474955703	2.77826530692	7.17184457489	6.5948627096	5.51312038273	1.9235424743	6.65303447781	6.42481071903	5.84815036774	8.46477367044	7.42998754607	6.09201679988	9.18020634256	7.74184579122	3.55456141374	5.11833654264	6.89804594864	5.62241621998	4.71355962262	2.85010330447	8.02733413161	1.72704379133	3.24681738713	2.0741349838	2.91478970699	2.98716855776
IDH1	54.6852266408	47.9973534186	32.9141216173	41.0692895395	53.8779443632	45.2323937724	60.0502926605	37.4588087069	59.4222387865	37.9216521865	47.31614933	49.1186262949	41.2755899616	59.4922184801	40.4044867044	51.0221705496	56.0323172496	43.897062155	54.2031398052	33.8810869049	57.118998136	32.9817953552	52.3478473623	42.3599920983	35.5924584174	48.6049431506	25.4665776602	46.9981988697	64.879133148	27.4761593771	45.1760500755	69.980420387	40.4088947751	44.2256502648	41.5891948828	42.5115923518	43.4605861634	43.6804222366	11.616700491	47.0575341239	52.3392339197	34.1020643861	44.2553899617	53.7803950983	50.4820489329	43.6513598512	28.7985746194	30.5263610855	40.8761304379
GMPPA	10.494627621	9.48397962966	6.92364057265	10.5909753524	8.96573677139	9.73633279014	8.48051137766	9.28569809404	8.39934673975	15.8663440965	10.1552689748	8.85675490805	11.7270074833	9.33079643879	8.35910319747	6.61358704446	8.73307277519	10.6031342863	11.3719228568	6.63345442453	7.58442397914	8.79422374222	10.6344049863	8.96785414884	5.96701759876	9.86142917653	5.70580286545	11.1370835577	8.69371206229	8.28010578493	8.44010913549	8.38200373131	9.25308908564	7.62385631798	10.4817890737	10.309888111	9.54796046517	10.5674075474	3.63064134577	7.88539557754	9.91355427289	7.49203911497	10.3505084837	7.95027752239	17.4855862373	8.67357820526	10.9665372043	11.2030224904	10.927692557
HYI	4.31571316304	3.41389591468	3.08576723522	7.84003789142	3.40407921472	4.31510297909	3.13479183616	3.86864489732	3.25335612796	2.87641802056	3.73013226817	2.75609912023	4.2989729309	4.49361095389	3.86100408113	3.32065293469	3.12494518841	5.20240186749	4.28800663257	3.64042813372	3.97459091604	4.02675407061	4.88335393937	3.6732716456	2.89166209882	4.94636255594	3.06451863751	3.46090308632	3.53426964662	3.2207450778	4.84651726306	2.86439613897	3.15661610721	3.55040875977	4.73646614903	4.98343986634	2.16637982762	2.86552809763	2.60680784922	3.64787797527	4.2125788076	2.97383454805	2.62785917997	4.56741352393	2.35701745964	2.27328722137	3.57815920613	3.76818895501	1.74157453953
UGT2B10	0.247783736801	0.243870803282	0.270674709885	0.0795186019995	0.0826322653568	0.266794433279	0.333609384946	0.407630851711	0.137119675189	0.0390574602561	0.681834629287	0.0977694405674	0.0	0.0612117775925	0.17554884391	0.110434065587	0.0512195913416	0.233114793811	0.581169015729	0.356672362587	0.357746053914	0.0790834385144	0.148417759907	0.161439920997	0.219158558878	0.143463186086	0.110241398095	0.555608470616	0.366629348676	0.149983609953	0.208393473326	0.401426775395	0.683772309253	0.268818957644	0.154365288156	0.255722081934	0.0384249140839	0.377561999103	0.0318874154309	0.175234946108	0.261252411266	0.0518819773687	0.111864331742	0.39660885706	0.0	0.936490584503	0.0551874238669	0.117396708503	0.207581976188
PLCE1	9.41525617206	7.72443832883	6.41481968541	2.40538133335	8.01628952482	7.38815115043	10.2708905369	7.1941298046	11.0205568251	5.91437532841	5.01762836412	6.14591550487	3.8382995982	10.716830261	7.56711738319	10.5556613958	10.1668558479	9.34675485151	10.170432415	6.05273574169	9.73440822504	7.61746124112	10.0291479301	8.28274190944	3.56481461936	8.23998155067	6.61905120131	8.68795988208	4.72338394267	7.19850371286	10.6100375239	9.37273344936	7.9548132867	8.57497165985	7.65510254019	9.98174790931	8.98047451415	5.89898978408	2.30671842342	7.56326939676	8.46739508028	4.63251551141	2.7064051397	11.046214262	0.420207139176	3.73849920417	0.631614248891	1.52139869603	3.3853418139
LYPLA2	43.8411106188	41.884411685	27.6653161047	35.4858098288	42.8962370094	41.1017963916	39.9183588623	44.9086026583	37.9000821951	59.2352316428	45.4645566808	34.1071259483	32.9758446299	35.5604562988	46.8303820749	48.1761347197	43.4494973678	42.8221149595	40.2676339462	30.4438657279	40.8763006244	42.3151675232	44.1605098865	40.9448376367	24.6885265788	43.5802896448	35.4578148129	41.385844739	43.2804193103	52.9477457499	44.3798444145	44.9467591767	52.147378568	42.8197107647	47.7900127164	44.5522212988	46.4754322684	48.4975531136	12.9448724784	38.3680744776	48.36192808	29.1823443588	33.1927972419	32.6317629283	49.5789771995	42.397811819	34.8040946208	36.4401842324	26.7018589073
GPD1L	38.6139872109	26.2594888874	24.6181390733	26.1502569456	35.2251529335	32.0029589989	34.3361293281	26.3835442178	38.3094408399	37.1641962316	28.1478180245	24.4685062764	15.1438155651	32.9960480973	27.3545641017	29.3587550295	33.3371214339	26.1760806649	29.6992413836	30.5696398559	28.6108802386	25.7710252623	30.2179250725	25.879449938	24.0738891926	27.100990086	19.116393592	26.2919084942	26.579613424	25.0933507526	37.2124557168	34.2856547533	40.9507021492	27.4530370466	35.5206555611	29.0791057056	40.6917479601	27.0485256486	12.0362398542	27.9805009289	35.4248476792	26.5446829937	23.9761230962	31.4694847095	6.48648272011	22.987403355	11.0783432343	11.8320533611	11.479623757
PDE5A	5.84583486823	4.51753851247	21.9417235129	4.50205120247	6.54426792301	7.42860645942	4.37155139791	6.33823879198	6.77181822993	3.12481658113	7.16839946446	10.2170215622	12.9330458697	4.53049396096	5.19025347308	5.7472172358	3.34188427324	4.63576093397	5.4240398979	12.816204611	7.52436774783	6.1748004951	3.25076079175	7.85216996875	22.9768884781	4.02215680308	12.5971376344	9.05676736042	3.31606266379	5.26341158099	3.43744767764	8.09518330373	3.67587850828	6.2701791425	3.53261879497	5.26690011269	3.01917718598	4.61568838249	23.9558261633	8.04706176499	5.40037037545	14.4989365109	9.8828115827	7.47511148366	2.23347716059	3.31970077825	1.00080233675	3.1729647189	1.49772203408
HAO2	0.0	0.0342118361847	0.0245701619349	0.106348186787	0.0618251191569	0.0	0.0176003639832	0.0186381382739	0.0470215046688	0.0200905582724	0.0475559690149	0.0457191818995	0.0	0.0734682647592	0.00752496931252	0.0	0.037637959845	0.0228401282112	0.0244036264854	0.0126528821148	0.0649479109444	0.0610189610168	0.0572578638212	0.0118631740408	0.0125257555553	0.0340593515427	0.012601440817	0.0	0.0134706079666	0.0363055377252	0.0	0.0172073144932	0.00790386481636	0.0	0.0244317340624	0.0228764374332	0.0197651862269	0.0448181767305	0.0218698629718	0.0277348207807	0.0322522156306	0.0711661149345	0.0127869546317	0.0278194787251	0.0304488325817	0.0	0.0340650768738	0.0988151981924	0.0813538921823
UGT2A3	26.3522581972	39.5178402112	22.9084823647	81.6244348087	32.3038847198	49.2886988379	56.4857499918	39.7709201389	45.715007094	17.9498016839	71.9464346438	39.6956990947	2.97923037159	38.1647103797	34.9695719322	31.5252590161	41.8433712805	50.3054271404	53.5171648373	32.8164481108	42.0291959226	35.5342783596	51.3380763773	24.8924066559	43.3130850305	29.2505203745	19.025833955	23.1423875547	82.9213760424	21.7377895387	39.14670886	43.8535181515	22.7523719159	40.1714447992	27.8190439848	45.3370421979	28.6665043307	62.2731635661	3.61966944986	18.8290403023	45.1625149233	26.2947812975	25.1690321855	53.0300348638	0.130655522956	1.82916494332	7.63578747806	12.9627338927	7.53656997273
ASMT	0.0092568951355	0.139145431243	0.0166551801921	0.0249540228268	0.0314316762344	0.0697697793421	0.0357918561175	0.0189511297617	0.0318740932696	0.0714977912082	0.0604432244318	0.0371895577141	0.0509455015459	0.0426868698199	0.091816039434	0.0385063525911	0.0459240199106	0.0696710519811	0.0868470336924	0.0771921768022	0.0	0.0413624376412	0.0388129326083	0.0	0.0764166083771	0.0577188541402	0.0256261152909	0.0468703018191	0.0273936415529	0.0184576095098	0.0408729479611	0.0349925561253	0.0241097848217	0.0104146985917	0.149052106723	0.0930424118358	0.0200971043055	0.0455708113343	0.033355687539	0.0282005734591	0.0327938292192	0.0361806061029	0.0910118076413	0.0660021904964	0.0	0.013605718962	0.0808199792425	0.156293835205	0.0103400091838
ALDH1A2	0.14468112673	0.456803272228	0.251398180902	0.406048432673	0.0874851967378	0.239007214411	0.145600041923	0.17650135363	0.0272974141385	0.879112219129	0.219998755407	0.782307061915	1.93882731535	0.223915455966	0.0393162627685	0.068702859819	0.0852149253703	0.111876097736	0.0796896432032	0.269942826895	0.103686655631	0.135051573099	0.083099830196	0.237599205065	0.556276038991	0.05437434712	0.710519861179	0.353235295287	0.173019663425	0.201543737521	0.122514551973	0.0973963537341	0.0877538004263	0.193994597916	0.0638251424289	0.151895352401	0.027968586704	0.139848444371	0.438016169963	0.0724540829582	0.0046808481202	0.422178408513	0.553957510426	0.0948815662897	0.510408179565	0.0524345661875	0.00988790679535	0.193607648233	0.555671757744
MBOAT7	26.6075211984	22.1090047803	19.3698738518	26.0704937234	24.7901963071	27.4236999757	25.7570019026	31.6817445581	26.1981767505	16.9808913986	19.6885328743	18.2883690875	14.5279877382	26.9739475807	29.0894709539	22.7092208838	26.8728845647	30.0509599698	24.2098039562	19.6655579241	21.3621762812	20.430605593	31.5290719264	20.33163313	9.86282536919	25.8842404568	17.8380086005	18.6026810828	10.8074748807	26.2627996307	21.8854864082	26.8449209641	29.7383899458	18.1029542575	26.5080759695	30.5612280213	19.7063500632	24.5069409467	8.76534354909	22.9156676911	28.4765286256	14.9619864618	10.8485760231	27.6248387504	34.0409202567	16.748850864	16.8227515491	18.0031942377	19.6611523152
KDSR	5.37284666596	5.20436675278	7.53325080489	6.44987821921	5.39024817779	6.11037822553	5.06192115737	5.51295037558	5.80666216915	4.31632459174	5.3776675863	6.15775302132	6.50378545138	5.6594782433	5.23181047212	4.81181662186	5.7919896101	4.76856477161	5.15417887631	7.18084235171	4.72559517426	5.31328280942	5.09186223459	6.20996986942	8.29347714537	4.9861308777	6.06412893383	5.50606687847	4.641949458	4.13847946495	7.47988004263	4.35591762171	3.93293147291	6.22288726205	5.01691597637	5.65231149118	4.65787991848	5.21149767741	6.15281878485	5.86615350819	4.58903152277	7.88211275516	6.86669101784	6.07991357537	5.22476983781	5.58196925473	4.28700329772	6.4730132022	6.50710906795
NMNAT2	0.288579991463	0.277834488776	1.88592195784	0.475759851254	0.208526031258	0.402652935619	0.189039945716	0.454081235902	0.217620204976	0.399994182648	0.414233065626	0.613220252139	1.56851706972	0.434417095137	0.337092369202	0.416674742372	0.23663849478	0.296177330397	0.127859335417	1.335803527	0.266556862322	1.10296562431	0.129997593403	0.466165617752	1.01721722051	0.401510555207	2.48578325518	0.770431322077	0.172914476834	0.311481498766	0.530038183409	0.286243016159	0.2298320339	0.273692174074	0.080004125672	0.37755221255	0.183813473336	0.152632007034	1.79037564541	0.860977480076	0.0901231486222	1.08596859287	0.780496793521	0.357102709949	0.0797661671402	2.65358422935	0.0832902619298	0.158194727229	0.117216595386
OXCT1	10.1249994335	8.58453878433	11.8576027209	6.32654092886	6.30518001319	5.69965530537	7.59730790247	6.92752357919	5.82573533784	9.31510183139	11.9985132875	10.2061216803	12.2826336621	9.24875563678	4.21643013455	4.05073240941	4.64238478621	5.90829569315	5.71750958966	10.9970078194	5.15455776063	9.2667442732	5.09091672182	11.5105486883	12.198282011	6.91526921578	12.1253563398	15.8645354875	7.54792146018	3.09936886974	6.96225936321	5.53704219583	4.7011091111	4.01104957089	7.57745513371	6.79305555002	7.62507330004	6.8465019034	15.5624881137	8.37847509744	3.18516647472	11.680978557	10.3409663127	6.2957744474	0.490579045115	11.4621661631	4.93958234875	4.8253472347	7.20907215402
PFKFB1	0.0498199079304	0.135212668407	0.119515889736	0.149222954773	0.0916299035804	0.125165221249	0.064209685513	0.0509967719244	0.11436263591	0.155750637491	0.0867468939173	0.216830662299	0.799705747055	0.114868748816	0.0823578274029	0.0805926608653	0.0823865313459	0.13540378243	0.166930054348	0.0807804752703	0.0394905179277	0.120580148022	0.156666195907	0.476071825891	0.045696488197	0.13461001571	0.0114931508326	0.142943033206	0.0737152511759	0.0248343638157	0.097766714527	0.117704552856	0.201844275651	0.0840766775526	0.100273392497	0.219076903379	0.108161091977	0.17713124885	0.0498660505321	0.328842255525	0.117662602019	0.0324535465821	0.0233246976129	0.10994867191	0.0	0.0732249481161	0.176058072233	0.140193595621	0.111298291273
GSTM5	0.679209478199	1.28153566976	2.08361483845	0.949954372385	0.812976411474	2.72026718918	0.612589552037	0.97451922135	1.32102823611	0.768247512051	2.07086749722	3.1625782173	1.49365296924	0.776467275899	1.75937987399	1.23731782479	0.596846780635	1.06589100907	0.876042706638	2.60284283415	0.925843469785	1.41903840715	0.551097813698	0.673977438348	2.98724167429	0.87535686584	2.1398935641	0.889255823776	1.16476962073	0.679981649528	2.44687095918	0.937306429983	1.05844882383	0.991171697341	0.800786347529	1.14256638782	0.364020625034	1.95397958457	2.05487603064	2.12977409229	0.882606491394	2.14930129396	2.34303240084	1.18103009698	0.0285144480738	0.137840210831	0.138237475603	0.431841972077	0.126975931836
ENPP7	0.0	0.0482506745703	0.00433156700966	8.05609701038	0.0163490770157	0.0	0.00465425235227	0.00985736419841	0.0124343990227	0.00531276104216	0.0	0.00483600475769	0.0	0.00555085669819	0.0039798161171	0.0	0.0159248127651	0.0362391552429	0.0387198705944	0.0	0.0457996539279	0.0215145280038	0.045423926624	0.018822635397	0.0	0.0720534267069	0.0199940020401	0.00975176975576	0.0284974146558	0.0192013227135	0.0	0.0273018844494	0.0	0.0108343384617	0.0775289346326	0.0181483825284	0.0156801583043	0.0237034989358	0.0	0.00733421507544	0.0113717307671	0.0	0.0135255642962	0.0245220069348	0.0	0.0	0.0180163846977	0.0174205059648	0.0215132791809
POLR2I	12.4828902643	12.836376194	11.5446910523	13.1044212261	10.7335459012	15.5487753667	10.6084494898	14.9005012486	11.2903363268	14.1598143881	20.1878273856	12.8079928275	13.1915527675	10.7736748249	13.1448998415	8.62627260836	11.9915251895	11.7565645288	12.5072047245	12.5016856574	8.58185903069	14.0796564328	12.4919377722	11.0721742417	17.1745875693	12.8631264985	10.8292651412	14.2090662567	21.2794843749	10.8742810069	15.1616412874	10.9314787517	8.55762467971	13.2715267407	11.9072743997	11.826009484	10.6415513439	17.2578470034	11.5159218882	13.6606777901	15.249638818	18.8420841561	20.5399603107	10.492810244	14.5020423321	12.6669350752	13.3187650088	13.1218554086	23.5700224159
PDE1A	0.570328408201	0.836299550782	2.49971018573	1.12940438966	0.729645445924	2.46914829723	0.76554205762	0.960089653783	0.658478331924	1.41964168535	2.22732803993	2.62521393797	2.94542682364	1.71385554129	0.558540311594	0.427260933496	0.507331360101	0.705247666537	1.38387708327	1.76186279866	0.655622553092	0.806184790789	0.49582876776	1.05312972552	5.67875000504	0.508981326041	1.85571663858	1.52461485217	2.05970113002	0.603629813567	0.954779651202	0.702466431391	0.469331042718	0.933603102706	0.380823181564	0.750516857541	0.261138378264	1.71210350317	3.74979764171	1.37515488565	0.59688365676	4.03039475916	3.42439175688	1.1067857719	0.180804994483	1.23157366865	0.283189525495	0.97468033982	0.49515592223
AMY2A	0.0	0.0	0.0	0.0	0.0152852672099	0.0	0.0	0.0	0.0	0.0	0.0	0.0	0.0	0.0103793416343	0.0	0.0	0.0	0.0	0.0	0.0	0.0	0.0201146100858	0.00943739114792	0.0	0.0	0.0	0.0124620149702	0.0091172367922	0.0	0.0	0.0	0.0	0.0156328285146	0.0	0.0241614145601	0.0	0.0	0.0147740986518	0.0	0.0	0.0531589469078	0.0	0.0	0.0	0.0	0.0	0.0112293904623	0.0108579865945	0.0
GLYCTK	7.97979999572	5.49871525451	3.17862980772	23.9677274287	10.9575225666	4.54822082563	8.79348766131	6.2350789363	8.05553440837	7.30920248268	5.18451607108	4.0158982821	5.1501793282	9.7748044078	7.52393284977	10.8051406945	7.36711410144	10.3584567657	8.84794663906	4.6269276008	8.7799099432	9.76295613042	8.88177218311	5.12152476884	3.42557588943	9.21562251443	2.51994102779	5.15746925243	11.5302592116	8.39661956942	6.7613324669	12.3489694516	7.85846153318	7.84845878807	9.75612740104	8.30136410844	8.19434248313	6.95214261967	1.15805751339	5.81400730857	12.0418476504	5.6969384363	3.72005315798	7.22686902537	1.38470942223	3.66780921662	8.4178313594	7.51015184031	3.78838992966
PRPS1L1	0.0	0.0	0.0141034232269	0.0	0.0	0.0	0.0	0.0	0.0	0.0	0.0	0.015745854023	0.0	0.0	0.0	0.0	0.0	0.0	0.0	0.0	0.0	0.0	0.0	0.0	0.0	0.0	0.0	0.0	0.0	0.0	0.0	0.0	0.0	0.0	0.0	0.0	0.0	0.0	0.0	0.0	0.0	0.0	0.0	0.0	0.0	0.0	0.0	0.0	0.0
NADK	21.9846041039	18.9956787823	12.7176922639	13.3288381136	20.2637336244	22.1101958906	19.6139435782	18.440286238	20.6968473289	19.9416049977	17.4999477189	16.75624597	14.2334414191	17.6486449201	19.9516198743	19.4445927339	20.1107741683	22.3552224479	22.2695841151	14.8380825599	19.0046876801	18.698079297	19.6840902637	17.7937536499	12.8402127371	22.4039846238	11.7882338693	16.0587145899	22.0023614184	20.2693083839	18.2690972468	21.547549101	23.6117035041	19.1979206257	22.6821894292	23.3081305931	17.2807928052	18.8535800642	6.47804580422	18.1876788593	21.2623609747	12.4945338633	15.3701926536	18.1400731835	20.6138760576	18.5733306145	10.7906176543	13.093955984	12.7959265823
ACP6	1.01014861982	1.13111119398	1.11953586767	1.69213590441	1.13523014991	1.28795012666	1.07173266557	0.748816814238	1.49189811666	1.1997196139	1.31169680916	1.26139299314	1.02419839548	1.55162131918	1.1030233404	0.713204617557	0.676930036964	1.37466539048	1.80005311448	1.27087409924	1.22654709064	1.14436826794	1.28200803924	1.17107481249	1.04383425813	1.02094614912	0.678339984433	0.781307552932	1.04646688302	0.767776367751	0.67923138811	1.30704804205	0.463921178374	1.4210177009	1.29599726708	1.48635252908	0.680876787064	1.27545436013	1.29052671673	0.955417037115	1.02245456231	1.17272355868	1.19202856381	1.18318150373	3.18257002771	2.28481430082	3.07048152816	2.02293731983	2.99720900989
ADCY6	19.9714859859	18.3305933479	13.5064342097	10.0711548069	16.618620516	14.6651729047	14.5734990082	17.9765076352	20.4679167778	11.5887559838	12.3943337988	15.9874901609	9.77356432534	17.5472804102	16.2321059354	17.1297257015	16.8946660529	19.5646365593	24.8009311628	13.1087981051	16.2494653428	14.9555139592	20.4680069336	15.6743985534	6.46058960557	14.8053706234	9.96459457038	15.0020478016	9.98144820798	14.9498736031	13.532218203	15.8667920592	15.1036879402	14.7769142916	16.3939564657	28.1605775832	13.0310580184	14.7041456662	4.41980178937	13.8502204078	18.7442820874	8.88672263152	5.60216248218	20.4356818594	6.79577393055	13.7705827428	7.80054615621	5.68019107415	10.3495500246
DTYMK	12.270616899	10.6895028721	7.77731000956	4.61716278579	7.55765101161	7.55639445994	9.56975808627	7.37928075245	8.89435453817	14.9162886789	13.3110825903	7.10747678431	9.98584833575	10.4889789884	7.09964122248	4.36956243046	7.73046840421	8.35204594513	8.7555801056	8.44942018935	4.7914033912	11.8691463959	8.7697274902	9.03951113271	9.27579981743	10.6679419681	5.85773683352	11.9740751416	21.0444861497	4.51105934387	10.9898702208	8.11735930275	5.15703477347	5.96140576755	10.4776353765	8.96972884857	11.8669178154	14.0492214557	4.78997290096	8.32592304094	8.34828402841	8.86982836838	14.0618520928	6.55466341987	19.9602222338	10.4829982944	12.3132396842	9.71145231847	20.7308620194
LCMT2	1.81272280783	1.68607914581	1.97766199928	1.16757470783	1.26354254144	1.49585123234	1.19901689048	1.35268625993	1.46950932306	1.81855650105	1.3857058811	1.45800225716	1.57823774126	1.28841392007	1.53689034375	1.3555136457	1.31808384241	1.71619252576	1.79746021091	1.96290633095	1.33758590412	1.26490163171	1.9027012285	1.52672757666	1.51737366489	1.58054582283	1.15595623122	1.38794302297	1.79901450638	0.955036034964	2.10762312821	1.21866593966	0.795409190613	1.05288605746	1.40402928128	1.22515538348	1.34116178221	1.318022888	0.88507401462	1.50405490581	1.36035861714	1.32964377504	1.41791832539	1.91645564469	1.92233367096	1.00363543232	1.43988645332	1.26192372359	1.229160603
ADCY2	0.121794306792	0.106183879521	0.739798450895	0.221509045368	0.206775552831	0.230594332176	0.0706377933553	0.26629805962	0.0679382721836	0.223619437749	0.291383350861	0.365024054631	0.607289376236	0.103341265755	0.0902000883085	0.0945716136736	0.0789525848061	0.0867782918896	0.144954452257	0.784065297261	0.10194849411	0.313465863369	0.09702679883	0.290750580881	0.966547949075	0.111785932676	0.779528951476	0.470649667059	0.122543513972	0.207879116524	0.0846093483528	0.108654899585	0.0845909126486	0.169914340749	0.0601404031936	0.138331487514	0.0475956909186	0.087938656532	1.55885061258	0.586241650962	0.0563791581745	0.835914759442	0.504984092161	0.19948396767	0.0	0.134617332487	0.0534718243976	0.148059401192	0.0729201172237
RRM1	23.1265873256	19.990832339	22.0267648872	10.2158635016	15.1238698648	13.271097307	20.3182149705	11.7212851002	18.8407788209	21.301578358	14.5155828816	12.7047969587	17.4716847456	17.6625482715	13.4920339776	9.69438833639	15.7461923715	16.6423743926	11.7611954547	15.385692609	11.3239178336	15.3733793066	15.0132874226	16.5311271173	14.6232153638	15.6928292358	13.5054290223	26.058271981	13.2989407575	8.55285501368	16.5763207015	15.8706991611	10.1046568998	10.9820740173	16.3089779657	12.8961137555	26.7119961822	13.6748873196	10.4417862336	14.5257123305	12.0871914982	16.5414491565	14.0490120536	15.0221744034	29.4450781046	30.2512298043	23.9309951465	14.7076406408	31.3755931628
CA9	0.153487081618	0.294802231523	0.911317605037	3.94449882502	0.677512604437	0.462736572451	0.929752401336	0.429441678786	0.352332791471	0.587101451981	0.748308834595	0.524138937208	0.844719124434	0.578023671061	0.202984920713	0.184446197501	0.575324388356	0.757300694159	0.246856564203	0.938601402482	0.267660582289	0.731545483934	0.311049630876	0.41334281911	1.08403288902	0.727340511418	0.552373216841	0.673529043745	0.575332086124	0.275438375206	0.57228653764	0.541525521259	0.186554873932	0.276295093658	0.508011826018	0.514240395955	0.52205537837	0.268658579555	1.31506629024	0.763728943613	0.374582768642	0.899857170351	0.704224298408	0.385635724148	0.821352700684	10.0915817268	0.395637650311	1.17233746279	0.765792225071
ADI1	16.9929523264	19.9268603778	14.0649432034	31.6076360104	19.0113617461	27.0654843163	20.2730995443	17.7121144416	21.7420700095	17.040704931	29.279241469	25.1332716486	16.2718832394	20.100367925	19.5912088823	12.6142009337	20.1393209077	14.4959228105	19.4138332178	19.5591323923	16.7001209775	15.5353707726	17.7543093607	16.2918846727	24.6567853538	17.6342435547	13.7450601007	15.0325197005	27.6945281877	14.7107247385	19.8806459958	17.6332682556	19.6677824555	21.15500262	16.8999621488	17.6698919364	16.387728268	25.3329396957	12.2337063393	16.9470230352	21.2606798795	19.5383016647	20.8844224417	17.9441708694	16.4364715019	18.6112531798	13.5508649729	18.1658372994	15.6340269362
CD38	1.47075926592	3.3411480513	1.05175944388	0.779511981334	1.8325240397	1.11227786284	1.36143501138	1.30136620171	1.52570892271	1.87312143942	1.11008500583	1.90282501424	2.36999885248	1.17826346797	1.7513803486	1.09225099417	1.4984673846	2.45468072298	1.98123449304	0.751806383851	2.1696107832	0.874379606276	1.90226967094	1.15964732748	1.00834250826	3.57494837211	0.434757980466	0.371081512538	1.67086827315	1.29729934464	2.92413397341	1.00828587469	0.941424668598	1.02928823214	4.46876553025	1.0836556732	3.09836954467	0.781309510583	0.143718976973	1.46947819696	1.2128087722	0.998674454233	1.85216472988	1.2035465394	0.0833733898701	2.81755286503	0.332681545065	0.550160162773	1.0051997316
GSTA4	5.35038324327	5.8655183824	6.2409755187	5.17482566427	5.76894095337	9.21402481414	3.47826080551	4.4554062504	3.48979555248	6.49305136323	9.24431735755	10.1873141713	8.70190157037	7.11916895245	3.35737836579	3.54051896353	3.15066929242	3.4986613406	4.60162074047	5.75446679422	5.95990896564	5.12544310037	4.88363947607	4.11558870124	12.3229246999	4.38932911492	4.53483270824	9.01426022253	4.96386639194	2.55349783277	6.05924383978	3.2520875023	3.14445540874	4.26939435815	3.95330731338	4.47158622924	3.25791154881	6.40758432313	7.71923711007	5.70845732294	3.05238428736	8.87454541254	13.5840786858	4.95362804751	10.2217500947	5.3696611953	6.66349448562	4.9270797468	4.14224095722
UROS	3.74536513318	3.1191086753	3.55680988028	4.06817311473	3.64007720555	3.85435022097	3.06090412576	3.51786372736	3.19972857044	4.38804951063	5.06242167087	4.4102375991	4.28251275715	3.48745878912	3.23608116547	2.43612336099	3.90294255319	3.14287797045	3.83379759803	3.21402443125	3.78647070368	3.18098190928	3.30847969671	3.82795678224	5.59192115313	3.89433965852	3.59974203854	3.95167091822	7.34969794627	2.46710693687	3.47934635553	3.42769549286	2.16849664109	3.11695012609	3.98663340242	3.39349892483	4.12151887045	4.39846022719	3.69527927341	3.95746207975	3.86997133489	4.40369662853	6.19267034895	3.2542382792	8.47435975833	5.38392410933	4.38908747211	4.03296644938	6.05127285016
NME5	0.157165980453	0.161075961167	0.610539078237	0.154063967018	0.187992172261	0.441521364489	0.124298891625	0.182816605038	0.110693182605	0.157650409186	0.419817613173	0.861019107946	0.344020574297	0.23060189457	0.159430568474	0.128773055948	0.147672346633	0.0716905027632	0.0957475060894	0.496435195014	0.203858242212	0.327190369493	0.157255659019	0.176871394573	1.37605269433	0.133631694912	0.464751884378	0.477465726792	0.380533412007	0.178055743913	0.410062293132	0.182284592642	0.0868301670754	0.136636317394	0.172544014848	0.233364527512	0.100813191706	0.363410709228	0.394708969212	0.282925318508	0.185594062465	0.614283768835	0.792678927112	0.11642622423	0.0	0.252001577296	0.320769979727	0.120618068474	1.42838235562
CHDH	10.2137297221	9.13542606744	4.8943859698	9.80521762005	5.7121642522	13.1351655093	6.94315642585	5.5104648015	5.63139795184	3.85217291412	6.17865318543	7.1634096553	4.02765954787	8.62096770846	7.2624518635	4.85612854448	5.31988353409	9.0737370084	10.0343682584	3.02148965623	4.68269582304	5.64690843122	6.43711336629	6.37763196611	3.82149693821	4.57070234318	4.86290055935	6.79198884883	4.39656647665	6.63184431609	3.03763941885	8.24106044813	5.33529213538	7.32542888923	4.92986288638	6.26264000643	4.03845326963	9.13382464065	0.904808495549	6.02582060166	11.8687031054	5.33764208519	3.75887513793	14.2377806696	18.2404598968	19.9168083421	12.7583592555	8.22691365674	8.7811095213
PLPP3	9.94065501171	13.2051409678	24.312530044	10.797330928	15.5320407066	18.2203765553	22.0207972839	14.8611597485	19.3209977955	14.0431501043	9.78156154226	16.7343933942	21.4164103781	19.1223327383	19.476449863	13.9942157478	17.2031992527	17.8507181907	12.2269601503	23.367563385	13.0301899917	21.4577074272	15.1640093803	13.5684031952	15.4337165769	17.4558150033	19.7152283098	17.3503465357	15.1629454703	9.10475886428	31.33105542	15.6694197123	10.8782838277	16.8687144984	13.0912358184	14.1749304755	9.8573407137	10.9226090801	16.3740752184	26.0291293027	11.7768890124	19.8308667272	9.96186980194	22.9903028163	8.16309238758	8.14398286935	7.01172402693	9.80129867776	7.17502352746
SMPD1	46.1941418455	23.9349116115	29.4821036245	24.1604607031	40.4577678274	17.1976467821	29.5701187229	39.9705651517	39.2941387805	48.728147777	19.4673515149	17.4563118311	21.1089165784	29.3064221149	30.9503410727	44.8553546853	41.0314585254	31.6855077185	28.5743704217	24.0603617478	32.2426149497	27.6544144168	42.0512578845	18.9473439122	15.3547179442	38.3963868	47.36601622	21.6589607693	29.1183551864	56.3439337047	34.0857695317	42.7685955852	47.5870633201	33.4244640521	36.3865280256	32.3370255679	46.367322866	26.5117171006	15.8228060967	28.9727871984	41.7744809635	29.5087707717	23.5996406667	25.1275310813	5.52820146512	15.9738759816	9.31588599384	12.6198706214	10.4808589089
POLR3GL	10.6955782107	15.3370260687	11.2197866702	9.59370053353	10.2483425892	16.2371922582	11.3669881593	11.5802358472	11.2020871818	9.95677570411	18.1105237087	19.5098921123	15.8397748436	9.42840008517	12.0987493957	9.39076973646	9.97454055574	11.5934979974	10.5156840773	15.3005135222	13.8464204707	11.5126792629	10.7333616086	9.70398404498	22.3346475765	10.6489777947	12.0959822459	12.4950336552	12.2416078013	9.46991305033	10.6249974192	10.7810042506	10.5885779156	10.9753324111	11.4709639666	12.4711871456	9.26965809857	16.8340958201	15.3223432873	12.7179570078	11.6655373519	17.9689099784	16.5966568213	11.2426054736	13.120603372	17.9540734653	11.8710449492	12.2688488682	9.28387984108
DNMT1	8.76216530771	13.4711200435	6.62709721855	2.42332533721	5.4018845843	4.65429098444	6.52893730791	4.12834382242	6.45847838738	8.21681786229	3.95467010688	4.91271931418	7.97072171371	7.75048622763	5.60158915347	3.84342088667	6.03768971689	7.26477422243	5.84961354108	4.50454228025	2.92033105707	6.61364519324	6.6119233289	7.40117706295	2.52004750268	7.52456119652	5.59209132519	9.91706304951	3.45607588958	2.64867261725	6.23113849596	4.71811178374	3.59227589888	3.57387675442	6.80666215499	6.61005738851	8.2617419147	3.61249937957	3.95579295236	6.01837258786	3.3226772933	4.64307683011	4.38811707779	4.52022795108	17.7244967028	10.9325535236	8.38741239694	5.57497092429	18.2887656353
GLUD2	0.534649745997	0.515167400872	0.530306816401	0.794544895285	0.866968338847	0.578621797776	0.616192767201	0.554295839886	0.926375196507	0.748754073375	0.537079144651	0.585179853682	0.443254473037	1.12210133971	0.458914464247	0.598771465923	0.668775064118	0.95440677746	0.744134408337	0.409637692887	0.358598614058	0.497701453326	0.675388619929	0.518049059418	0.650721291311	0.470131990442	0.502849552312	0.555299331941	0.943218129667	0.423688392222	0.474156800508	0.498787797108	0.482021618566	0.640079939362	0.754188912251	0.508103752641	0.587814101342	0.393679652402	0.461047941575	0.59513051354	0.550413664156	0.656373955964	0.722055169786	0.747056596827	0.458503479791	0.544032286004	0.367619523942	0.413326485286	0.421107554123
GSTO2	1.88606089306	2.08852322649	0.929708576794	1.09269828491	1.30713762851	2.91057774817	1.69325134617	1.50570269385	2.103955211	1.24673649267	2.0828828963	2.05692815969	1.2181063771	1.63024817421	1.24714704587	1.24191170175	1.66486646075	2.04610230107	2.2969750468	1.03414641701	1.92099218248	1.42189268359	1.56896223551	2.16364875298	1.57355104019	1.26084599907	1.02040551244	1.61864633812	1.91907079513	0.807085533862	2.07622710499	1.27942393069	0.966008270554	1.47277547992	1.71027063693	2.11427650347	1.19475978511	2.06613707139	0.302049238409	1.15440146086	1.65362743354	1.16802345562	1.46846851155	1.7316244487	2.3273453621	3.81767614791	3.83902989568	2.49478467152	3.47852875431
HEMK1	1.08291424377	1.2914749474	1.06600098247	0.933554937269	0.945392006437	1.42155216039	1.13180850796	1.0058401145	1.09122045391	1.10751826919	1.49460209198	1.36155230599	1.50932572239	1.36505467737	0.947441478593	0.679417912894	0.908493352234	1.3142668339	1.75440780146	1.10280631537	0.976931374852	1.42981482797	1.25408231775	1.24833752832	1.07115038414	1.06521579002	0.942463218328	1.27033405434	1.46434350309	0.672684609214	1.09924137596	0.870428349573	0.728603282591	1.10849923462	1.24059566131	1.80598315016	0.824109566922	1.36416839551	0.979487832788	1.26896192791	1.2517816822	1.18106350118	1.19233332608	1.10751457223	0.317758844048	1.30332491436	1.90695803466	1.40148127428	1.28331943274
POLR2J2	0.0	0.0	0.0	0.0	0.0	0.0	0.0	0.0	0.0	0.0139253980344	0.0	0.0126757613627	0.0173643640793	0.0	0.0	0.0	0.0	0.0	0.0	0.0	0.0	0.0	0.0	0.0	0.0173639905298	0.0	0.0	0.025560584094	0.0	0.0251645104543	0.0	0.0	0.0	0.0	0.0	0.0	0.0	0.0	0.0	0.0	0.0	0.0	0.0	0.0	0.0	0.0	0.0	0.0	0.0
POLR2L	59.3150065301	62.5474350038	52.5930483859	47.2752432873	53.9963307293	55.3976446772	57.0751292001	68.2827127575	45.8814733663	86.894752	80.4496353247	64.579097078	67.4458662033	47.6629365461	51.8718011155	45.7493907698	61.5774754432	54.902558191	48.3726461798	49.4329822916	37.1130296798	57.483592589	61.2495775806	49.7014324804	56.6154279665	61.802154765	48.299976438	69.9605496915	97.0413515281	38.4735616957	49.8605107483	55.9136616754	47.7933486197	46.7843764233	59.4512339216	51.0042492197	59.6446859458	65.1676435602	47.3042455011	53.9272503767	74.1433062076	63.4557773815	111.409723718	42.6302979868	58.3535612166	44.514099983	24.8407293368	39.574736965	62.4109553971
FECH	4.72571843409	5.48888234198	6.84607216276	3.42596287995	6.22322243667	5.72422278514	6.11898708433	5.02896805328	6.97182548023	5.47566077158	6.76503593831	6.86442495045	5.39294523507	3.66869931174	5.64280003199	5.23360415534	5.60686116104	6.11962504729	5.47864960844	5.80329968351	6.51371064015	4.04564032929	5.50219525595	4.22145465417	8.40461395945	6.15997599519	4.34667726981	4.49538272558	9.81866380804	4.31527191222	4.50943233273	6.94630010957	4.09942880969	5.79387867053	6.14110452409	5.14059325393	5.0593662585	4.8898203908	6.65348899588	6.55820002776	6.10381653054	7.46583935457	7.27599158776	6.45953410844	6.47804529158	4.10460785066	1.62006489003	2.6768420347	1.96296047362
GCLC	4.44621044324	5.51886546315	5.17873767997	5.4013895984	5.21917914247	6.07830888085	5.09610605139	4.41689410961	5.98963663893	4.32218817688	4.90453592533	6.4977183925	5.0700947487	4.19931262212	4.41438636086	5.57989186963	5.52950595494	6.20040256156	6.02406244764	5.57605771978	6.24685118454	4.85395512448	4.51878524534	4.32819417166	6.46735707396	5.72592311911	5.43320881245	5.10977006541	5.45840399588	3.97978383113	4.26752921897	4.94795281132	3.67426701283	5.00913406461	5.15317321969	5.3933870572	5.36784085951	4.79447869335	5.1487996414	5.87446968784	4.41589983788	6.65289651944	5.12466178844	5.48517743508	7.82022299886	7.69243524428	9.73369085093	7.51479417522	5.08823751466
PIP4K2C	26.5776599041	24.8700068825	19.7576176979	17.226132347	25.2300131023	16.865548794	22.8767733138	24.3370075219	22.7938703705	23.9931020201	18.7778758307	18.7549397062	18.073592292	19.574588846	21.1159078554	25.7986415039	22.964914718	21.903284862	23.5831534835	17.8318920127	26.9139431162	15.9931331861	22.7390607014	18.4806100252	16.2844124463	22.9052907437	17.5371337361	23.084926467	17.9266597659	27.932629488	22.0400299543	24.8477272424	31.2135744531	21.2710511189	24.9030799037	22.771114981	28.1702432988	18.7933252386	12.6235083127	18.4941737149	19.7203804964	18.8585404801	14.5214377787	22.4760137694	24.8948418406	25.7937376801	14.1550840759	15.7608793385	16.4782197644
GLUL	36.2859978819	47.6735068604	56.1397442172	14.2584961958	43.430429794	66.1514685292	33.8881153471	37.770636038	35.9685573472	46.4757106666	42.0246561747	58.4913324427	52.4606084654	44.1548500997	33.8112209418	32.8865169843	34.210966094	39.3537204527	54.1202982921	35.2323971341	33.4731983536	55.5522793704	40.4451685478	42.5102905939	46.3240661187	39.6279247932	39.9784365341	78.6730864889	32.8903461825	22.9666612799	53.887536588	27.197013111	31.4598506142	36.4480526837	34.0180518596	44.1157139593	28.5001303899	41.2111835348	34.2937066904	41.8708170548	32.4492664792	57.5681432874	49.0997099745	59.3050978027	22.9951323205	64.8009091365	25.2164317735	21.2747196168	43.9320430408
CPOX	5.4769962885	5.48851423237	4.28977199607	4.38535979876	4.57804593551	5.83196183919	5.379820586	2.82943055446	5.497150802	3.92426529192	3.75579621658	5.39795879991	4.79077405228	5.93256667369	4.11864395804	3.8197755581	4.97184513429	5.19222279587	5.15406788098	4.22385372166	5.17645716217	4.16037185274	4.7296723977	4.91991650749	3.79020957933	4.30148737096	3.52277299775	4.72499180225	4.87616533699	2.59309777858	3.77325914393	5.28610954233	3.86064341635	5.54844914053	4.46574911243	5.38202511513	4.20478457847	4.78827489496	2.88893373211	4.74289644687	3.83656791151	4.42712054677	4.35372086908	5.41732872776	11.7547610207	12.6060363489	10.9938918268	7.42601575366	9.40324835177
GFPT1	49.3238048161	30.1087658322	29.1121316058	20.58884952	51.8220313977	33.6180259768	45.7159091966	35.7117923563	41.549726657	35.7640817709	23.9365803922	34.5969765822	24.2087869036	35.8537159313	35.9895763506	45.7769767946	39.5926104089	35.6298645192	33.8143127957	22.9860268372	48.2807259429	26.4069143215	33.8949299826	40.0261685767	21.7261829632	31.1090405681	21.1744983453	42.9841352752	25.409811705	24.0423083919	38.9568737037	34.7971724688	37.4586868567	33.4809653496	30.3722443393	27.2425316913	38.0449382303	28.2341690396	6.05606254228	29.8192946456	31.477267571	24.5770825401	25.7715546799	40.3123240701	40.9079069778	58.1898246249	36.5399755335	27.584094032	46.0140415139
ACSL6	0.0804673282597	0.119786176995	0.0881259421724	0.099551559024	0.0574170257126	0.119539491725	0.0800364330494	0.0668495185371	0.0772989723183	0.0707721553009	0.118789312762	0.124157235639	0.0850407080503	0.0510884894582	0.0896448623601	0.064680931671	0.0732836995538	0.0994752816612	0.0969066958513	0.160458371202	0.0415980443741	0.0937958832964	0.0819023601116	0.0668638379638	0.117129021494	0.116343689066	0.10008053461	0.0614095954715	0.0759237405819	0.0755725300308	0.0944022931935	0.0418797827591	0.0313862132034	0.072162993791	0.0782405733214	0.0512819066804	0.0822852503112	0.156922242392	0.0602313011095	0.0763838504072	0.0454454034071	0.0592549092512	0.12120947413	0.0736473536057	0.0273027510606	6.16376860063	6.48870552088	9.35137111452	3.28136271516
PIP5K1B	25.9659070727	16.4129788459	14.3630948359	17.4469245534	23.0976580352	16.1583006943	20.2930872583	23.5489674727	27.7478013512	22.6160186557	15.055569014	19.1033260197	8.12714380598	13.5672768521	21.5713955954	30.8343128678	21.2140460124	18.5021409282	23.2194749969	17.6406621374	25.7960125015	9.46287291588	18.0068646937	17.5991296505	18.1661659361	18.3460140741	11.6052172325	14.7887105244	20.1020200914	29.0151820019	13.5826950591	23.3074544324	34.9802942665	17.513296163	23.3114908678	20.9500418489	26.9531591094	20.7429907196	3.63504648913	14.8722759944	21.803971129	13.2410865991	14.0112236367	21.9075660905	6.3451082718	11.5009324976	15.5711641864	13.7529404193	7.82446450138
UGT1A7	0.0287059272716	0.0102736767489	0.00368916038332	0.0294793223827	0.0382920336943	0.0123633321493	0.0436038775091	0.0293840291314	0.0388310137948	0.00452483535844	0.0160659744134	0.00823757181908	0.00564227236943	0.075641911867	0.0305061930877	0.130781754925	0.0339075836953	0.0360086926526	0.0494660981784	0.0170982431458	0.0585107889814	0.0412284340635	0.030090035707	0.0374058660241	0.0282107549524	0.0409115448976	0.0113524859196	0.0166110059339	0.012135508113	0.0613260387961	0.0482850728333	0.0348791893128	0.028481985621	0.0599788665238	0.0165076907254	0.046370489268	0.0178062176856	0.0336467953457	0.0	0.01873947394	0.0387408423253	0.016028173474	0.0	0.0793637364829	0.0	0.0180821866118	0.00511480275915	0.0148369032083	0.0
ALDH3B2	0.0528229626588	0.0860178273821	0.023760017492	0.00474653540838	0.107615841104	0.0238877921482	0.0663781269789	0.048663689314	0.0591124026494	0.122397146124	0.0344909404331	0.0477486330651	0.167159513496	0.20704781278	0.0261966628741	0.0146486814803	0.0305734253109	0.0927655160948	0.00707969194949	0.00734140949907	0.0125612806639	0.0354042008743	0.14949877798	0.0550656634922	0.014535297173	0.0856344396696	0.0	0.0267457734646	0.0547110720474	0.021065067793	0.0699704438357	0.0499198289083	0.0412735667211	0.11885955858	0.0850541542538	0.026546567581	0.120414891114	0.0520084808181	0.0190338791954	0.0563226909178	0.0623775463561	0.0412917458213	0.356121627356	0.0215217564418	2.96804113477	0.0155277633409	0.23059301651	0.0764455958813	0.607736836534
POLR2G	20.2695002737	20.1919099263	17.067489008	13.0873187278	15.8785947038	21.8877847837	16.9646046055	15.4634517468	17.9073645121	22.7867885041	26.4584792976	20.9115258522	19.4766400929	14.7519429056	16.063438119	11.7547099058	17.0536049828	17.3557003265	17.0669357011	19.2539821728	14.0312705758	17.8479456155	17.1669923863	15.7711367618	25.3814406845	16.4339234564	13.6776025521	20.0401226553	31.0827659108	10.4362184474	14.3081815494	15.5444194855	12.5905483894	14.6865880702	21.2121765579	16.2445011195	16.6589736361	23.7978691843	14.793273442	16.5135401713	17.4613014632	20.3876116143	28.6191128672	15.4325291163	21.3690160403	27.9373168274	23.5633138144	22.8482754249	28.4677067821
CA6	0.00641931946661	0.0160820477132	0.0	0.00576823517885	0.00544918053425	0.0	0.0186152610047	0.0	0.00552588055744	0.00708301613021	0.0	0.0128948015665	0.00883221223269	0.0	0.0106118462807	0.0	0.00530777239888	0.0322095572144	0.00860360760954	0.0267649809123	0.0305302351221	0.0215125074809	0.0201865158513	0.0	0.0	0.0	0.0	0.0065005692831	0.0	0.00639983981125	0.0	0.0	0.0	0.00722221397459	0.0172270341229	0.0	0.00696830476108	0.0	0.0	0.0293341051496	0.0	0.0	0.0	0.0130771754488	1.09495694837	0.0	0.0160130601783	0.0154834399371	0.00717041959176
IPPK	1.05188862516	0.944712902714	0.961167676246	0.600410083878	0.895726718489	0.752924774003	0.722619977003	0.805859558513	0.851385659916	1.09859691648	0.872582069099	0.664459190285	0.873824816294	0.96097514253	0.735473254063	0.834756503596	0.776755399871	0.91700285174	0.944308388744	0.547074275611	0.770867752393	0.694674373718	1.17888835764	0.883618161692	0.85560172616	0.841502011906	0.975235896258	1.02500614055	1.07186769698	0.728811180921	1.13922067964	0.722112647033	0.683480819581	0.643828360988	0.998657770801	1.10547749076	1.06285127238	0.814205552877	0.452929688248	0.786013196133	0.613264496836	0.704611350793	0.915257341697	0.751350305165	1.65947905795	1.01612018111	0.738500885488	0.777903487899	1.35231948217
CNDP1	0.0261906803151	0.00894741765622	0.0149936072483	0.0406501043439	0.0101056977722	0.082549402015	0.00460302120613	0.0073116452989	0.00204958813486	0.00525428143754	0.068405189651	0.0502191164256	0.00327592990991	0.0192141469908	0.00787201750012	0.00660282633256	0.00984345139042	0.00298668807666	0.0127645553611	0.00992732049442	0.0113238798795	0.0	0.00748732133151	0.0	0.0524137509876	0.02969179455	0.00988696018397	0.00964442827455	0.00704593316242	0.00237374579595	0.00350431758563	0.00450022701737	0.00413419374678	0.00803631054773	0.0159740716299	0.0329057965504	0.0232613411545	0.0234425854043	0.00285981139738	0.0108802268229	0.0112465577518	0.018612066007	0.00668834160337	0.0121260418854	0.0	0.0104986027047	0.00593935714014	0.0172287517539	0.0106382371204
IPMK	4.25464288236	3.69259863453	2.8624913035	9.00822456903	4.70673079709	4.01526274607	5.68283984546	3.55085708442	4.9984378261	4.00895248263	4.024310474	4.038183828	2.31548259806	5.14904364035	4.81789933148	6.31666169107	5.10755522728	4.81625050212	4.12646303922	5.00701963643	7.99065807839	2.95684440288	4.056742525	3.95021837763	4.64236606682	3.40512064725	3.12775240165	3.59746570606	3.82171449195	5.63619794372	3.48571893286	5.97460096119	5.82972212088	5.34477984487	4.28450074198	3.53916540567	5.43513455264	5.64665424143	0.990601737178	2.8817509859	4.81035336572	3.28883066322	3.7882077614	4.95806191954	1.60284084559	4.80782138551	3.085974921	3.97854474657	4.10199443411
CYP26A1	0.0114994807672	0.0216068696227	0.0103450412633	0.0154997059685	0.024403968005	0.0260016849258	0.0944835151984	0.0117711256865	0.0890908791353	0.00634420892955	0.0	0.0173246778786	0.00791095187194	0.0331426487582	0.0285148736196	0.0558074347445	0.0285248118287	0.0144249396542	0.0385309614007	0.015982139791	0.0410185830561	0.0256914737166	0.0301348728108	0.0	0.0158215633764	0.0215105662334	0.0	0.0	0.0255225415411	0.00573229259002	0.101549746886	0.0108674728478	0.00998354930035	0.0388133248998	0.0077150681082	0.00722393557574	0.0124829254872	0.0	0.00690607886912	0.0262743566313	0.0271589989855	0.0	0.0161514898006	0.0292828407172	0.0576909072233	0.092960204994	0.0932281225659	0.117881492415	0.513799648809
ACSM5	0.237156841561	0.129630313437	0.360752968082	0.213103031172	0.226937812792	0.54598945566	0.200065908835	0.211862440819	0.285809195403	0.371105005605	0.495527677139	0.792537345941	1.54250586184	0.288316791438	0.156818613571	0.101640706284	0.224613998972	0.25421817697	0.381424433039	0.473431067027	0.133299182013	0.250470799524	0.225992535942	0.303413473235	0.984809479546	0.274236651117	0.322295442424	0.192126843046	0.401946218183	0.18485088666	0.139619157423	0.211897896012	0.175945256178	0.232860361549	0.254575833049	0.200447350909	0.107656176458	0.226424339065	0.543807966666	0.387514163225	0.091653911792	0.615143340553	0.429997245244	0.294267795861	0.0	0.101402602892	0.0161342794076	0.0624025997164	0.0240823327697
IMPA2	32.6217631173	27.7288348453	24.4034574009	14.4558186688	23.5883842042	42.0427327619	27.668091979	30.10434774	32.8809396275	21.8717871688	37.5427799978	22.6820570912	16.0061575688	29.7740247396	27.8203879709	25.8871211891	24.1435399379	32.0943480492	30.117935003	20.8684795165	22.5966601959	21.688829429	39.1960390843	20.8176280692	20.8309143864	26.7807093228	16.4921035479	24.5611017721	35.5236589851	22.35884846	29.338947552	30.1491426611	23.4459935957	35.7268216553	26.6158352769	30.5849685119	24.3157728501	43.1138635233	6.41234388153	26.3353543533	37.0346500518	18.6224559191	22.6645812297	31.6124288807	12.5212445588	10.5520691834	5.17093320637	6.83715919163	11.5773500998
MAOB	4.87052930411	4.87929105106	20.4827952384	134.976715157	9.478139883	6.08557548603	5.07936702899	10.7637762843	5.16449064495	6.32630206519	10.1118942867	9.14250797751	19.7784851882	4.40200408596	8.31534877693	5.50762048489	5.92833930218	4.64150749367	4.28585841232	26.9040057468	9.47370831776	10.5645188358	5.13634991441	9.18107083645	19.6154111878	4.96073885797	25.1828570684	14.31169021	6.165843467	10.2182884066	5.75042273029	11.8031731613	6.59928148695	10.2944054007	2.67282410056	5.86680520912	4.18986738496	3.53061607878	55.5967584818	18.0430214883	6.14238668165	36.7676680371	9.4476885348	10.0183739015	37.047287343	1.61591326182	0.18430805169	1.41856909468	0.528195280616
UCK2	11.1291008065	11.0732968094	6.22327118899	11.2662734492	8.6291419452	7.69414847718	8.17828813588	14.1700901614	12.7982174645	8.90002364199	9.33121353614	8.26648013617	5.70731383955	6.32464168517	8.51308822545	7.45267390106	10.8249268341	12.4373896505	13.9532177364	8.67579434759	8.52893479864	6.84324878046	9.66928332596	7.87393242521	5.41835151379	8.18831309391	7.89480453706	7.66613598088	6.03291027519	12.4141603201	5.38300838562	8.38049447444	10.6281945855	10.6486007597	7.28670139884	14.7452115903	6.97395696802	10.8537360295	2.9863741371	6.45719667131	10.1254102834	5.0764292951	5.1867415944	12.6060080692	10.4897940878	10.286620335	9.17712128927	5.43275084204	16.8415516724
PIK3C2A	4.75291881307	5.59316810544	6.22492064532	4.03061512205	5.04012255822	5.52738266003	4.9980951055	3.8617477302	4.74507555588	4.18521755776	4.22843040794	5.41144834077	6.4117216317	7.09747590601	4.21705363039	5.38552312906	4.61612075275	5.22378721335	5.24047197736	5.24583351043	6.36202798647	4.59797826397	4.31845954768	6.44257867749	6.36560421534	3.87114158909	7.157033767	6.59917961375	3.9008855104	3.79820062811	5.13174871491	4.58644665362	3.87491008711	4.30715452889	4.57387863089	4.27804541482	4.53462205199	4.00023328156	5.63519528361	4.68037907388	3.13517653543	5.65649026685	4.78509820765	4.96793001001	7.32723830204	11.0190181214	5.43718204179	7.47179771866	9.76158205987
CYP4F2	4.06810784795	5.33426986359	3.41507525763	191.126778925	1.57429982066	0.557483186586	2.1974855468	1.78704569675	1.34364722807	0.480076102829	1.03694564456	0.983238879475	0.396595001611	1.25397774805	3.33554443364	5.91979000671	8.47667469356	1.99891466441	1.21730368468	1.60244604158	1.34504050495	1.13001600404	1.96680397758	1.30399767414	0.478896869303	5.02564051651	3.17680638526	0.539733453946	0.523068594833	3.20990870716	1.6489498365	2.38483959212	8.83900623021	2.67395231806	1.80251688642	4.58499650298	3.01682353183	1.11558081004	0.0979863131717	0.579897852066	2.45335138321	1.09473394067	0.160414828363	6.37618851725	0.109139004626	3.47725282739	6.39672828161	9.21543102217	0.637875232366
SHMT2	14.2307714561	18.3391022785	12.0808442473	8.48050275882	14.2388709274	12.4375836952	18.5152536765	14.2162303373	15.3727210182	19.8448953443	16.3884794232	12.5476360873	18.3794794914	16.7396983514	14.1885956102	7.58137392966	14.0621190483	18.1656443442	12.4407952633	10.2645970017	9.51639040091	15.5061691479	15.47599502	12.4453179893	9.68036370593	15.9581250179	8.65839059864	17.1721741602	15.9973827326	7.14837502324	13.9320599414	13.2550507921	7.36258077284	13.284613234	19.0002257776	12.4654667457	16.72073678	13.7771859603	6.12182352497	13.5956200389	14.3856636861	14.9233857326	14.1337687765	14.527552598	21.8781218718	25.7391292717	41.9967922835	26.4698142764	32.8688032405
CP	1.37483416702	2.84581268381	3.0298776911	0.696617176159	1.37382833611	5.25348077978	2.47452167857	1.42888817036	1.16533974196	2.3336149961	1.90245711654	3.31450658814	4.9272001871	4.04476228782	1.62809662597	1.65625871301	1.42532312673	2.01545035413	2.87226770323	2.10281674688	0.701768587088	3.83554405813	1.36256215204	1.52903728276	2.20736397704	1.30265504702	3.21920697404	4.70087028309	0.755480289395	0.41096515209	2.95076989297	1.01152995421	1.90731221165	1.13308380594	1.22565531015	1.62433993492	0.798325515904	1.70645699329	1.52754967855	3.05028859016	0.802076413295	1.89950661523	2.60538406856	2.92480994523	0.180168112854	0.265069093297	0.0292124220085	0.327656413451	0.324406450412
CKM	0.0721892570555	0.0387541439461	0.872080110939	1.26954783362	0.253871960702	0.248729052824	0.0199371654776	0.432810865162	0.0266322764826	0.4892966351	3.32647115249	0.196799418718	0.624320672535	0.0118889501641	0.0681924799015	0.0571979294976	0.0596892159811	0.0517452271	0.0691092439849	1.28995255018	0.0490473662614	0.299521960927	0.0216199980673	0.685350670734	0.567552038078	0.0643023565135	3.31169210858	1.34718315672	0.167850116286	0.318725154438	0.0	0.0389838615614	0.241738059764	0.986222302976	0.0968643795553	0.272094307274	0.100752350915	0.0676915853737	2.36587174545	2.43483104522	0.0487124592546	3.24474750073	0.362116986175	0.378156873147	0.034491526105	0.0303152169026	0.128626331306	0.310930273934	0.0
PCK2	40.7400661809	37.1026968682	23.2480909274	222.191747115	50.8825564208	36.4955072891	50.1176981889	51.7992193394	40.4460634036	31.8000708645	37.3170320874	32.9698035765	23.2194916834	40.2982138756	41.6077091695	41.2344297747	41.9122843407	54.7476700955	36.6969722608	26.3517519271	50.9765646191	43.0123782681	54.2111413128	32.1276729209	18.9029648654	49.7313473557	17.4982933343	29.6064602765	36.6740501522	42.4668925512	38.9715476588	58.2584542894	46.7980458333	55.868326693	49.4381417034	51.1035447008	44.4455977439	39.1600022822	6.89878536401	35.4739315324	50.4550663745	31.0668760302	16.827708608	45.6562561708	30.5477095141	35.8305455837	16.3373772083	24.2834450786	25.9772576487
ADH5	31.9429769234	34.518423265	42.131266923	32.7201872125	37.6773072668	47.0342658255	39.3905043785	34.2253002597	35.0032599947	35.361822658	61.1088948793	43.0309015203	39.6687577044	38.3838078894	33.2297077663	27.5653731255	34.5392326442	41.593427127	37.3194263476	45.2489192667	38.063649066	38.2599105561	35.8169746239	30.8290127403	80.5920394982	35.5820248062	33.0926784313	33.926238639	80.5398957823	24.7493063748	32.7690278583	37.7641197438	27.2899807201	38.9409903751	39.9870616514	30.8938953536	36.897213807	51.7892760089	41.5432406831	41.5096677742	39.86063658	55.8568554635	81.7103271547	45.1597249475	21.329400966	36.9258094197	22.171875306	28.0242848885	22.3944581887
GMPPB	9.01301398131	8.04838266958	5.5293493688	3.6485875642	9.25164489816	6.92306623999	6.3479659865	6.03991788323	6.05021302043	14.528577208	5.48457622792	5.10409028101	8.46366715132	7.056582152	6.63690239127	4.7936734633	7.75203859024	7.79904838032	8.06455879649	4.45610598603	5.83438136654	6.11565297215	8.70103107474	8.69285251256	3.68250524997	7.98090290642	4.71865269002	13.2594373657	7.9355747138	5.17256848313	7.17732684492	6.91760586094	6.42756659661	4.76218349341	9.11113611639	7.50573978105	10.3423389088	7.10389151939	2.23149318755	5.96484793425	5.65686257866	4.86407517698	8.20922108033	5.02654076787	7.08683706911	4.49647014907	3.87889662719	4.71958766108	6.0388567608
ADCY1	0.22102291009	0.338559791451	0.357901726899	0.0873864181485	0.105067289065	0.32936492522	0.152604781949	0.116354053903	0.097848519139	0.160260438133	0.141843673879	0.286683937917	0.225903574667	0.314500955737	0.1597212278	0.108576720048	0.127403798622	0.17744061763	0.189587138739	0.1790424902	0.0870980447509	0.143906432157	0.153570697284	0.256739077402	0.163342147722	0.114975274889	0.178314578727	0.214867597377	0.0317689304957	0.0465887525772	0.171015878249	0.113389589204	0.103070369584	0.0781525756112	0.0728717549118	0.285625763163	0.094598986098	0.157511765138	0.121359150918	0.150057064716	0.0835204456605	0.123409827912	0.152556968999	0.201973253659	2.37818435178	0.200483738212	0.133897824337	0.147747263855	0.650362886582
DLD	28.375037152	26.7696351934	29.7765076884	19.9856057732	30.2378123153	23.2603938707	16.7766676131	24.8761849246	30.1887332945	29.5189636224	29.1337208658	29.9048504457	19.8952422631	28.7822845529	23.4455436208	28.4563423215	29.6717759049	26.1602419191	23.5122194384	27.5231991317	35.7278592928	24.6183468229	27.8130442696	27.1080511755	31.1111591545	26.4170753786	24.4563621969	30.647834936	33.8778545365	19.045759025	30.9504298475	34.0840043529	22.781072847	26.1444036845	29.151519522	27.2957666749	31.8378675329	23.9242201564	20.300212266	29.8605542614	24.1738359862	30.4642342063	24.911516539	28.4226645933	34.6215120979	36.2309691765	19.5275476388	27.3444182128	23.0571979917
SMPD2	10.4022681445	8.95957708131	7.10626259007	9.56831070896	10.5587802589	9.69479837145	7.10255085603	12.5674125314	11.0506800836	15.110204641	12.5428514086	6.68112066231	6.44402414489	7.61002609147	7.21647172502	6.37650413285	9.33767882694	9.7172667715	13.1685433976	6.32061093098	8.99877922275	10.1509768046	10.9483015387	8.5353829021	8.01983578096	10.4115412777	8.69073945678	9.39977154031	15.2283484057	6.58954072339	7.92977132233	9.99894916625	9.28879539337	8.61998850105	12.5461564172	11.5449394554	5.83014601015	9.78797973509	2.04841020169	7.28919013244	8.88723627129	5.96926107045	5.89898279674	7.82133916222	8.28625519202	8.26812920861	6.99510736215	10.7339985231	10.4631446258
UGP2	84.6544784674	45.6875079189	41.7655453156	18.2321915719	78.4068148214	45.3112554181	70.5248712024	60.19150168	74.7430212836	96.2344701025	56.9624280265	49.8188881641	24.4054680079	49.5244716872	59.6789860735	82.2932590726	70.2222456137	48.9236741918	60.5522618871	67.2334589755	75.9034385589	36.5904732708	57.0376392337	49.4403339871	55.4812460938	60.6517290739	47.26939173	50.3416195658	58.934486425	95.5269729516	40.3453313787	65.1606677953	108.766654776	59.0944654038	65.9068370368	53.4275779757	91.5743262376	60.7193208139	19.3682688467	50.4792783213	72.890333406	54.4649809228	55.8363094963	59.3857993495	24.585676638	28.6003231223	16.0859436402	19.1139883516	18.1442946928
PAH	0.00238229867839	0.00895240715443	0.0235745217469	0.0428134449912	0.0060667999089	0.0143644235512	0.00921117613172	0.00975429681867	0.00205073108098	0.00525721147041	0.0	0.00717816013595	0.0196665403291	0.00274640881387	0.0	0.0132130167542	0.00590936433535	0.0	0.0191575102104	0.0165547607204	0.00566509730204	0.00266119684531	0.0	0.00620860941716	0.00983305862709	0.00594167041644	0.01318996482	0.00241245161461	0.00352493115201	0.00712520852261	0.00701254351375	0.00450273655425	0.10341247916	0.0	0.00319659590375	0.00897931264371	0.00258603475171	0.0	0.0228912492949	0.00725752943056	0.00562641467899	0.0139668337236	0.0368063923436	0.00485312157321	0.0796772044555	1.20451109412	3.8627349821	0.49416630025	0.199578178098
HADHB	42.0498181591	38.0692580172	44.624021936	84.0796180823	55.7351733841	45.0963098086	57.897700901	46.9665494658	55.9319662781	43.8598761385	45.9712580149	43.2202355091	29.7737176125	43.8416842916	42.6668098386	50.732251492	51.4563656988	48.4201005686	38.8384456748	45.1794628779	57.184364433	36.69681266	56.4484409725	34.0979164672	41.6823079509	45.7413881576	35.4517247225	36.1454130744	56.7656864608	46.2330558652	38.930368795	57.1216564869	39.199832507	54.3345921565	53.4442812612	41.8054012734	56.5070187847	40.3977292431	29.6171903926	58.5412146421	50.0706604987	48.6797966735	35.1268638124	56.2473178842	39.6061197827	32.2871721812	20.8801437681	21.7014772695	28.2301094659
NAMPT	8.87553028783	6.35603792632	15.9996003477	7.19815320583	13.725048348	5.56797535139	10.2641601952	6.74043873238	9.07074911758	20.886552008	7.99506021528	10.0751192907	11.0450596136	14.6274986899	8.47243521329	10.0443268252	9.74013833626	7.53758810453	8.37246920482	9.86039564633	15.9686928856	9.89983136378	8.76110700993	6.90727900682	9.76132587218	9.24311733043	7.60897389187	12.1393594828	18.332467311	7.38575461871	17.693447036	9.11229131531	9.05970525389	8.29657516957	9.63385474104	8.76433505867	17.6763660055	7.11799387078	2.73770734265	7.70029607066	8.09930631519	9.6430931173	27.6746183938	9.75212764374	5.17902709469	13.7168801969	14.8456463325	20.40804477	23.2135777181
HCCS	21.4718895866	14.5115376087	13.0553003007	14.7171666378	23.2215743299	16.4372221732	18.7179757897	16.5554959408	18.092854687	19.0326376567	22.3156384602	16.5235036529	10.5322788076	14.7391363028	20.0584164013	18.9553938355	20.3982171367	18.0755551958	17.0373317362	16.4669701508	21.0748970919	14.9194843995	17.8201144284	18.1951927209	18.9798455629	18.2342536596	10.4336152231	14.8885531058	26.5295979981	18.3715583162	13.9162439431	21.05948688	24.4738993622	18.6821138069	24.4021491682	15.4562273699	25.8026507006	22.3129004325	8.02535461341	17.7689216739	24.8717576516	15.6604693273	24.576729422	17.9200651545	18.4797029382	17.328535013	22.5912733045	21.1203603106	14.82869795
MTHFD1L	2.39595953152	2.8946692967	3.04331705425	0.773715522339	1.77096305335	1.56472729986	1.71068106574	1.5223973592	1.38280621165	5.32866546583	1.0711150904	1.60315435871	3.35274364824	2.32664694686	1.81160976008	1.21750936307	1.90510444437	2.04065923838	1.57824536865	1.28656702777	1.26253254328	2.03775702543	1.71594363669	2.44357994398	1.24086306353	1.99474336702	2.331843793	3.59462449615	2.29628659747	1.14684211695	1.61792619036	1.61780113919	1.05778299645	1.12190427104	2.26506163695	1.26140475536	2.47525398797	1.20073022044	1.3530632898	2.07880518829	1.13736219034	2.2546909197	3.07841412375	0.942910970339	24.9963751101	10.1795219896	11.3804381765	7.25256846625	12.0053416966
AMT	6.72888801634	7.53241719744	6.33986134791	7.4166098723	4.78965406375	7.89543642651	6.20735625944	6.17067648916	6.53414718986	4.26211216745	7.81365372089	7.65767728592	4.26307511351	6.12034343955	5.83431444439	4.46767120657	5.91998978961	7.5101656657	8.33559608374	5.24352246165	5.21199509413	5.85093037273	7.98801809319	5.63880513357	6.04137430473	4.89644187549	4.99402476434	5.48994383458	6.80198954728	3.75763907455	6.13735855697	5.76069462585	3.81216171741	6.31015650071	5.52492249001	8.0540181988	3.79045222963	8.21378987636	1.86753333821	5.47290835372	7.12751337264	4.32717986514	5.48326257951	6.38069824892	0.964862820479	4.85142172694	5.21502642769	2.09202287033	4.70390844452
ACSM1	0.720193534948	0.357871774399	0.856717872089	0.540180859163	0.813451999907	0.331969032994	0.512050436169	0.255889758392	0.256180669521	0.170752250925	0.349774897496	0.227165891199	1.02365678176	0.233298388834	0.132831041376	0.18981803301	0.226383610515	0.231452201363	0.853570174105	1.0340238475	0.736000917197	0.339089868876	0.21212599288	0.193897402252	0.294806811001	0.289474830022	0.494313571859	0.409859647979	0.80141906477	0.723942032902	1.12130350956	0.81560932585	0.129184554688	1.14509447776	1.07817472183	0.329035042622	1.03376536532	0.322313094725	0.314557339449	0.453311203461	0.267087139448	0.55832308352	0.309314250163	0.218253548869	0.0796272500953	0.218705653116	0.111355188597	0.236878833981	0.226046790808
LYPLA1	12.5558798085	15.6320929858	11.8816082699	12.4469397072	13.2170767738	20.2494076155	14.8710739655	11.5258679885	15.5497431286	15.677678276	25.672016976	19.6237150426	8.49994869853	14.6847606489	12.4122316837	12.0389364875	14.1142397529	13.8960600282	14.4862427487	14.2021162038	18.0930342481	11.0002363118	13.2566836424	12.0965707436	32.3562094005	10.904589237	10.481048398	13.7802042359	52.9225721307	9.27310065842	14.0165476797	13.4002144906	10.3412725905	14.0321001523	12.9544507395	12.3721977666	12.6338215584	26.0758434783	5.90297606278	12.9480223523	14.1176573141	15.9361156221	28.9250747792	12.9708586253	15.9866166056	28.5245492232	22.0444130673	36.9845877458	32.6978801792
CYP2C9	0.123827742175	0.0987064812541	0.0101269639771	13.1246159781	0.39178818305	0.00848451993844	0.45157745476	0.19012926924	0.532967175504	0.111788471968	0.0661530784394	0.0113063115185	0.154883721762	0.525592629832	0.274485400717	1.81843163853	0.209426237043	0.55071340759	0.324380944873	0.172097534272	1.72661753631	0.93683332699	0.466093973485	0.00733437999824	0.00774401949188	0.329894810468	0.0623264938431	0.176693010007	0.632941096065	0.432081938561	0.704147372044	0.521280743043	0.395810242123	0.392616298822	0.468250760833	0.127289742279	0.219956054632	0.0923624480931	0.047323473252	0.171469890005	0.445323494234	0.131994859419	0.00790550521861	0.349719681114	0.0376498410777	0.0330911162106	0.014040436823	0.278309222928	0.0314355351668
GGT6	88.4144181623	68.935460947	35.0251220965	48.1004828663	76.7871524947	50.931276758	60.898478768	109.284210793	79.3059203721	67.9638544659	76.3433452417	51.5052314697	42.5301782261	77.7591839587	76.5959841708	57.0955531656	71.5761856326	71.7114814772	59.4197694234	46.8978575234	56.6277911053	70.7993294922	80.0522628817	60.3982225189	33.1799656483	82.6302531561	38.4761893369	43.6800786551	61.6550536317	108.497069437	63.2382388979	81.8897049365	105.247486329	81.031883631	79.7117322325	92.8603301023	143.115567845	84.4519448197	8.21384245326	56.4389915346	93.3181314922	24.6789047376	51.2367972848	70.7241614644	0.940185971309	34.913127097	23.0260054659	34.3648165297	10.7001987096
DGUOK	23.324550957	24.6564429062	19.7468280632	25.5284169825	23.1692714674	27.9542714775	24.0560262863	23.731268954	24.8197868576	28.0038701693	33.6498355888	27.5787280476	20.198753405	23.3556587476	22.8999193785	20.5838640963	24.6655648932	24.7502222323	22.7611366311	22.1008718032	27.4814921377	23.8773554969	27.1821771989	20.3388859997	26.2739732003	24.7076523713	14.3380492733	22.3353127014	43.061561923	19.6942820326	23.0416492007	25.9605925915	23.2780552414	24.9601601176	31.5020176308	22.6499921479	24.5416030945	33.8036657243	12.4136649011	20.2866203638	25.2689939798	23.7320406967	33.8654891554	25.9470844075	38.2587593321	23.4935326147	32.6805207493	34.1774642587	27.0506863489
PLA2G10	10.3509340609	8.65031154419	4.22887859714	1.47221281266	8.27969779288	9.76349289562	7.34130737698	11.1597021974	7.1176906664	8.59963205176	8.21839373401	9.58112642598	4.15030084748	6.03709383896	5.74593440808	5.75370937435	9.16631366585	7.60613108349	11.7181906574	4.93716367136	8.30192597853	5.1655976894	8.04121538331	6.42475914985	7.35240525887	7.23693060887	4.30245483506	6.41941701495	6.57030110615	11.8155494167	4.845299975	6.23678034493	14.064530831	5.21983573558	10.6427567135	11.2734304724	13.0146578455	11.6838496838	0.698875379178	4.38483540225	9.05891331483	3.86013998822	9.7423876086	6.73769826671	2.09968710483	1.12527586039	1.73791923106	4.37652748911	3.04444707678
ACACA	5.05237749876	4.66181943413	6.01649562856	1.69509843006	3.32088176028	2.76837988479	3.79805991084	2.78487929942	3.43321327777	3.35557344657	2.14269929557	3.57034334832	6.09834651004	6.18350714118	2.91651682313	2.13481334325	3.78975194103	3.5593937811	3.11990834295	3.1311749259	2.67406180528	4.04286189239	2.89723264998	5.82356537893	2.53580204319	4.02835182445	5.56592407823	6.78851032038	1.87183355632	1.66722813378	3.25208484463	3.91063604345	2.17720426529	2.66035981555	2.61408191307	3.78621746636	3.12725496709	1.83233805004	5.45467890079	3.69786523304	1.7095178462	3.29634025769	2.90419381842	2.72165094883	5.72930552104	6.64975748847	5.58394907717	3.1860093909	7.72574676038
PLA2G15	3.53707953857	3.78810760527	3.16477152343	2.73116115246	5.00746244067	5.60304468182	4.70302503838	4.23190954115	5.3382679998	4.45609617613	5.15899168704	4.44838012635	8.51127686489	5.69287357621	5.03402072867	3.07855298628	4.87435188032	5.33965767982	5.10490354823	3.51666507195	3.26797305515	3.16435620046	4.27741297336	4.00050996753	3.64986879971	5.29403433063	3.8679704798	2.73678044236	3.09257276203	3.32407737143	3.23395602982	4.29411732565	3.92158468351	4.98296200171	5.41383473748	4.51610546656	4.1512270714	4.72379299043	2.89665453212	4.77550557772	4.03221091658	4.23418456073	3.83888783253	5.22483546145	3.40559006028	5.86268723262	4.30660205059	5.77073772299	4.53246334464
PRPS2	26.6236829301	23.4308612848	24.708962266	7.94475888317	16.5674450812	32.9039035258	23.2017787351	19.6038580683	20.4541130016	21.5417223153	34.9298807951	29.1422188124	24.1080837087	21.1285611559	16.265043822	10.8591451269	17.7358964523	20.1375191099	20.295305166	21.080013567	14.8221745487	18.9780252181	17.704340484	22.4690193867	29.7678986133	16.5657045808	21.5003014375	26.4838142265	20.85636453	9.45710222887	22.7430440016	14.2577855066	10.5914453729	16.0189543922	18.6060588291	19.5234219072	18.8321089076	27.5837135827	13.3806054334	19.0546816759	17.1208045019	21.2621799146	31.1283481577	21.5835983272	28.3897275184	36.8455301112	35.6794379118	33.258973544	39.026576345
PKM	89.9130702708	90.5656717394	75.818002362	54.4261086642	71.2812805092	67.8581866988	73.3122175169	77.3145333919	76.1255466353	132.71527566	71.063240711	69.1224987949	85.8818473161	81.9097606655	76.107780187	49.2102680063	70.5458921531	75.0528718223	63.0889265675	65.3601978881	57.1868313421	79.4596845934	79.6005812787	77.9208330411	55.7419022526	80.3710915253	74.6814723179	103.594912065	70.9943662975	59.4931393711	80.633559777	67.7446761821	54.4662683362	80.8477316017	74.3546489458	79.3678993102	97.8275874506	67.7164356331	65.477939791	69.2804254793	73.5004613779	76.0858348533	86.1867088882	72.7929123933	378.422492925	63.6621765551	82.2098290981	75.7470855093	109.210081593
SPHK1	0.650095646418	0.790092503967	0.772813938505	1.24481545573	0.900037792463	0.664974250176	0.620919000295	0.562465754835	0.616243296676	1.92563406053	0.49522929554	0.777308916896	1.31505960008	0.852060274134	0.873177604187	0.525823311787	0.611117394482	1.06303573629	0.793507456716	0.76368280833	0.542914138113	0.713235104231	0.827464301029	0.710976461079	0.798602010101	1.27878108047	1.19442882342	0.760207426117	1.28253853676	1.43898717039	0.894163611412	0.899608221094	1.23629618836	0.518079370118	1.23576662486	0.826499368272	0.504065958532	0.819139461526	0.715767532937	0.91950728515	0.525498339745	1.14945523411	1.07613689788	0.670057175905	2.56254230835	1.60388503883	0.463334415161	2.84673000891	1.99261998538
UXS1	4.81283152713	6.09879200028	5.3978578141	2.89041230029	4.40149313664	5.65208926435	4.50403789841	5.20049439042	4.43202844894	4.67683194234	6.29464328488	5.34220079948	3.93697086444	4.60872622286	4.5331516615	3.6335894847	4.27318983728	4.86517496226	4.69274301211	5.01501477699	4.50736775682	4.15859467553	4.56794725931	4.60055173087	5.75133540919	3.95064229461	3.79564620162	4.89099574708	4.98630195748	3.23116184042	4.73429363898	4.51612743503	4.27132147435	4.19934053011	3.97661173069	5.27949445952	3.32007425365	6.18081138334	3.70283436246	4.47717331592	4.28695305131	4.95475961971	4.70931722577	4.47844752725	9.2527902044	10.4248324433	7.93296075987	6.85774849013	8.47434349712
ADH6	5.55241232465	3.99797294391	3.23801907092	8.0700323228	4.50563901428	4.21415174366	7.75791531095	3.2193667675	5.91938703743	4.11716527381	4.70043100492	2.05129014895	2.18499016724	4.99102234046	5.23766589324	5.00157943456	5.81095549369	4.72447091943	4.9437998827	5.38558527835	6.66644090164	5.06604805422	6.63820646634	3.59229633015	2.39328737638	3.66057930405	1.70369704591	3.62919058018	6.08409604439	3.06972148307	4.37176159821	7.50026997236	5.09687753729	6.1857204222	3.16246619574	5.09297799102	3.52784322389	5.05264774328	0.820808108664	4.5067476775	6.89602838316	3.49047074283	1.22159725085	6.0787531113	4.84386891978	4.44569108425	1.66109756928	0.8756604749	1.60473371341
SPTLC2	17.9143245551	16.1048243112	10.4177450773	7.48018782383	17.2583623249	15.3968007047	16.6516315991	12.9271267032	18.6838017644	12.7487194158	9.17228145396	11.623447188	12.3509798831	21.852488555	18.567294299	12.3537627712	16.5616977227	16.0549089264	11.7432289844	13.0501242132	15.808961792	14.2826469615	14.409274699	17.7543175378	6.94808030901	13.7699118456	10.8809051693	15.1544629838	6.34113215953	10.1718870567	13.6686833046	15.7198594992	11.6179119002	16.2690532064	16.4940646134	14.5869803053	17.3911631841	11.5317794538	5.62789457097	13.8415866422	12.0130196421	11.969203767	7.36072659058	17.4247577317	22.5909423541	15.6498684885	10.4783612625	8.92589914504	14.3235715144
GPAT2	0.559185518322	0.459436149149	0.681549664313	0.0621333509958	0.57931001375	1.12389736598	0.261543762111	0.815508723447	0.331257290221	1.54913438324	0.361196118639	0.483124022099	0.380549631357	0.304996333062	0.931850417813	0.187586365807	0.892402384794	0.482712688556	0.717223612821	0.254876327146	0.936538058784	0.718683269508	0.891826822105	0.740411080314	0.306087683871	1.05724205973	0.457744455574	0.605840705646	0.556041765335	0.425609614358	0.783187236847	0.877913613198	0.503740670697	0.88956990445	0.278345106758	1.2691351644	0.391617746812	0.942272465701	0.350266017014	0.609055981221	0.553825695708	0.505268147649	0.477150926168	0.894171427256	0.0502748581597	3.36266636737	12.3590624013	0.137776464662	0.439916090936
PGD	42.8300371123	40.5659676839	32.5387751888	34.6912126605	36.4207978023	33.9139935576	37.6415263865	28.5024672144	35.9217001214	39.9857991989	33.4885053225	39.1982577597	42.4805526281	41.9836950292	31.4250507316	24.4212065725	42.3878703774	36.4388371425	28.7173048062	22.412251444	30.0178397836	41.7558688923	33.5354926225	33.8662301046	26.4833874092	36.2252246738	27.0182198762	46.254281302	36.5454914546	20.1208417539	37.8444453384	34.4596865076	24.0089886883	30.180068929	34.6720779308	34.8970450494	35.6045273334	29.4499191625	12.8712918079	28.9953618396	31.6498118062	29.6679140276	40.6303414057	29.2657883496	43.6254776208	60.5124947332	58.3207745173	30.2942951132	33.162068874
PCCB	5.97588869605	9.25891656125	7.07815085082	5.18426339926	8.13491174869	6.03961742877	10.3642846512	6.22852581112	9.11654081212	7.64262894711	7.97875921049	7.08440089905	5.79355598461	10.8621959934	6.76214403119	6.90190754034	8.71731428766	7.6469837887	7.13964186353	5.74817645869	7.7904955943	8.45460965808	8.19745678047	7.50615561815	7.00143670298	9.08467483349	4.87691988238	7.58623339819	21.7964899334	4.43551893064	8.43803524132	10.0106190732	5.24326147649	6.35065422168	8.45079798078	7.66484117527	9.85110317259	7.20390307109	5.37101854388	7.1535180107	8.40708039572	9.12457400865	9.77315668595	7.76694459314	21.9974744999	8.87001834336	4.72561733572	4.47355678965	8.41610578091
ACMSD	0.0184074273825	0.0538012346656	0.0110396634235	0.0110269601767	0.0	0.00924919301009	0.00593103827584	0.0314037572174	0.0158454873004	0.0	0.0	0.0184879506841	0.0337685442922	0.0141472103568	0.00507158613989	0.0340312277119	0.0202934149024	0.0538772790963	0.0328945112482	0.0170552673102	0.0145909310404	0.0342706731982	0.0192949749358	0.0399769796672	0.0168839089245	0.0	0.0169859277655	0.043494293724	0.0	0.00611718979445	0.00903069562372	0.00579858694859	0.0213077978604	0.0138064873252	0.0329323984454	0.0462539386667	0.0	0.0201373351821	0.0221093713455	0.00934618646417	0.0072456503577	0.0	0.0172359883976	0.0374988592941	0.0820861167051	0.0270551065032	0.0153058406444	0.0443988335146	0.0205612103626
GANC	1.85951873989	2.157325806	1.79212871026	0.974233542271	2.1095133925	2.32569413048	2.4353182108	1.97530320947	2.30303709013	1.66448551248	2.32446078904	2.04627104582	1.94890495333	2.44046804843	1.90448152722	2.26473175846	1.90772504072	2.38541410787	2.49016239883	1.64559429749	2.44467359891	2.63311337154	2.31219701623	2.14256027653	1.94027772798	2.01542393488	1.50286849295	1.8340827475	2.1674262327	1.55682033514	2.38325778984	1.9548712551	1.69022929677	2.04119915804	2.48256439175	2.72044154694	1.99314508869	1.8559337639	1.3509611716	1.94612533311	2.32113489777	1.71333038902	1.96759176845	2.40095341512	1.71655641142	1.27483872607	0.943672704239	1.63302373808	1.39576531126
[truncated: 364 more rows]
[truncated: 563 more columns]
