# Supplementary material for: The role of multiple metabolic genes in predicting the overall survival of colorectal cancer: A study based on TCGA and GEO databases
Source: PLoS One. 2021 Aug 16;16(8):e0251323. doi: 10.1371/journal.pone.0251323 (PMC8367004; doi:10.1371/journal.pone.0251323)
Supplement: S3 Database — (TXT) [file pone.0251323.s004.txt]

id	Age	Gender	stage	T	N	M
GSM972102	22	1	3	3	1	0
GSM972286	24	1	2	3	0	0
GSM971973	24.9	1	2	3	0	0
GSM971969	30.2	1	1	1	0	0
GSM972055	31	0	2	4	0	0
GSM971970	31.7	0	1	2	0	0
GSM972263	32	1	3	2	1	0
GSM972051	34	0	4	3	0	1
GSM971957	34.5	1	4	4	2	1
GSM971971	34.7	0	4	4	2	1
GSM971964	35.4	0	3	2	2	0
GSM971958	36.4	0	4	3	2	1
GSM971959	36.9	1	2	4	0	0
GSM972252	37	0	4	3	1	1
GSM971965	37.5	0	2	3	0	0
GSM971960	38.2	0	1	2	0	0
GSM971961	39.2	0	4	3	1	1
GSM971972	40.2	1	1	2	0	0
GSM971966	40.5	0	3	3	1	0
GSM971974	40.7	0	4	4	1	1
GSM971977	40.8	0	3	4	1	0
GSM971975	41.9	0	2	3	0	0
GSM972503	42	0	2	3	0	0
GSM972075	42	1	2	4	0	0
GSM972407	42	0	2	4	0	0
GSM972155	42	1	3	3	2	0
GSM971967	42.6	1	2	3	0	0
GSM972494	43	0	1	2	0	0
GSM972430	43	0	2	3	0	0
GSM972062	43	0	2	4	0	0
GSM972194	43	1	3	3	2	0
GSM972079	44	1	2	3	0	0
GSM972068	44	1	2	4	0	0
GSM972438	44	1	4	4	1	1
GSM971968	44.9	0	2	4	0	0
GSM972033	45	0	2	4	0	0
GSM972158	45	0	3	3	2	0
GSM972216	45	0	4	3	2	1
GSM971976	45.2	0	2	4	0	0
GSM972264	46	1	2	3	0	0
GSM972322	46	1	2	3	0	0
GSM972353	46	0	2	4	0	0
GSM972375	46	0	3	3	1	0
GSM972028	46	0	3	3	2	0
GSM972291	46	1	3	4	2	0
GSM972167	47	1	2	3	0	0
GSM972036	47	0	2	4	0	0
GSM972371	47	1	3	3	1	0
GSM1681368	47	1	3	3	1	0
GSM972272	47	0	4	3	1	1
GSM972065	48	1	2	3	0	0
GSM972076	48	1	2	3	0	0
GSM972445	48	1	2	4	0	0
GSM972411	48	0	3	1	1	0
GSM972437	48	0	4	3	2	1
GSM972124	49	0	2	3	0	0
GSM972333	49	1	2	3	0	0
GSM972426	49	1	2	3	0	0
GSM972443	49	1	2	3	0	0
GSM972416	49	1	2	4	0	0
GSM972191	49	1	3	3	1	0
GSM972474	49	0	3	3	1	0
GSM972020	49	0	3	3	2	0
GSM972025	49	1	3	3	2	0
GSM972154	49	0	3	4	2	0
GSM972441	49	0	4	4	2	1
GSM972095	50	1	2	3	0	0
GSM972440	50	1	2	3	0	0
GSM972470	50	1	2	3	0	0
GSM1681363	50	1	2	3	0	0
GSM972169	50	1	2	4	0	0
GSM972362	50	1	3	3	1	0
GSM972498	50	0	3	3	1	0
GSM972366	50	1	3	3	2	0
GSM972048	50	0	4	4	0	1
GSM972244	51	0	1	1	0	0
GSM972225	51	1	2	3	0	0
GSM972193	51	0	3	3	1	0
GSM972453	51	0	3	3	1	0
GSM972449	51	0	3	4	1	0
GSM972414	52	0	2	3	0	0
GSM972198	52	0	3	3	1	0
GSM972250	52	1	3	3	1	0
GSM972321	52	1	3	3	2	0
GSM972123	53	1	2	3	0	0
GSM972358	53	0	2	3	0	0
GSM972522	53	0	2	3	0	0
GSM972182	53	1	2	4	0	0
GSM972238	53	0	3	2	1	0
GSM972105	53	1	3	2	3	0
GSM972288	53	1	4	4	1	1
GSM972046	54	1	2	3	0	0
GSM972063	54	1	2	3	0	0
GSM972195	54	0	2	3	0	0
GSM972136	54	1	3	3	1	0
GSM972360	54	0	3	3	1	0
GSM1681355	54	0	3	3	1	0
GSM972399	54	0	3	4	1	0
GSM972467	54	1	3	3	2	0
GSM972019	54	1	3	3	3	0
GSM972212	54	0	4	3	1	1
GSM972231	54	1	4	3	1	1
GSM972209	54	1	4	3	2	1
GSM972442	54	0	4	3	2	1
GSM972299	54	0	4	4	2	1
GSM972237	55	0	1	1	0	0
GSM972053	55	1	2	2	0	0
GSM972311	55	1	2	3	0	0
GSM972093	55	0	2	4	0	0
GSM972150	55	0	3	3	1	0
GSM972230	55	1	3	3	1	0
GSM972325	55	1	3	3	1	0
GSM972085	56	1	2	3	0	0
GSM972359	56	0	2	3	0	0
GSM972461	56	1	2	3	0	0
GSM972101	56	1	3	3	1	0
GSM972043	56	1	4	3	0	1
GSM972253	56	0	4	3	2	1
GSM972266	56	1	4	4	2	1
GSM972143	57	1	2	4	0	0
GSM972226	57	1	2	4	0	0
GSM972235	57	0	3	2	1	0
GSM972157	57	1	3	3	1	0
GSM972202	57	0	3	3	1	0
GSM972251	57	1	4	4	1	1
GSM972077	58	0	2	3	0	0
GSM972248	58	1	2	3	0	0
GSM972382	58	1	2	3	0	0
GSM972519	58	1	2	3	0	0
GSM972044	58	1	2	4	0	0
GSM972451	58	1	2	4	0	0
GSM972472	58	1	2	4	0	0
GSM972021	58	0	3	3	2	0
GSM972141	58	1	3	3	2	0
GSM972188	58	0	3	3	2	0
GSM972369	58	1	3	3	2	0
GSM972029	58	1	3	4	2	0
GSM972239	59	1	2	3	0	0
GSM972417	59	1	2	3	0	0
GSM972173	59	0	2	4	0	0
GSM972023	59	0	3	3	1	0
GSM972148	59	1	3	3	1	0
GSM972377	59	0	3	3	1	0
GSM972431	59	1	3	3	1	0
GSM972276	59	1	3	3	2	0
GSM972365	59	0	3	3	2	0
GSM972372	59	1	3	4	2	0
GSM972115	59	0	3	3	3	0
GSM972315	60	0	1	1	0	0
GSM972304	60	0	2	3	0	0
GSM972327	60	1	2	3	0	0
GSM972348	60	1	2	3	0	0
GSM972146	60	1	3	3	2	0
GSM972064	60	1	4	4	0	1
GSM972219	60	1	4	3	2	1
GSM971962	60.9	1	3	4	2	0
GSM972038	61	1	2	3	0	0
GSM972126	61	1	2	3	0	0
GSM972200	61	1	2	3	0	0
GSM972241	61	1	2	3	0	0
GSM972329	61	1	2	3	0	0
GSM972384	61	1	2	3	0	0
GSM972080	61	1	2	4	0	0
GSM972476	61	1	3	4	1	0
GSM972227	61	1	4	3	2	1
GSM971999	61.5	1	3	3	1	0
GSM971995	61.8	0	2	4	0	0
GSM972454	62	1	1	2	0	0
GSM972187	62	1	2	3	0	0
GSM972292	62	0	2	3	0	0
GSM972387	62	1	2	3	0	0
GSM1681357	62	1	2	3	0	0
GSM972024	62	1	3	2	2	0
GSM972428	62	1	3	3	2	0
GSM972512	62	1	3	4	2	0
GSM972004	62.9	0	4	3	1	1
GSM972078	63	1	2	3	0	0
GSM972144	63	0	2	3	0	0
GSM972381	63	1	2	3	0	0
GSM972427	63	1	2	3	0	0
GSM972096	63	0	3	2	1	0
GSM972379	63	0	3	2	1	0
GSM971996	63	0	3	3	1	0
GSM972113	63	0	3	3	1	0
GSM972336	63	1	3	3	1	0
GSM972111	63	1	3	3	2	0
GSM972145	63	0	3	3	2	0
GSM972256	63	0	4	4	1	1
GSM972208	63	1	4	4	2	1
GSM972284	63	0	4	4	2	1
GSM972281	64	1	1	1	0	0
GSM972032	64	0	2	3	0	0
GSM972125	64	0	2	3	0	0
GSM972128	64	1	2	3	0	0
GSM972149	64	1	2	3	0	0
GSM972418	64	1	2	3	0	0
GSM972070	64	0	2	4	0	0
GSM972140	64	1	2	4	0	0
GSM972320	64	1	3	2	1	0
GSM972097	64	1	3	4	1	0
GSM972108	64	1	3	4	1	0
GSM972395	64	1	3	4	1	0
GSM972112	64	0	3	3	2	0
GSM972118	64	1	3	3	2	0
GSM972380	64	0	3	3	2	0
GSM972429	64	1	3	4	2	0
GSM972003	64.6	1	4	3	2	1
GSM972496	65	0	1	2	0	0
GSM1681354	65	0	1	2	0	0
GSM972083	65	0	2	3	0	0
GSM972283	65	1	2	3	0	0
GSM972398	65	1	2	3	0	0
GSM972458	65	1	2	3	0	0
GSM972488	65	1	2	3	0	0
GSM972374	65	1	3	1	1	0
GSM972207	65	1	3	3	1	0
GSM972211	65	1	3	3	1	0
GSM972039	65	1	4	4	0	1
GSM972439	65	1	4	3	1	1
GSM972014	65.8	1	4	3	0	1
GSM972060	66	1	2	3	0	0
GSM972127	66	0	2	3	0	0
GSM972243	66	1	2	3	0	0
GSM972406	66	0	2	3	0	0
GSM972408	66	1	2	3	0	0
GSM972373	66	1	3	3	1	0
GSM972413	66	1	3	3	1	0
GSM972103	66	1	3	3	2	0
GSM972203	66	0	3	3	2	0
GSM972352	66	1	3	3	2	0
GSM972098	66	1	3	4	2	0
GSM972005	66.1	1	4	4	1	1
GSM971986	66.3	1	2	3	0	0
GSM971979	66.4	0	2	3	0	0
GSM971985	66.6	1	0	0	0	0
GSM971987	66.7	1	2	3	0	0
GSM972091	67	1	2	3	0	0
GSM972094	67	0	2	3	0	0
GSM972233	67	1	2	3	0	0
GSM972473	67	1	2	3	0	0
GSM972490	67	1	2	3	0	0
GSM972165	67	1	2	4	0	0
GSM972268	67	1	3	2	1	0
GSM972156	67	1	3	3	1	0
GSM972159	67	1	3	3	1	0
GSM972279	67	0	3	3	1	0
GSM972323	67	0	3	3	1	0
GSM972339	67	1	3	3	1	0
GSM1681367	67	1	3	3	1	0
GSM972170	67	0	3	2	2	0
GSM972481	67	1	3	3	2	0
GSM1681369	67	1	3	3	2	0
GSM972463	67	1	3	4	2	0
GSM972240	67	0	4	3	1	1
GSM972008	67.3	1	4	4	2	1
GSM971993	67.5	1	2	3	0	0
GSM972006	67.5	0	4	3	0	1
GSM972400	67.8	0	4	4	2	1
GSM972052	68	1	2	2	0	0
GSM972069	68	1	2	3	0	0
GSM972071	68	0	2	3	0	0
GSM972081	68	0	2	3	0	0
GSM972089	68	0	2	3	0	0
GSM972137	68	1	2	3	0	0
GSM972190	68	1	2	3	0	0
GSM972228	68	1	2	3	0	0
GSM972391	68	1	2	3	0	0
GSM972404	68	1	2	3	0	0
GSM972410	68	0	2	3	0	0
GSM972475	68	0	2	3	0	0
GSM972484	68	1	2	3	0	0
GSM972506	68	1	2	3	0	0
GSM971984	68	0	2	4	0	0
GSM972363	68	0	3	3	1	0
GSM972295	68	1	3	4	1	0
GSM972018	68	0	3	2	2	0
GSM972354	68	0	3	3	2	0
GSM972030	68	0	3	3	3	0
GSM972009	68.1	1	4	3	2	1
GSM972508	69	0	1	1	0	0
GSM1681356	69	0	1	1	0	0
GSM972242	69	1	1	2	0	0
GSM972469	69	1	1	2	0	0
GSM972492	69	1	1	2	0	0
GSM1681362	69	1	1	2	0	0
GSM1681371	69	1	1	2	0	0
GSM972196	69	0	2	3	0	0
GSM972222	69	0	2	3	0	0
GSM972338	69	1	2	3	0	0
GSM972401	69	1	2	3	0	0
GSM972485	69	1	2	3	0	0
GSM972502	69	1	2	3	0	0
GSM972505	69	1	2	3	0	0
GSM1681353	69	1	2	3	0	0
GSM972139	69	0	3	3	1	0
GSM972415	69	1	3	3	1	0
GSM972495	69	0	3	3	1	0
GSM972066	69	1	4	4	0	1
GSM972232	69	1	4	4	2	1
GSM972269	70	1	1	2	0	0
GSM972290	70	0	1	2	0	0
GSM972057	70	1	2	3	0	0
GSM972306	70	1	2	3	0	0
GSM972344	70	0	2	3	0	0
GSM972383	70	0	2	3	0	0
GSM972385	70	1	2	3	0	0
GSM972403	70	0	2	3	0	0
GSM972424	70	1	2	3	0	0
GSM972460	70	0	2	3	0	0
GSM972072	70	0	2	4	0	0
GSM972074	70	0	2	4	0	0
GSM972405	70	0	2	4	0	0
GSM972152	70	0	3	3	1	0
GSM972368	70	0	3	3	1	0
GSM972171	70	0	3	4	1	0
GSM972027	70	0	3	3	2	0
GSM972260	70	1	4	3	2	1
GSM972285	71	1	2	2	0	0
GSM972153	71	1	2	3	0	0
GSM972307	71	0	2	3	0	0
GSM972312	71	1	2	3	0	0
GSM972319	71	0	2	3	0	0
GSM972326	71	0	2	3	0	0
GSM972447	71	1	2	3	0	0
GSM1681364	71	0	2	3	0	0
GSM972163	71	1	2	4	0	0
GSM972351	71	1	2	4	0	0
GSM972364	71	0	3	3	1	0
GSM972100	71	0	3	4	2	0
GSM972236	71	1	4	1	0	1
GSM972045	71	1	4	3	0	1
GSM972213	71	0	4	3	0	1
GSM972402	71	1	2	3	0	1
GSM972007	71	1	4	4	2	1
GSM971989	71.3	1	1	2	0	0
GSM971991	71.3	1	2	3	0	0
GSM971978	71.4	0	1	2	0	0
GSM972001	71.5	1	3	2	1	0
GSM972278	72	0	1	2	0	0
GSM972462	72	1	1	2	0	0
GSM972090	72	0	2	3	0	0
GSM972192	72	0	2	3	0	0
GSM972324	72	1	2	3	0	0
GSM972332	72	0	2	3	0	0
GSM972355	72	1	2	3	0	0
GSM972396	72	1	2	3	0	0
GSM972515	72	0	2	3	0	0
GSM972259	72	0	2	4	0	0
GSM972409	72	0	2	4	0	0
GSM972367	72	1	3	3	1	0
GSM972425	72	0	3	3	1	0
GSM971997	72	1	3	3	2	0
GSM972361	72	0	3	4	2	0
GSM972104	72	0	3	3	3	0
GSM972289	72	1	4	4	1	1
GSM972335	73	1	1	2	0	0
GSM972471	73	0	1	2	0	0
GSM972509	73	0	1	2	0	0
GSM972084	73	0	2	3	0	0
GSM972160	73	1	2	3	0	0
GSM972347	73	0	2	3	0	0
GSM972356	73	0	2	3	0	0
GSM972465	73	1	2	3	0	0
GSM972468	73	1	2	3	0	0
GSM972088	73	0	2	4	0	0
GSM972114	73	1	3	3	1	0
GSM972162	73	0	3	3	1	0
GSM972370	73	0	3	3	1	0
GSM972466	73	0	3	3	1	0
GSM972017	73	0	3	3	2	0
GSM972199	73	1	3	3	2	0
GSM972376	73	0	3	3	2	0
GSM972215	73	0	3	4	2	0
GSM972217	73	1	4	3	1	1
GSM972249	74	0	1	1	0	0
GSM972294	74	1	2	3	0	0
GSM972448	74	0	2	3	0	0
GSM972491	74	1	2	3	0	0
GSM972500	74	0	2	3	0	0
GSM972457	74	0	3	3	1	0
GSM972134	74	1	3	3	2	0
GSM972301	74	1	3	3	2	0
GSM972328	74	1	3	3	2	0
GSM972224	74	1	3	4	2	0
GSM972016	74.5	0	2	3	0	0
GSM972010	74.5	1	4	3	1	1
GSM971998	74.8	1	3	3	1	0
GSM972050	75	0	2	3	0	0
GSM972058	75	0	2	3	0	0
GSM972082	75	1	2	3	0	0
GSM972221	75	0	2	3	0	0
GSM972340	75	1	2	3	0	0
GSM972388	75	0	2	3	0	0
GSM972477	75	1	2	3	0	0
GSM972270	75	0	2	4	0	0
GSM972392	75	0	2	4	0	0
GSM972151	75	0	3	3	1	0
GSM972174	75	1	3	3	1	0
GSM972026	75	1	3	3	2	0
GSM972452	75	0	3	3	2	0
GSM972511	75	1	3	3	2	0
GSM972218	75	0	4	4	3	1
GSM971983	75.3	1	3	3	1	0
GSM972011	75.3	0	4	4	1	1
GSM972129	76	1	2	2	0	0
GSM972464	76	0	1	2	0	0
GSM1681361	76	0	1	2	0	0
GSM972059	76	0	2	3	0	0
GSM972092	76	0	2	3	0	0
GSM972393	76	1	2	3	0	0
GSM972130	76	1	2	4	0	0
GSM972275	76	1	2	4	0	0
GSM972107	76	1	3	3	1	0
GSM972501	76	0	3	3	1	0
GSM972520	76	1	3	3	1	0
GSM972022	76	0	3	3	2	0
GSM972110	76	1	3	4	2	0
GSM972000	76.4	0	3	3	2	0
GSM971980	76.9	1	3	4	1	0
GSM972297	77	1	1	1	0	0
GSM972034	77	1	2	3	0	0
GSM972138	77	1	2	3	0	0
GSM972287	77	1	2	3	0	0
GSM972316	77	0	2	3	0	0
GSM972386	77	0	2	3	0	0
GSM972489	77	0	2	3	0	0
GSM1681370	77	0	2	3	0	0
GSM972258	77	0	2	4	0	0
GSM972389	77	1	2	4	0	0
GSM972497	77	0	3	2	1	0
GSM972254	77	0	4	3	0	1
GSM972245	77	1	4	4	1	1
GSM971988	77.2	0	4	4	1	1
GSM972002	77.8	1	3	4	1	0
GSM972342	78	1	1	2	0	0
GSM972041	78	1	2	3	0	0
GSM972131	78	0	2	3	0	0
GSM972135	78	0	2	3	0	0
GSM972197	78	0	2	3	0	0
GSM972223	78	1	2	3	0	0
GSM972309	78	1	2	3	0	0
GSM972480	78	1	2	3	0	0
GSM972037	78	1	2	4	0	0
GSM972056	78	0	2	4	0	0
GSM972061	78	0	2	4	0	0
GSM972099	78	1	3	3	1	0
GSM972117	78	0	3	3	1	0
GSM972265	78	0	3	3	1	0
GSM972201	78	1	3	3	2	0
GSM972378	78	1	3	3	2	0
GSM972412	78	1	3	3	2	0
GSM1681365	78	1	3	3	2	0
GSM971963	78.2	1	2	3	0	0
GSM972282	79	0	1	2	0	0
GSM972049	79	1	2	3	0	0
GSM972147	79	1	2	3	0	0
GSM972330	79	0	2	3	0	0
GSM972331	79	1	2	3	0	0
GSM972247	79	1	2	4	0	0
GSM972280	79	0	2	4	0	0
GSM972514	79	0	3	2	1	0
GSM972308	79	0	3	3	1	0
GSM972261	79	0	3	4	1	0
GSM972302	79	1	3	4	1	0
GSM972349	79	0	3	4	1	0
GSM972116	79	0	3	3	2	0
GSM972334	79	0	3	3	2	0
GSM972479	79	1	3	4	2	0
GSM972234	79	1	4	3	1	1
GSM971982	79.3	1	3	4	2	0
GSM972303	80	0	1	2	0	0
GSM972073	80	0	2	3	0	0
GSM972450	80	1	2	3	0	0
GSM972459	80	1	2	3	0	0
GSM972478	80	1	2	3	0	0
GSM972483	80	0	2	3	0	0
GSM972310	80	0	3	3	1	0
GSM972337	80	0	3	3	1	0
GSM972504	80	1	3	3	2	0
GSM971994	80.9	1	2	3	0	0
GSM972031	81	1	2	3	0	0
GSM972040	81	1	2	3	0	0
GSM972086	81	1	2	3	0	0
GSM972229	81	0	2	3	0	0
GSM972255	81	0	2	3	0	0
GSM972220	81	1	3	3	1	0
GSM972394	81	1	3	3	1	0
GSM971981	81.8	1	2	3	0	0
GSM972054	82	1	2	3	0	0
GSM972267	82	1	2	3	0	0
GSM972456	82	0	2	3	0	0
GSM972516	82	1	2	3	0	0
GSM972346	82	0	3	3	1	0
GSM972518	82	0	3	4	1	0
GSM972305	82	0	3	4	2	0
GSM972499	82	1	3	4	2	0
GSM972313	83	0	1	2	0	0
GSM972042	83	1	2	3	0	0
GSM972067	83	0	2	3	0	0
GSM972298	83	0	2	3	0	0
GSM972397	83	0	2	3	0	0
GSM972175	83	0	3	3	1	0
GSM972507	83	0	3	3	1	0
GSM972345	83	1	3	3	2	0
GSM972420	83	1	3	3	2	0
GSM971990	83.1	1	1	2	0	0
GSM972087	84	0	2	3	0	0
GSM972318	84	0	2	3	0	0
GSM972487	84	1	2	3	0	0
GSM1681359	84	0	2	3	0	0
GSM972350	84	0	3	3	1	0
GSM972317	85	1	2	3	0	0
GSM1681360	85	1	2	3	0	0
GSM972513	85	1	3	3	1	0
GSM972419	85	0	3	3	2	0
GSM972176	85	0	3	4	2	0
GSM971992	85.6	1	2	4	0	0
GSM972343	86	1	2	3	0	0
GSM972314	86	0	3	3	1	0
GSM972142	86	0	3	3	2	0
GSM972012	86.8	0	4	3	1	1
GSM972132	87	0	2	3	0	0
GSM972486	87	1	2	3	0	0
GSM972390	87	1	3	3	1	0
GSM972357	88	0	2	3	0	0
GSM972517	88	0	2	3	0	0
GSM972172	88	0	2	4	0	0
GSM972257	88	0	2	4	0	0
GSM972277	88	0	2	4	0	0
GSM972214	88	0	4	3	2	1
GSM972493	89	0	2	3	0	0
GSM972510	89	1	2	3	0	0
GSM972341	89	0	3	3	1	0
GSM972455	89	0	3	3	1	0
GSM972013	89.4	0	4	2	1	1
GSM972482	90	0	2	3	0	0
GSM972521	90	0	2	3	0	0
GSM972161	91	0	2	3	0	0
GSM972274	91	0	3	4	2	0
GSM972246	92	0	3	3	1	0
GSM972271	92	1	3	4	1	0
GSM972015	92.4	0	2	3	0	0
GSM972047	93	0	2	3	0	0
GSM972035	94	0	2	3	0	0
GSM972106	96	0	3	3	1	0
GSM972109	96	1	3	3	1	0
GSM972120	96	0	3	3	1	0
GSM972121	96	1	3	3	1	0
GSM972119	96	1	3	4	1	0
GSM972122	97	0	3	4	1	0
